# Supplementary material for: Genome-Wide Transcriptome Analysis Reveals Conserved and Distinct Molecular Mechanisms of Al Resistance in Buckwheat (Fagopyrum esculentum Moench) Leaves
Source: Int J Mol Sci. 2017 Aug 27;18(9):1859. doi: 10.3390/ijms18091859 (PMC5618508; doi:10.3390/ijms18091859)
Supplement: Supplementary file 1 [file ijms-18-01859-s001.zip]

Archive with 6 entries (5 files):
- ijms-218121-supple/
- ijms-218121-supple/ijms-218121-Supplemental Figures-edited-new.pdf
- ijms-218121-supple/Supplemental Table S1 .xlsx
- ijms-218121-supple/Supplemental Table S2.xlsx
- ijms-218121-supple/Supplemental Table S3.xlsx
- ijms-218121-supple/Supplemental Table S4.xlsx
