# Supplementary material for: Genome-Wide Transcriptome Analysis Reveals Conserved and Distinct Molecular Mechanisms of Al Resistance in Buckwheat (Fagopyrum esculentum Moench) Leaves
Source: Int J Mol Sci. 2017 Aug 27;18(9):1859. doi: 10.3390/ijms18091859 (PMC5618508; doi:10.3390/ijms18091859)
Supplement: Supplementary file 1 [file ijms-18-01859-s001.zip › ijms-218121-supple/Supplemental Table S1 .xlsx]

## Sheet: Supplemental Table S2
Table S1. List of unigenes de novo assembled from both Al-free and Al-stressed transcripts libraries of buckwheat leaves.
gene	Length	Non-redundant protein sequence annotation	nr_evalue
comp0_c0_seq1	223	gi|255554955|ref|XP_002518515.1| ribosomal pseudouridine synthase, putative [Ricinus communis]_x0001_gi|223542360|gb|EEF43902.1| ribosomal pseudouridine synthase, putative [Ricinus communis]	4e-23
comp10000_c0_seq1	835	gi|449456849|ref|XP_004146161.1| PREDICTED: LOW QUALITY PROTEIN: DNA-directed RNA polymerase II subunit RPB1-like [Cucumis sativus]	4e-143
comp100001_c0_seq1	269	-	-
comp100013_c0_seq1	275	gi|482555773|gb|EOA19965.1| hypothetical protein CARUB_v10000217mg [Capsella rubella]	7e-27
comp100014_c0_seq1	205	gi|302142632|emb|CBI19835.3| unnamed protein product [Vitis vinifera]	3e-25
comp100017_c0_seq1	361	gi|449456303|ref|XP_004145889.1| PREDICTED: probable aquaporin NIP5-1-like [Cucumis sativus]_x0001_gi|449518699|ref|XP_004166374.1| PREDICTED: probable aquaporin NIP5-1-like [Cucumis sativus]	4e-57
comp10002_c0_seq1	476	gi|225456934|ref|XP_002281408.1| PREDICTED: tryptophan aminotransferase-related protein 2 [Vitis vinifera]_x0001_gi|297733729|emb|CBI14976.3| unnamed protein product [Vitis vinifera]	1e-39
comp100020_c0_seq1	257	gi|255537253|ref|XP_002509693.1| molybdopterin cofactor sulfurase, putative [Ricinus communis]_x0001_gi|223549592|gb|EEF51080.1| molybdopterin cofactor sulfurase, putative [Ricinus communis]	1e-16
comp100034_c0_seq1	270	gi|449515891|ref|XP_004164981.1| PREDICTED: LOW QUALITY PROTEIN: histone-lysine N-methyltransferase EZA1-like [Cucumis sativus]	2e-43
comp10004_c0_seq1	232	-	-
comp100041_c0_seq1	228	-	-
comp100045_c0_seq1	203	gi|460380562|ref|XP_004236024.1| PREDICTED: thioredoxin-like 1-2, chloroplastic-like [Solanum lycopersicum]	4e-27
comp100058_c0_seq1	203	gi|413968598|gb|AFW90636.1| hypothetical protein [Solanum tuberosum]	4e-15
comp100059_c0_seq1	265	gi|242088603|ref|XP_002440134.1| hypothetical protein SORBIDRAFT_09g026640 [Sorghum bicolor]_x0001_gi|241945419|gb|EES18564.1| hypothetical protein SORBIDRAFT_09g026640 [Sorghum bicolor]	4e-12
comp100063_c0_seq1	287	gi|15237198|ref|NP_200651.1| exocyst subunit exo70 family protein B1 [Arabidopsis thaliana]_x0001_gi|10177020|dbj|BAB10258.1| leucine zipper protein [Arabidopsis thaliana]_x0001_gi|20453216|gb|AAM19847.1| AT5g58430/mqj2_20 [Arabidopsis thaliana]_x0001_gi|23463065|gb|AAN33202.1| At5g58430/mqj2_20 [Arabidopsis thaliana]_x0001_gi|332009669|gb|AED97052.1| exocyst subunit exo70 family protein B1 [Arab…	7e-35
comp100067_c0_seq1	292	gi|31322044|gb|AAM95453.1| Ammonium transporter [Lotus japonicus]	7e-44
comp10007_c0_seq1	318	-	-
comp100080_c0_seq1	217	-	-
comp100082_c0_seq1	535	gi|255545596|ref|XP_002513858.1| S-adenosylmethionine-dependent methyltransferase, putative [Ricinus communis]_x0001_gi|223546944|gb|EEF48441.1| S-adenosylmethionine-dependent methyltransferase, putative [Ricinus communis]	2e-70
comp100094_c0_seq1	265	gi|356521465|ref|XP_003529376.1| PREDICTED: histone acetyltransferase HAC1-like [Glycine max]	2e-28
comp100101_c0_seq1	214	-	-
comp100103_c0_seq1	370	gi|359472612|ref|XP_002280971.2| PREDICTED: uncharacterized protein LOC100268019 [Vitis vinifera]	1e-25
comp100109_c0_seq1	421	-	-
comp100119_c0_seq1	352	-	-
comp100120_c0_seq1	401	gi|462420347|gb|EMJ24610.1| hypothetical protein PRUPE_ppa010150mg [Prunus persica]	5e-45
comp100121_c0_seq1	503	gi|470142674|ref|XP_004307028.1| PREDICTED: uncharacterized protein LOC101303268 isoform 1 [Fragaria vesca subsp. vesca]_x0001_gi|470142676|ref|XP_004307029.1| PREDICTED: uncharacterized protein LOC101303268 isoform 2 [Fragaria vesca subsp. vesca]	9e-59
comp100126_c0_seq1	203	-	-
comp100137_c0_seq1	201	-	-
comp10014_c0_seq1	376	gi|187372978|gb|ACD03223.1| xyloglucan endotransglucosylase/hydrolase 13 [Actinidia deliciosa]	1e-66
comp100155_c0_seq1	228	gi|356570019|ref|XP_003553190.1| PREDICTED: 26S protease regulatory subunit 6B homolog [Glycine max]	2e-36
comp100166_c0_seq1	335	gi|508725225|gb|EOY17122.1| Uncharacterized protein TCM_036290 [Theobroma cacao]	7e-20
comp100174_c0_seq1	235	gi|527194804|gb|EPS64291.1| hypothetical protein M569_10490, partial [Genlisea aurea]	4e-35
comp100187_c0_seq1	584	gi|298204383|emb|CBI16863.3| unnamed protein product [Vitis vinifera]	5e-20
comp10019_c0_seq1	347	gi|225448176|ref|XP_002266061.1| PREDICTED: uncharacterized membrane protein At4g06598 [Vitis vinifera]_x0001_gi|147788552|emb|CAN61016.1| hypothetical protein VITISV_021778 [Vitis vinifera]_x0001_gi|297739555|emb|CBI29737.3| unnamed protein product [Vitis vinifera]	3e-35
comp10019_c0_seq2	340	gi|225448176|ref|XP_002266061.1| PREDICTED: uncharacterized membrane protein At4g06598 [Vitis vinifera]_x0001_gi|147788552|emb|CAN61016.1| hypothetical protein VITISV_021778 [Vitis vinifera]_x0001_gi|297739555|emb|CBI29737.3| unnamed protein product [Vitis vinifera]	1e-34
comp100202_c0_seq1	203	gi|297737797|emb|CBI26998.3| unnamed protein product [Vitis vinifera]	2e-14
comp100206_c0_seq1	299	gi|462406102|gb|EMJ11566.1| hypothetical protein PRUPE_ppa001305mg [Prunus persica]	9e-25
comp10021_c0_seq1	230	gi|357454819|ref|XP_003597690.1| Homeobox-leucine zipper protein ATHB-15 [Medicago truncatula]_x0001_gi|109729907|tpg|DAA05767.1| TPA_inf: class III HD-Zip protein CNA1 [Medicago truncatula]_x0001_gi|355486738|gb|AES67941.1| Homeobox-leucine zipper protein ATHB-15 [Medicago truncatula]	1e-37
comp10022_c0_seq1	302	gi|449463408|ref|XP_004149426.1| PREDICTED: zinc finger CCCH domain-containing protein 1-like [Cucumis sativus]	3e-33
comp100234_c0_seq1	252	-	-
comp100248_c0_seq1	445	gi|429465362|gb|AFZ85288.1| ATP synthase subunit 1, partial (mitochondrion) [Gossypium hirsutum]_x0001_gi|429465365|gb|AFZ85289.1| ATP synthase subunit 1, partial (mitochondrion) [Gossypium hirsutum]_x0001_gi|429465368|gb|AFZ85290.1| ATP synthase subunit 1, partial (mitochondrion) [Gossypium hirsutum]	1e-69
comp100249_c0_seq1	349	-	-
comp100251_c0_seq1	208	gi|225462994|ref|XP_002263791.1| PREDICTED: DNA replication licensing factor mcm5-A-like [Vitis vinifera]	8e-30
comp10026_c0_seq1	426	gi|508714521|gb|EOY06418.1| RING finger and CHY zinc finger domain-containing protein 1 isoform 1 [Theobroma cacao]	6e-37
comp100266_c0_seq1	212	-	-
comp100271_c0_seq1	216	gi|449442547|ref|XP_004139043.1| PREDICTED: THUMP domain-containing protein 1-like [Cucumis sativus]	2e-24
comp100283_c0_seq1	274	-	-
comp100286_c0_seq1	253	-	-
comp100309_c0_seq1	261	gi|255645644|gb|ACU23316.1| unknown [Glycine max]	1e-24
comp100311_c0_seq1	342	gi|255558812|ref|XP_002520429.1| conserved hypothetical protein [Ricinus communis]_x0001_gi|223540271|gb|EEF41842.1| conserved hypothetical protein [Ricinus communis]	2e-21
comp100312_c0_seq1	668	gi|357442919|ref|XP_003591737.1| Thymidylate kinase [Medicago truncatula]_x0001_gi|355480785|gb|AES61988.1| Thymidylate kinase [Medicago truncatula]	1e-87
comp100323_c0_seq1	206	gi|296082262|emb|CBI21267.3| unnamed protein product [Vitis vinifera]	3e-14
comp100328_c0_seq1	296	gi|359475125|ref|XP_003631592.1| PREDICTED: uncharacterized protein LOC100854024 [Vitis vinifera]	7e-17
comp10033_c0_seq1	253	-	-
comp100336_c0_seq1	509	gi|449442851|ref|XP_004139194.1| PREDICTED: GDSL esterase/lipase At1g54790-like [Cucumis sativus]	2e-76
comp10034_c0_seq1	567	gi|356511121|ref|XP_003524278.1| PREDICTED: uncharacterized protein LOC100807909, partial [Glycine max]	1e-13
comp100341_c0_seq1	215	gi|224068502|ref|XP_002326133.1| predicted protein [Populus trichocarpa]_x0001_gi|222833326|gb|EEE71803.1| predicted protein [Populus trichocarpa]	7e-23
comp100356_c0_seq1	360	gi|255544664|ref|XP_002513393.1| conserved hypothetical protein [Ricinus communis]_x0001_gi|223547301|gb|EEF48796.1| conserved hypothetical protein [Ricinus communis]	1e-26
comp100360_c0_seq1	257	-	-
comp100367_c0_seq1	326	-	-
comp100379_c0_seq1	529	gi|470149115|ref|XP_004310088.1| PREDICTED: F-box only protein 6-like [Fragaria vesca subsp. vesca]	8e-27
comp100382_c0_seq1	332	gi|296087043|emb|CBI33303.3| unnamed protein product [Vitis vinifera]	5e-45
comp100393_c0_seq1	285	gi|68236762|gb|AAN73052.2| mini-chromosome maintenance protein MCM6 [Pisum sativum]	1e-37
comp100395_c0_seq1	263	-	-
comp100396_c0_seq1	249	gi|224118894|ref|XP_002317932.1| predicted protein [Populus trichocarpa]_x0001_gi|222858605|gb|EEE96152.1| predicted protein [Populus trichocarpa]	2e-27
comp10040_c0_seq1	233	-	-
comp100402_c0_seq1	212	-	-
comp100404_c0_seq1	418	gi|225423607|ref|XP_002274221.1| PREDICTED: GTP-binding protein ERG-like [Vitis vinifera]	1e-56
comp100427_c0_seq1	201	gi|356556212|ref|XP_003546420.1| PREDICTED: villin-4-like isoform 1 [Glycine max]_x0001_gi|356556214|ref|XP_003546421.1| PREDICTED: villin-4-like isoform 2 [Glycine max]	3e-28
comp10043_c0_seq1	371		1e-21
comp100438_c0_seq1	333	gi|508782299|gb|EOY29555.1| DNA glycosylase superfamily protein isoform 1 [Theobroma cacao]_x0001_gi|508782300|gb|EOY29556.1| DNA glycosylase superfamily protein isoform 1 [Theobroma cacao]_x0001_gi|508782301|gb|EOY29557.1| DNA glycosylase superfamily protein isoform 1 [Theobroma cacao]_x0001_gi|508782302|gb|EOY29558.1| DNA glycosylase superfamily protein isoform 1 [Theobroma cacao]	6e-43
comp10044_c0_seq1	342	-	-
comp10045_c0_seq1	234	-	-
comp100467_c0_seq1	278	gi|255538966|ref|XP_002510548.1| Zeamatin precursor, putative [Ricinus communis]_x0001_gi|223551249|gb|EEF52735.1| Zeamatin precursor, putative [Ricinus communis]	1e-18
comp100469_c0_seq1	239	-	-
comp10047_c0_seq1	335	gi|482551564|gb|EOA15757.1| hypothetical protein CARUB_v10006835mg [Capsella rubella]	1e-34
comp100489_c0_seq1	245	gi|508717386|gb|EOY09283.1| Uncharacterized protein isoform 1 [Theobroma cacao]	8e-19
comp10049_c0_seq1	714	gi|296088356|emb|CBI36801.3| unnamed protein product [Vitis vinifera]	1e-105
comp100504_c0_seq1	201	gi|297813613|ref|XP_002874690.1| short-chain dehydrogenase/reductase family protein [Arabidopsis lyrata subsp. lyrata]_x0001_gi|297320527|gb|EFH50949.1| short-chain dehydrogenase/reductase family protein [Arabidopsis lyrata subsp. lyrata]	3e-27
comp100506_c0_seq1	283	gi|460384490|ref|XP_004237944.1| PREDICTED: uncharacterized protein At1g04910-like [Solanum lycopersicum]	3e-38
comp100509_c0_seq1	243	gi|255572168|ref|XP_002527024.1| conserved hypothetical protein [Ricinus communis]_x0001_gi|223533659|gb|EEF35396.1| conserved hypothetical protein [Ricinus communis]	3e-15
comp100517_c0_seq1	230	gi|118481067|gb|ABK92487.1| unknown [Populus trichocarpa]	2e-11
comp100518_c0_seq1	317	gi|297740807|emb|CBI30989.3| unnamed protein product [Vitis vinifera]	6e-46
comp100522_c0_seq1	330	gi|460388382|ref|XP_004239846.1| PREDICTED: probable UDP-N-acetylglucosamine--peptide N-acetylglucosaminyltransferase SEC-like [Solanum lycopersicum]	2e-43
comp100523_c0_seq1	254	gi|197312921|gb|ACH63241.1| ethylene esterase-like protein [Rheum australe]	2e-35
comp100526_c0_seq1	201	-	-
comp100532_c0_seq1	226	-	-
comp100533_c0_seq1	298	gi|449439703|ref|XP_004137625.1| PREDICTED: uncharacterized protein LOC101209024 [Cucumis sativus]	3e-24
comp100534_c0_seq1	385	gi|255569810|ref|XP_002525869.1| conserved hypothetical protein [Ricinus communis]_x0001_gi|223534874|gb|EEF36563.1| conserved hypothetical protein [Ricinus communis]	3e-15
comp100542_c0_seq1	287	gi|351720855|ref|NP_001237702.1| uncharacterized protein LOC100500415 precursor [Glycine max]_x0001_gi|255630268|gb|ACU15489.1| unknown [Glycine max]	2e-17
comp10055_c0_seq1	309	gi|356573885|ref|XP_003555086.1| PREDICTED: histone-lysine N-methyltransferase ATX4-like [Glycine max]	1e-44
comp10056_c0_seq1	307	gi|255584898|ref|XP_002533164.1| prolyl 4-hydroxylase alpha subunit, putative [Ricinus communis]_x0001_gi|223527036|gb|EEF29223.1| prolyl 4-hydroxylase alpha subunit, putative [Ricinus communis]	1e-37
comp100580_c0_seq1	246	gi|462424393|gb|EMJ28656.1| hypothetical protein PRUPE_ppa007890mg [Prunus persica]	7e-34
comp10063_c0_seq1	548	gi|9954746|gb|AAG09097.1|AC009323_8 Putative retroelement polyprotein [Arabidopsis thaliana]	7e-58
comp100636_c0_seq1	208	-	-
comp10065_c0_seq1	416	gi|462415934|gb|EMJ20671.1| hypothetical protein PRUPE_ppa021416mg [Prunus persica]	1e-50
comp100651_c0_seq1	223	gi|356556829|ref|XP_003546723.1| PREDICTED: E3 ubiquitin-protein ligase SINAT5-like [Glycine max]	3e-36
comp100667_c0_seq1	264	gi|359479214|ref|XP_003632235.1| PREDICTED: BTB/POZ and MATH domain-containing protein 4-like isoform 2 [Vitis vinifera]	5e-38
comp100669_c0_seq1	213	-	-
comp100671_c0_seq1	301	gi|508700023|gb|EOX91919.1| UDP-Glycosyltransferase superfamily protein, putative [Theobroma cacao]	3e-24
comp100676_c0_seq1	253	gi|357482211|ref|XP_003611391.1| DNA repair endonuclease UVH1 [Medicago truncatula]_x0001_gi|355512726|gb|AES94349.1| DNA repair endonuclease UVH1 [Medicago truncatula]	1e-37
comp100677_c0_seq1	327	gi|225447336|ref|XP_002274263.1| PREDICTED: zinc finger CCCH domain-containing protein 13 [Vitis vinifera]_x0001_gi|297739310|emb|CBI28961.3| unnamed protein product [Vitis vinifera]	2e-20
comp100681_c0_seq1	232	gi|502136412|ref|XP_004502677.1| PREDICTED: KH domain-containing protein At4g18375-like isoform X2 [Cicer arietinum]	7e-24
comp100684_c0_seq1	274	gi|460396047|ref|XP_004243591.1| PREDICTED: U-box domain-containing protein 3-like [Solanum lycopersicum]	2e-27
comp100686_c0_seq1	494	gi|460391752|ref|XP_004241483.1| PREDICTED: uncharacterized protein LOC101249650 [Solanum lycopersicum]	1e-42
comp100687_c0_seq1	427	gi|359475494|ref|XP_002270199.2| PREDICTED: alpha-L-fucosidase 2-like [Vitis vinifera]	1e-52
comp10069_c0_seq1	466	-	-
comp100704_c0_seq1	218	gi|224135029|ref|XP_002327549.1| predicted protein [Populus trichocarpa]_x0001_gi|222836103|gb|EEE74524.1| predicted protein [Populus trichocarpa]	1e-24
comp10071_c0_seq1	554	gi|7799758|emb|CAA06829.1| DYW7 protein [Arabidopsis thaliana]	1e-24
comp100719_c0_seq1	263	gi|508699826|gb|EOX91722.1| Heptahelical protein 4 isoform 2 [Theobroma cacao]_x0001_gi|508699827|gb|EOX91723.1| Heptahelical protein 4 isoform 2 [Theobroma cacao]_x0001_gi|508699828|gb|EOX91724.1| Heptahelical protein 4 isoform 2 [Theobroma cacao]_x0001_gi|508699829|gb|EOX91725.1| Heptahelical protein 4 isoform 2 [Theobroma cacao]	5e-40
comp100721_c0_seq1	294	gi|357515123|ref|XP_003627850.1| Protein DCL [Medicago truncatula]_x0001_gi|355521872|gb|AET02326.1| Protein DCL [Medicago truncatula]	2e-27
comp100723_c0_seq1	226	gi|449449839|ref|XP_004142672.1| PREDICTED: putative zinc transporter At3g08650-like [Cucumis sativus]	3e-35
comp100729_c0_seq1	230	-	-
comp100730_c0_seq1	259	gi|462409873|gb|EMJ15207.1| hypothetical protein PRUPE_ppa014794mg, partial [Prunus persica]	1e-22
comp100739_c0_seq1	295	-	-
comp10074_c0_seq1	1100	gi|470137017|ref|XP_004304276.1| PREDICTED: pectinesterase 31-like [Fragaria vesca subsp. vesca]	3e-156
comp100740_c0_seq1	396	gi|255548668|ref|XP_002515390.1| RNA lariat debranching enzyme, putative [Ricinus communis]_x0001_gi|223545334|gb|EEF46839.1| RNA lariat debranching enzyme, putative [Ricinus communis]	5e-68
comp10075_c0_seq1	1008	gi|508708385|gb|EOY00282.1| ARM repeat superfamily protein, putative isoform 2 [Theobroma cacao]	2e-31
comp100750_c0_seq1	308	gi|508777810|gb|EOY25066.1| Nuclear transport factor 2 family protein [Theobroma cacao]	6e-22
comp10076_c0_seq1	217	-	-
comp100767_c0_seq1	224	gi|225446211|ref|XP_002263317.1| PREDICTED: protein SRG1 [Vitis vinifera]	8e-22
comp100768_c0_seq1	212	gi|224064972|ref|XP_002301616.1| predicted protein [Populus trichocarpa]_x0001_gi|222843342|gb|EEE80889.1| predicted protein [Populus trichocarpa]	2e-32
comp100771_c0_seq1	342	gi|116789488|gb|ABK25265.1| unknown [Picea sitchensis]	2e-19
comp100784_c0_seq1	233	gi|255583385|ref|XP_002532453.1| acyl-CoA thioesterase, putative [Ricinus communis]_x0001_gi|223527843|gb|EEF29939.1| acyl-CoA thioesterase, putative [Ricinus communis]	3e-30
comp100790_c0_seq1	209	-	-
comp100791_c0_seq1	364	gi|225454224|ref|XP_002273843.1| PREDICTED: beta-amylase 7-like [Vitis vinifera]	7e-52
comp100792_c0_seq1	288	gi|356568407|ref|XP_003552402.1| PREDICTED: ATP-dependent helicase BRM-like [Glycine max]	3e-19
comp10080_c0_seq1	626	gi|462415158|gb|EMJ19895.1| hypothetical protein PRUPE_ppa008775mg [Prunus persica]	6e-30
comp100808_c0_seq1	258	gi|225441852|ref|XP_002284163.1| PREDICTED: villin-2-like [Vitis vinifera]	6e-31
comp100817_c0_seq1	254	-	-
comp100821_c0_seq1	259	-	-
comp100826_c0_seq1	278	-	-
comp10083_c0_seq1	286	-	-
comp100838_c0_seq1	509	gi|297736150|emb|CBI24188.3| unnamed protein product [Vitis vinifera]	4e-52
comp100862_c0_seq1	254	-	-
comp100866_c0_seq1	633	gi|508702031|gb|EOX93927.1| Sec14p-like phosphatidylinositol transfer family protein [Theobroma cacao]	4e-19
comp100879_c0_seq1	207	-	-
comp10088_c0_seq1	448	gi|189162313|ref|YP_001936559.1| ribosomal protein L2 [Fagopyrum esculentum subsp. ancestrale]_x0001_gi|189162333|ref|YP_001936579.1| ribosomal protein L2 [Fagopyrum esculentum subsp. ancestrale]_x0001_gi|166065399|gb|ABY79774.1| ribosomal protein L2 [Fagopyrum esculentum subsp. ancestrale]_x0001_gi|166065419|gb|ABY79794.1| ribosomal protein L2 [Fagopyrum esculentum subsp. ancestrale]	4e-76
comp100880_c0_seq1	217	-	-
comp100881_c0_seq1	307	gi|255538456|ref|XP_002510293.1| DNA binding protein, putative [Ricinus communis]_x0001_gi|223550994|gb|EEF52480.1| DNA binding protein, putative [Ricinus communis]	1e-15
comp100882_c0_seq1	226	gi|449458025|ref|XP_004146748.1| PREDICTED: xylulose kinase-like [Cucumis sativus]	8e-30
comp100887_c0_seq1	228	gi|147857882|emb|CAN82532.1| hypothetical protein VITISV_023135 [Vitis vinifera]	3e-29
comp100888_c0_seq1	282	gi|356568855|ref|XP_003552623.1| PREDICTED: abhydrolase domain-containing protein FAM108C1-like [Glycine max]	6e-20
comp100889_c0_seq1	293	gi|147791250|emb|CAN63444.1| hypothetical protein VITISV_001105 [Vitis vinifera]	5e-31
comp100905_c0_seq1	260	gi|255560211|ref|XP_002521123.1| 3-ketoacyl-CoA thiolase B, putative [Ricinus communis]_x0001_gi|223539692|gb|EEF41274.1| 3-ketoacyl-CoA thiolase B, putative [Ricinus communis]	1e-33
comp10091_c0_seq1	1454	gi|225441479|ref|XP_002279934.1| PREDICTED: uncharacterized protein LOC100260713 isoform 1 [Vitis vinifera]_x0001_gi|359482169|ref|XP_003632722.1| PREDICTED: uncharacterized protein LOC100260713 [Vitis vinifera]	5e-114
comp100913_c0_seq1	224	-	-
comp100915_c0_seq1	238	gi|255582915|ref|XP_002532229.1| TRANSPARENT TESTA 12 protein, putative [Ricinus communis]_x0001_gi|223528086|gb|EEF30160.1| TRANSPARENT TESTA 12 protein, putative [Ricinus communis]	9e-21
comp100916_c0_seq1	328	gi|224122662|ref|XP_002330437.1| predicted protein [Populus trichocarpa]_x0001_gi|222871849|gb|EEF08980.1| predicted protein [Populus trichocarpa]	9e-28
comp100918_c0_seq1	226	gi|147838919|emb|CAN63664.1| hypothetical protein VITISV_034689 [Vitis vinifera]	4e-28
comp100921_c0_seq1	497	gi|356574565|ref|XP_003555416.1| PREDICTED: tRNA pseudouridine synthase 3-like [Glycine max]	4e-46
comp100923_c0_seq1	257	gi|356513860|ref|XP_003525626.1| PREDICTED: GDSL esterase/lipase At3g48460-like [Glycine max]	6e-18
comp100938_c0_seq1	216	gi|460408949|ref|XP_004249903.1| PREDICTED: phosphatidylinositol 4-kinase beta 1-like [Solanum lycopersicum]	4e-15
comp10096_c0_seq1	586	-	-
comp100961_c0_seq1	267	-	-
comp100963_c0_seq1	301	-	-
comp100965_c0_seq1	225	-	-
comp100972_c0_seq1	763	gi|225424128|ref|XP_002280178.1| PREDICTED: cyclin-D1-binding protein 1 homolog [Vitis vinifera]_x0001_gi|297737743|emb|CBI26944.3| unnamed protein product [Vitis vinifera]	2e-74
comp100973_c0_seq1	644	gi|470111314|ref|XP_004291893.1| PREDICTED: uncharacterized protein LOC101304249 [Fragaria vesca subsp. vesca]	1e-106
comp10098_c0_seq1	497	gi|225442262|ref|XP_002279256.1| PREDICTED: uncharacterized protein LOC100242891 [Vitis vinifera]_x0001_gi|297743076|emb|CBI35943.3| unnamed protein product [Vitis vinifera]	1e-62
comp10099_c0_seq1	802	gi|508787431|gb|EOY34687.1| NT domain of poly(A) polymerase and terminal uridylyl transferase-containing protein, putative isoform 1 [Theobroma cacao]	2e-80
comp100990_c0_seq1	278	-	-
comp100994_c0_seq1	249	-	-
comp101003_c0_seq1	211	gi|508715337|gb|EOY07234.1| Yippee family zinc-binding protein, putative isoform 1 [Theobroma cacao]	2e-31
comp101006_c0_seq1	323	gi|449449453|ref|XP_004142479.1| PREDICTED: retinoblastoma-related protein-like [Cucumis sativus]	3e-50
comp101007_c0_seq1	247	gi|186976048|gb|ACD01043.1| polygalacturonase-inhibiting protein [Knorringia sibirica]	8e-25
comp10101_c0_seq1	254	gi|482552680|gb|EOA16873.1| hypothetical protein CARUB_v10005099mg [Capsella rubella]	2e-36
comp10104_c0_seq1	308	-	-
comp101047_c0_seq1	286	gi|462417078|gb|EMJ21815.1| hypothetical protein PRUPE_ppa002109mg [Prunus persica]	1e-28
comp10105_c0_seq1	326	gi|460409706|ref|XP_004250279.1| PREDICTED: DAZ-associated protein 1-like [Solanum lycopersicum]	1e-14
comp101050_c0_seq1	237	-	-
comp101069_c0_seq1	276	-	-
comp101091_c0_seq1	207	gi|124264566|gb|ABM97858.1| truncated Rps19 [Arabidopsis thaliana]_x0001_gi|124264568|gb|ABM97859.1| truncated Rps19 [Arabidopsis thaliana]_x0001_gi|124264570|gb|ABM97860.1| truncated Rps19 [Arabidopsis thaliana]_x0001_gi|124264572|gb|ABM97861.1| truncated Rps19 [Arabidopsis thaliana]_x0001_gi|124264574|gb|ABM97862.1| truncated Rps19 [Arabidopsis thaliana]_x0001_gi|124264576|gb|ABM97863.1| trunca…	2e-14
comp101101_c0_seq1	241	gi|470115776|ref|XP_004294067.1| PREDICTED: probable LRR receptor-like serine/threonine-protein kinase At1g53430-like [Fragaria vesca subsp. vesca]	8e-28
comp101104_c0_seq1	247	-	-
comp101112_c0_seq1	326	gi|462405712|gb|EMJ11176.1| hypothetical protein PRUPE_ppa005042mg [Prunus persica]	1e-34
comp101117_c0_seq1	203	-	-
comp10112_c0_seq1	215	gi|357452749|ref|XP_003596651.1| DDRGK domain-containing protein [Medicago truncatula]_x0001_gi|355485699|gb|AES66902.1| DDRGK domain-containing protein [Medicago truncatula]	2e-31
comp101121_c0_seq1	281	gi|255555401|ref|XP_002518737.1| conserved hypothetical protein [Ricinus communis]_x0001_gi|223542118|gb|EEF43662.1| conserved hypothetical protein [Ricinus communis]	1e-18
comp101122_c0_seq1	268	gi|460415362|ref|XP_004253028.1| PREDICTED: UDP-glycosyltransferase 74E2-like [Solanum lycopersicum]	6e-23
comp10113_c0_seq1	429	gi|508778751|gb|EOY26007.1| Suppressor of auxin resistance 3 [Theobroma cacao]	1e-34
comp10115_c0_seq1	305	gi|462395194|gb|EMJ00993.1| hypothetical protein PRUPE_ppa004538mg [Prunus persica]	3e-34
comp101151_c0_seq1	282	gi|357466621|ref|XP_003603595.1| hypothetical protein MTR_3g109450 [Medicago truncatula]_x0001_gi|355492643|gb|AES73846.1| hypothetical protein MTR_3g109450 [Medicago truncatula]	8e-28
comp101153_c0_seq1	296	-	-
comp101155_c0_seq1	203	-	-
comp10116_c0_seq1	404	gi|225455900|ref|XP_002275943.1| PREDICTED: aspartic proteinase Asp1-like [Vitis vinifera]	3e-50
comp101166_c0_seq1	370	gi|225465443|ref|XP_002265786.1| PREDICTED: BTB/POZ domain-containing protein At5g48800-like [Vitis vinifera]	4e-51
comp10117_c0_seq1	303	gi|356553040|ref|XP_003544866.1| PREDICTED: U-box domain-containing protein 4-like [Glycine max]	4e-13
comp101170_c0_seq1	339	gi|255541636|ref|XP_002511882.1| Chromo domain protein, putative [Ricinus communis]_x0001_gi|223549062|gb|EEF50551.1| Chromo domain protein, putative [Ricinus communis]	9e-57
comp101180_c0_seq1	467	gi|296084915|emb|CBI28324.3| unnamed protein product [Vitis vinifera]	5e-60
comp101188_c0_seq1	278	-	-
comp101191_c0_seq1	229	-	-
comp10120_c0_seq1	317	-	-
comp101206_c0_seq1	291	gi|297741391|emb|CBI32522.3| unnamed protein product [Vitis vinifera]	2e-23
comp101208_c0_seq1	381	-	-
comp10121_c0_seq1	778	gi|462414512|gb|EMJ19249.1| hypothetical protein PRUPE_ppa006151mg [Prunus persica]	6e-50
comp101212_c0_seq1	382	gi|297744003|emb|CBI36973.3| unnamed protein product [Vitis vinifera]	2e-28
comp101214_c0_seq1	715	gi|255562498|ref|XP_002522255.1| trehalose-6-phosphate synthase, putative [Ricinus communis]_x0001_gi|223538508|gb|EEF40113.1| trehalose-6-phosphate synthase, putative [Ricinus communis]	3e-102
comp101222_c0_seq1	238	gi|255547996|ref|XP_002515055.1| hydrolase, hydrolyzing O-glycosyl compounds, putative [Ricinus communis]_x0001_gi|223546106|gb|EEF47609.1| hydrolase, hydrolyzing O-glycosyl compounds, putative [Ricinus communis]	1e-15
comp10123_c0_seq1	399	gi|508713638|gb|EOY05535.1| Uncharacterized protein isoform 1 [Theobroma cacao]	1e-34
comp101240_c0_seq1	292	gi|449464558|ref|XP_004149996.1| PREDICTED: probable leucine-rich repeat receptor-like protein kinase At1g35710-like [Cucumis sativus]_x0001_gi|449528593|ref|XP_004171288.1| PREDICTED: probable leucine-rich repeat receptor-like protein kinase At1g35710-like [Cucumis sativus]	2e-30
comp101243_c0_seq1	251	-	-
comp101254_c0_seq1	365	gi|462417098|gb|EMJ21835.1| hypothetical protein PRUPE_ppa002546mg [Prunus persica]	8e-51
comp10126_c0_seq1	376	gi|460365714|ref|XP_004228742.1| PREDICTED: SEC14 cytosolic factor-like [Solanum lycopersicum]	2e-31
comp101260_c0_seq1	207	-	-
comp10127_c0_seq1	709	gi|359474019|ref|XP_002269404.2| PREDICTED: uncharacterized protein LOC100261513 [Vitis vinifera]	5e-47
comp101273_c0_seq1	326	gi|147854153|emb|CAN83831.1| hypothetical protein VITISV_003974 [Vitis vinifera]	2e-34
comp101276_c0_seq1	408	-	-
comp101277_c0_seq1	363	gi|224128354|ref|XP_002329141.1| predicted protein [Populus trichocarpa]_x0001_gi|222869810|gb|EEF06941.1| predicted protein [Populus trichocarpa]	5e-31
comp101291_c0_seq1	290	gi|460394826|ref|XP_004242991.1| PREDICTED: uncharacterized protein Cbei_0202-like [Solanum lycopersicum]	4e-25
comp101293_c0_seq1	290	gi|460385523|ref|XP_004238453.1| PREDICTED: monosaccharide-sensing protein 2-like [Solanum lycopersicum]	2e-39
comp101300_c0_seq1	308	-	-
comp101302_c0_seq1	216	gi|502148769|ref|XP_004507261.1| PREDICTED: EVI5-like protein-like isoform X3 [Cicer arietinum]	8e-35
comp101304_c0_seq1	385	-	-
comp101305_c0_seq1	222	-	-
comp101314_c0_seq1	327	-	-
comp101317_c0_seq1	322	-	-
comp10132_c0_seq1	483	gi|224090035|ref|XP_002308914.1| predicted protein [Populus trichocarpa]_x0001_gi|222854890|gb|EEE92437.1| predicted protein [Populus trichocarpa]	1e-17
comp101325_c0_seq1	266	-	-
comp101332_c0_seq1	220	gi|297739884|emb|CBI30066.3| unnamed protein product [Vitis vinifera]	4e-20
comp101336_c0_seq1	408	gi|225436813|ref|XP_002270167.1| PREDICTED: uncharacterized protein LOC100240762 [Vitis vinifera]_x0001_gi|296086638|emb|CBI32273.3| unnamed protein product [Vitis vinifera]	7e-48
comp101340_c0_seq1	287	-	-
comp101346_c0_seq1	265	-	-
comp10135_c0_seq1	407	gi|527194979|gb|EPS64394.1| hypothetical protein M569_10384, partial [Genlisea aurea]	5e-53
comp101354_c0_seq1	464	gi|357473201|ref|XP_003606885.1| SWI/SNF complex subunit SMARCC1 [Medicago truncatula]_x0001_gi|355507940|gb|AES89082.1| SWI/SNF complex subunit SMARCC1 [Medicago truncatula]	3e-49
comp101364_c0_seq1	235	-	-
comp101383_c0_seq1	277	gi|470120674|ref|XP_004296421.1| PREDICTED: 5'-nucleotidase domain-containing protein DDB_G0275467-like [Fragaria vesca subsp. vesca]	7e-42
comp101393_c0_seq1	210	gi|296081738|emb|CBI20743.3| unnamed protein product [Vitis vinifera]	2e-28
comp101394_c0_seq1	291	-	-
comp101398_c0_seq1	243	gi|225427063|ref|XP_002274901.1| PREDICTED: uncharacterized protein LOC100257507 [Vitis vinifera]_x0001_gi|297742009|emb|CBI33796.3| unnamed protein product [Vitis vinifera]	8e-19
comp101406_c0_seq1	208	gi|225459663|ref|XP_002284613.1| PREDICTED: uncharacterized protein LOC100255662 [Vitis vinifera]	1e-21
comp101416_c0_seq1	278	gi|363808332|ref|NP_001241994.1| uncharacterized protein LOC100784158 [Glycine max]_x0001_gi|255640291|gb|ACU20435.1| unknown [Glycine max]	3e-17
comp101418_c0_seq1	250	gi|388491920|gb|AFK34026.1| unknown [Medicago truncatula]	2e-33
comp10145_c0_seq1	274	-	-
comp101457_c0_seq1	359	-	-
comp101460_c0_seq1	250	gi|359479838|ref|XP_002270509.2| PREDICTED: cohesin subunit SA-1-like [Vitis vinifera]	2e-32
comp101466_c0_seq1	267	-	-
comp101467_c0_seq1	230	gi|449511585|ref|XP_004163997.1| PREDICTED: uncharacterized LOC101215808 [Cucumis sativus]	9e-31
comp101468_c0_seq1	233	gi|462417633|gb|EMJ22370.1| hypothetical protein PRUPE_ppa021823mg [Prunus persica]	5e-20
comp101477_c0_seq1	433	gi|462420992|gb|EMJ25255.1| hypothetical protein PRUPE_ppa015261mg, partial [Prunus persica]	6e-43
comp101484_c0_seq1	219	gi|526117673|ref|NP_001268085.1| uncharacterized protein LOC100259734 [Vitis vinifera]_x0001_gi|301318132|gb|ADK66981.1| chloride channel ClC3 [Vitis vinifera]	7e-13
comp10149_c0_seq1	420	gi|502130529|ref|XP_004500681.1| PREDICTED: protein yippee-like isoform X4 [Cicer arietinum]_x0001_gi|502130532|ref|XP_004500682.1| PREDICTED: protein yippee-like isoform X5 [Cicer arietinum]	1e-44
comp101502_c0_seq1	205	gi|508785602|gb|EOY32858.1| Uncharacterized protein isoform 1 [Theobroma cacao]	1e-16
comp101511_c0_seq1	460	gi|527204594|gb|EPS70715.1| hypothetical protein M569_04038, partial [Genlisea aurea]	2e-73
comp101523_c0_seq1	226	gi|359475006|ref|XP_002280484.2| PREDICTED: transportin-1-like [Vitis vinifera]_x0001_gi|297744566|emb|CBI37828.3| unnamed protein product [Vitis vinifera]	7e-29
comp101528_c0_seq1	344	gi|470143417|ref|XP_004307373.1| PREDICTED: lysM domain receptor-like kinase 3-like [Fragaria vesca subsp. vesca]	2e-38
comp10153_c0_seq1	234	-	-
comp101534_c0_seq1	410	-	-
comp101535_c0_seq1	375	gi|356496116|ref|XP_003516916.1| PREDICTED: uncharacterized protein LOC100812277 [Glycine max]	7e-20
comp10154_c0_seq1	521	gi|296084707|emb|CBI25849.3| unnamed protein product [Vitis vinifera]	1e-66
comp10155_c0_seq1	236	gi|470136126|ref|XP_004303852.1| PREDICTED: scarecrow-like protein 32-like [Fragaria vesca subsp. vesca]	1e-31
comp101559_c0_seq1	544	gi|508719552|gb|EOY11449.1| Sucrose nonfermenting 4 [Theobroma cacao]	5e-38
comp101562_c0_seq1	522	gi|460396856|ref|XP_004243986.1| PREDICTED: peptidyl-prolyl cis-trans isomerase-like 4-like [Solanum lycopersicum]	3e-76
comp10157_c0_seq1	615	gi|255558548|ref|XP_002520299.1| UDP-n-acteylglucosamine pyrophosphorylase, putative [Ricinus communis]_x0001_gi|223540518|gb|EEF42085.1| UDP-n-acteylglucosamine pyrophosphorylase, putative [Ricinus communis]	1e-95
comp101571_c0_seq1	465	gi|470129494|ref|XP_004300652.1| PREDICTED: probable pectin methyltransferase QUA2-like [Fragaria vesca subsp. vesca]	2e-20
comp101579_c0_seq1	270	gi|255554216|ref|XP_002518148.1| Leucine-rich repeat receptor protein kinase EXS precursor, putative [Ricinus communis]_x0001_gi|223542744|gb|EEF44281.1| Leucine-rich repeat receptor protein kinase EXS precursor, putative [Ricinus communis]	2e-19
comp101584_c0_seq1	265	gi|462410529|gb|EMJ15863.1| hypothetical protein PRUPE_ppa003338mg [Prunus persica]	4e-31
comp10159_c0_seq1	224	-	-
comp101592_c0_seq1	304	gi|19387282|gb|AAL87193.1|AF480497_21 putative 62.8 kDa protein [Oryza sativa Japonica Group]_x0001_gi|125591935|gb|EAZ32285.1| hypothetical protein OsJ_16491 [Oryza sativa Japonica Group]	5e-47
comp101593_c0_seq1	291	-	-
comp101594_c0_seq1	600	gi|255586617|ref|XP_002533941.1| 3-phosphoinositide-dependent protein kinase-1, putative [Ricinus communis]_x0001_gi|223526096|gb|EEF28448.1| 3-phosphoinositide-dependent protein kinase-1, putative [Ricinus communis]	6e-109
comp1016_c0_seq1	251	gi|359493248|ref|XP_002266551.2| PREDICTED: CCA tRNA nucleotidyltransferase, mitochondrial [Vitis vinifera]	2e-23
comp10160_c0_seq1	582	-	-
comp101602_c0_seq1	322	gi|255562532|ref|XP_002522272.1| zinc ion binding protein, putative [Ricinus communis]_x0001_gi|223538525|gb|EEF40130.1| zinc ion binding protein, putative [Ricinus communis]	2e-42
comp101604_c0_seq1	264	-	-
comp101606_c0_seq1	247	-	-
comp101608_c0_seq1	222	-	-
comp10161_c0_seq1	237	-	-
comp10162_c0_seq1	477	gi|225449925|ref|XP_002268819.1| PREDICTED: uncharacterized protein LOC100256816 [Vitis vinifera]	1e-20
comp101622_c0_seq1	577	gi|451805013|gb|AFS33091.2| ethylene receptor [Paeonia lactiflora]	2e-49
comp10163_c0_seq1	304	gi|225435973|ref|XP_002271255.1| PREDICTED: RNA polymerase II subunit A C-terminal domain phosphatase SSU72 [Vitis vinifera]_x0001_gi|296083946|emb|CBI24334.3| unnamed protein product [Vitis vinifera]	7e-23
comp101632_c0_seq1	287	gi|460373630|ref|XP_004232618.1| PREDICTED: vacuolar-sorting receptor 6-like [Solanum lycopersicum]	7e-46
comp101636_c0_seq1	392	-	-
comp101640_c0_seq1	447	gi|359495192|ref|XP_002264487.2| PREDICTED: uncharacterized protein LOC100244254 [Vitis vinifera]	1e-58
comp101659_c0_seq1	323	-	-
comp101672_c0_seq1	299	-	-
comp10168_c0_seq1	363	gi|460406804|ref|XP_004248848.1| PREDICTED: transmembrane 9 superfamily member 3-like [Solanum lycopersicum]	2e-27
comp101698_c0_seq1	386	gi|147838496|emb|CAN76581.1| hypothetical protein VITISV_034321 [Vitis vinifera]	2e-34
comp101720_c0_seq1	207	gi|225434528|ref|XP_002276394.1| PREDICTED: 6-phosphofructo-2-kinase/fructose-2,6-biphosphatase 3 [Vitis vinifera]_x0001_gi|297745867|emb|CBI15923.3| unnamed protein product [Vitis vinifera]	4e-20
comp101733_c0_seq1	272	-	-
comp101745_c0_seq1	210	gi|255546157|ref|XP_002514138.1| conserved hypothetical protein [Ricinus communis]_x0001_gi|223546594|gb|EEF48092.1| conserved hypothetical protein [Ricinus communis]	1e-23
comp101746_c0_seq1	249	gi|462398587|gb|EMJ04255.1| hypothetical protein PRUPE_ppa000079mg [Prunus persica]	4e-16
comp10175_c0_seq1	297	gi|449442455|ref|XP_004138997.1| PREDICTED: phospholipase C 3-like [Cucumis sativus]	1e-15
comp101750_c0_seq1	254	gi|302144089|emb|CBI23194.3| unnamed protein product [Vitis vinifera]	4e-12
comp101752_c0_seq1	224	gi|462407259|gb|EMJ12593.1| hypothetical protein PRUPE_ppa003266mg [Prunus persica]	2e-18
comp101754_c0_seq1	362	gi|482549616|gb|EOA13810.1| hypothetical protein CARUB_v10026904mg [Capsella rubella]	1e-37
comp10176_c0_seq1	289	gi|470126951|ref|XP_004299443.1| PREDICTED: vesicle-associated protein 1-1-like [Fragaria vesca subsp. vesca]	1e-17
comp10177_c0_seq1	239	-	-
comp101775_c0_seq1	302	gi|32395918|gb|AAP41819.1| P58IPK [Nicotiana benthamiana]	6e-39
comp101784_c0_seq1	229	-	-
comp101792_c0_seq1	329	gi|470115173|ref|XP_004293777.1| PREDICTED: uncharacterized protein LOC101294831 [Fragaria vesca subsp. vesca]	3e-50
comp101793_c0_seq1	241	gi|225442611|ref|XP_002284502.1| PREDICTED: homeobox-leucine zipper protein GLABRA 2-like [Vitis vinifera]	3e-34
comp10180_c0_seq1	260	-	-
comp101804_c0_seq1	344	gi|508707714|gb|EOX99610.1| Zinc finger family protein isoform 2 [Theobroma cacao]	7e-38
comp101806_c0_seq1	213	gi|508715216|gb|EOY07113.1| Tetratricopeptide repeat (TPR)-containing protein isoform 1 [Theobroma cacao]	8e-28
comp101815_c0_seq1	424	gi|508713874|gb|EOY05771.1| Iq-domain 31 isoform 1 [Theobroma cacao]	1e-50
comp101818_c0_seq1	227	-	-
comp101824_c0_seq1	260	gi|147838919|emb|CAN63664.1| hypothetical protein VITISV_034689 [Vitis vinifera]	4e-15
comp10183_c0_seq1	447	gi|462418176|gb|EMJ22645.1| hypothetical protein PRUPE_ppa009809mg [Prunus persica]	2e-20
comp101838_c0_seq1	202	gi|262192729|gb|ACY30434.1| hypothetical protein [Nicotiana tabacum]	2e-16
comp10184_c0_seq1	312	gi|357441661|ref|XP_003591108.1| Mannosylglycoprotein endo-beta-mannosidase [Medicago truncatula]_x0001_gi|355480156|gb|AES61359.1| Mannosylglycoprotein endo-beta-mannosidase [Medicago truncatula]	2e-56
comp101840_c0_seq1	227	gi|482572637|gb|EOA36824.1| hypothetical protein CARUB_v10008545mg [Capsella rubella]	7e-23
comp10185_c0_seq1	920	gi|297746379|emb|CBI16435.3| unnamed protein product [Vitis vinifera]	3e-136
comp101852_c0_seq1	367	gi|15234254|ref|NP_194503.1| oligopeptide transporter [Arabidopsis thaliana]_x0001_gi|67460978|sp|Q9T095.1|OPT6_ARATH RecName: Full=Oligopeptide transporter 6; Short=AtOPT6_x0001_gi|4469024|emb|CAB38285.1| putative protein [Arabidopsis thaliana]_x0001_gi|7269627|emb|CAB81423.1| putative protein [Arabidopsis thaliana]_x0001_gi|23296484|gb|AAN13068.1| unknown protein [Arabidopsis thaliana]_x0001_gi…	9e-55
comp10187_c0_seq1	1121	gi|224116910|ref|XP_002331844.1| predicted protein [Populus trichocarpa]_x0001_gi|222875082|gb|EEF12213.1| predicted protein [Populus trichocarpa]	1e-105
comp101870_c0_seq1	255	-	-
comp101894_c0_seq1	203	-	-
comp101898_c0_seq1	337	gi|225447143|ref|XP_002271346.1| PREDICTED: uncharacterized protein LOC100258570 [Vitis vinifera]_x0001_gi|297739214|emb|CBI28865.3| unnamed protein product [Vitis vinifera]	3e-44
comp101899_c0_seq1	257	-	-
comp101904_c0_seq1	359	gi|225423682|ref|XP_002277005.1| PREDICTED: zinc finger protein ZPR1 homolog isoform 1 [Vitis vinifera]_x0001_gi|297737977|emb|CBI27178.3| unnamed protein product [Vitis vinifera]	1e-45
comp101908_c0_seq1	446	gi|225449698|ref|XP_002267817.1| PREDICTED: rab9 effector protein with kelch motifs-like [Vitis vinifera]	4e-70
comp101916_c0_seq1	422	gi|508785974|gb|EOY33230.1| Strictosidine synthase-like 3 [Theobroma cacao]	4e-57
comp101929_c0_seq1	255	gi|297733630|emb|CBI14877.3| unnamed protein product [Vitis vinifera]	3e-23
comp101930_c0_seq1	345	gi|508784526|gb|EOY31782.1| Calmodulin-binding protein isoform 4 [Theobroma cacao]	2e-53
comp101931_c0_seq1	263	-	-
comp101945_c0_seq1	209	gi|449446871|ref|XP_004141194.1| PREDICTED: zinc finger CCCH domain-containing protein 41-like [Cucumis sativus]	2e-25
comp10195_c0_seq1	1163	gi|508773516|gb|EOY20772.1| MORC family CW-type zinc finger protein 3 isoform 1 [Theobroma cacao]	1e-73
comp101953_c0_seq1	285	gi|460411655|ref|XP_004251221.1| PREDICTED: ubiquitin-conjugating enzyme E2 5-like isoform 1 [Solanum lycopersicum]_x0001_gi|460411657|ref|XP_004251222.1| PREDICTED: ubiquitin-conjugating enzyme E2 5-like isoform 2 [Solanum lycopersicum]	5e-41
comp101958_c0_seq1	221	-	-
comp10197_c0_seq1	390	-	-
comp101977_c0_seq1	398	gi|462410464|gb|EMJ15798.1| hypothetical protein PRUPE_ppa023425mg, partial [Prunus persica]	2e-41
comp101979_c0_seq1	262	gi|508712389|gb|EOY04286.1| Nuclear matrix constituent protein 1-like protein, putative isoform 1 [Theobroma cacao]	3e-23
comp10198_c0_seq1	345	gi|225465959|ref|XP_002269519.1| PREDICTED: F-box protein SKIP5 [Vitis vinifera]_x0001_gi|297742690|emb|CBI35143.3| unnamed protein product [Vitis vinifera]	2e-45
comp1020_c0_seq1	379	gi|356548791|ref|XP_003542783.1| PREDICTED: protein ZINC INDUCED FACILITATOR-LIKE 1-like [Glycine max]	3e-37
comp102003_c0_seq1	219	-	-
comp10201_c0_seq1	443	gi|359494044|ref|XP_002279814.2| PREDICTED: probable beta-1,3-galactosyltransferase 2-like isoform 1 [Vitis vinifera]_x0001_gi|297737446|emb|CBI26647.3| unnamed protein product [Vitis vinifera]	2e-21
comp10202_c0_seq1	872	gi|296090372|emb|CBI40191.3| unnamed protein product [Vitis vinifera]	4e-73
comp102024_c0_seq1	314	gi|224066241|ref|XP_002302042.1| predicted protein [Populus trichocarpa]_x0001_gi|222843768|gb|EEE81315.1| predicted protein [Populus trichocarpa]	1e-26
comp102032_c0_seq1	350	-	-
comp102037_c0_seq1	235	gi|356562289|ref|XP_003549404.1| PREDICTED: LOW QUALITY PROTEIN: patatin group A-3-like [Glycine max]	1e-19
comp102043_c0_seq1	213	-	-
comp10205_c0_seq1	564	gi|449455009|ref|XP_004145246.1| PREDICTED: probable phytol kinase 2, chloroplastic-like [Cucumis sativus]_x0001_gi|449472865|ref|XP_004153718.1| PREDICTED: probable phytol kinase 2, chloroplastic-like [Cucumis sativus]_x0001_gi|449530855|ref|XP_004172407.1| PREDICTED: probable phytol kinase 2, chloroplastic-like [Cucumis sativus]	2e-60
comp102056_c0_seq1	216	gi|255583336|ref|XP_002532429.1| conserved hypothetical protein [Ricinus communis]_x0001_gi|223527849|gb|EEF29944.1| conserved hypothetical protein [Ricinus communis]	9e-21
comp102076_c0_seq1	329	-	-
comp102082_c0_seq1	239	gi|255549906|ref|XP_002516004.1| Peroxisome assembly protein, putative [Ricinus communis]_x0001_gi|223544909|gb|EEF46424.1| Peroxisome assembly protein, putative [Ricinus communis]	2e-27
comp102094_c0_seq1	347	gi|84579363|dbj|BAE72070.1| Cyclin B1-2 [Daucus carota]	2e-32
comp102095_c0_seq1	445	gi|255568603|ref|XP_002525275.1| cyclophilin-10, putative [Ricinus communis]_x0001_gi|223535433|gb|EEF37103.1| cyclophilin-10, putative [Ricinus communis]	7e-42
comp102096_c0_seq1	293	gi|460377493|ref|XP_004234527.1| PREDICTED: vacuolar protein sorting-associated protein 35B-like [Solanum lycopersicum]	2e-34
comp102114_c0_seq1	215	gi|357455099|ref|XP_003597830.1| Epoxide hydrolase [Medicago truncatula]_x0001_gi|355486878|gb|AES68081.1| Epoxide hydrolase [Medicago truncatula]	9e-23
comp10212_c0_seq1	548	gi|508708807|gb|EOY00704.1| Cellulase protein [Theobroma cacao]	6e-73
comp10213_c0_seq1	214	gi|255558376|ref|XP_002520215.1| altered response to gravity (arg1), plant, putative [Ricinus communis]_x0001_gi|223540707|gb|EEF42270.1| altered response to gravity (arg1), plant, putative [Ricinus communis]	3e-22
comp102148_c0_seq1	211	-	-
comp102168_c0_seq1	281	gi|462415436|gb|EMJ20173.1| hypothetical protein PRUPE_ppa003890mg [Prunus persica]	9e-27
comp102170_c0_seq1	459	gi|462404032|gb|EMJ09589.1| hypothetical protein PRUPE_ppa000295mg [Prunus persica]	2e-47
comp102183_c0_seq1	203	gi|255540381|ref|XP_002511255.1| nucleic acid binding protein, putative [Ricinus communis]_x0001_gi|223550370|gb|EEF51857.1| nucleic acid binding protein, putative [Ricinus communis]	2e-31
comp102186_c0_seq1	228	gi|519682558|gb|AGP03030.1| SQUAMOSA promoter binding protein-like protein 7 [Arabis alpina]	4e-36
comp102190_c0_seq1	380	gi|508712712|gb|EOY04609.1| Actin-binding FH2 family protein isoform 1 [Theobroma cacao]_x0001_gi|508712713|gb|EOY04610.1| Actin-binding FH2 family protein isoform 1 [Theobroma cacao]	4e-46
comp102201_c0_seq1	427	gi|359473336|ref|XP_002264951.2| PREDICTED: putative potassium transporter 12-like [Vitis vinifera]	3e-47
comp102206_c0_seq1	238	gi|255560769|ref|XP_002521398.1| Beta-fructofuranosidase, cell wall isozyme precursor, putative [Ricinus communis]_x0001_gi|223539476|gb|EEF41066.1| Beta-fructofuranosidase, cell wall isozyme precursor, putative [Ricinus communis]	3e-23
comp10222_c0_seq1	331	gi|255559537|ref|XP_002520788.1| ribosomal protein S28, putative [Ricinus communis]_x0001_gi|255581574|ref|XP_002531592.1| ribosomal protein S28, putative [Ricinus communis]_x0001_gi|223528788|gb|EEF30795.1| ribosomal protein S28, putative [Ricinus communis]_x0001_gi|223539919|gb|EEF41497.1| ribosomal protein S28, putative [Ricinus communis]_x0001_gi|313586485|gb|ADR71253.1| 40S ribosomal protein…	6e-22
comp10222_c0_seq2	335	gi|255559537|ref|XP_002520788.1| ribosomal protein S28, putative [Ricinus communis]_x0001_gi|255581574|ref|XP_002531592.1| ribosomal protein S28, putative [Ricinus communis]_x0001_gi|223528788|gb|EEF30795.1| ribosomal protein S28, putative [Ricinus communis]_x0001_gi|223539919|gb|EEF41497.1| ribosomal protein S28, putative [Ricinus communis]_x0001_gi|313586485|gb|ADR71253.1| 40S ribosomal protein…	6e-22
comp102220_c0_seq1	215	-	-
comp10223_c0_seq1	991	gi|462395208|gb|EMJ01007.1| hypothetical protein PRUPE_ppa004953mg [Prunus persica]	1e-76
comp10224_c0_seq1	259	gi|449456030|ref|XP_004145753.1| PREDICTED: uncharacterized protein LOC101218393 [Cucumis sativus]	2e-39
comp102247_c0_seq1	248	gi|350534854|ref|NP_001233907.1| delta-1-pyrroline-5-carboxylate synthase [Solanum lycopersicum]_x0001_gi|6225817|sp|Q96480.1|P5CS_SOLLC RecName: Full=Delta-1-pyrroline-5-carboxylate synthase; Short=P5CS; Includes: RecName: Full=Glutamate 5-kinase; Short=GK; AltName: Full=Gamma-glutamyl kinase; Includes: RecName: Full=Gamma-glutamyl phosphate reductase; Short=GPR; AltName: Full=Glutamate-5-semial…	6e-35
comp102248_c0_seq1	314	gi|359477001|ref|XP_002264011.2| PREDICTED: tRNA uridine 5-carboxymethylaminomethyl modification enzyme MnmG-like [Vitis vinifera]	9e-55
comp102268_c0_seq1	273	-	-
comp10227_c0_seq1	589	gi|225459779|ref|XP_002285907.1| PREDICTED: U11/U12 small nuclear ribonucleoprotein 25 kDa protein [Vitis vinifera]_x0001_gi|302141700|emb|CBI18903.3| unnamed protein product [Vitis vinifera]	7e-57
comp102282_c0_seq1	219	gi|460374535|ref|XP_004233066.1| PREDICTED: aquaporin NIP1-1-like [Solanum lycopersicum]	1e-21
comp102285_c0_seq1	419	gi|255545234|ref|XP_002513678.1| ATP binding protein, putative [Ricinus communis]_x0001_gi|223547586|gb|EEF49081.1| ATP binding protein, putative [Ricinus communis]	7e-22
comp10229_c0_seq1	286	-	-
comp102294_c0_seq1	226	gi|462406644|gb|EMJ12108.1| hypothetical protein PRUPE_ppa000714mg [Prunus persica]	4e-34
comp102318_c0_seq1	272	gi|225424200|ref|XP_002284260.1| PREDICTED: uncharacterized protein LOC100245798 [Vitis vinifera]	4e-23
comp10232_c0_seq1	1114	gi|225443732|ref|XP_002268174.1| PREDICTED: probable alpha,alpha-trehalose-phosphate synthase [UDP-forming] 7-like [Vitis vinifera]	4e-168
comp102320_c0_seq1	362	gi|255567903|ref|XP_002524929.1| chromatin binding protein, putative [Ricinus communis]_x0001_gi|223535764|gb|EEF37426.1| chromatin binding protein, putative [Ricinus communis]	3e-42
comp102323_c0_seq1	229	-	-
comp10233_c0_seq1	980	gi|225460909|ref|XP_002278970.1| PREDICTED: uncharacterized protein LOC100250252 [Vitis vinifera]	4e-59
comp102331_c0_seq1	222	gi|224119296|ref|XP_002331276.1| predicted protein [Populus trichocarpa]_x0001_gi|222873701|gb|EEF10832.1| predicted protein [Populus trichocarpa]	4e-21
comp10234_c0_seq1	663	gi|255563633|ref|XP_002522818.1| transcription factor, putative [Ricinus communis]_x0001_gi|223537902|gb|EEF39516.1| transcription factor, putative [Ricinus communis]	1e-35
comp10234_c0_seq2	564	gi|358248054|ref|NP_001240057.1| uncharacterized protein LOC100787790 [Glycine max]_x0001_gi|255636705|gb|ACU18688.1| unknown [Glycine max]	6e-36
comp102345_c0_seq1	228	gi|147821769|emb|CAN77162.1| hypothetical protein VITISV_029831 [Vitis vinifera]	1e-15
comp102348_c0_seq1	308	-	-
comp10236_c0_seq1	223	-	-
comp102360_c0_seq1	242	-	-
comp102362_c0_seq1	650	-	-
comp102363_c0_seq1	382	-	-
comp102375_c0_seq1	279	gi|356511820|ref|XP_003524620.1| PREDICTED: uncharacterized protein LOC100781353 [Glycine max]	3e-20
comp102378_c0_seq1	244	gi|224111836|ref|XP_002315996.1| predicted protein [Populus trichocarpa]_x0001_gi|222865036|gb|EEF02167.1| predicted protein [Populus trichocarpa]	2e-31
comp10238_c0_seq1	597	-	-
comp102383_c0_seq1	343	gi|449456355|ref|XP_004145915.1| PREDICTED: DEAD-box ATP-dependent RNA helicase 10-like [Cucumis sativus]	3e-34
comp10240_c0_seq1	413	gi|510937291|gb|AGN52934.1| MEE49, partial [Silene latifolia]	1e-27
comp102417_c0_seq1	341	-	-
comp102428_c0_seq1	364	gi|225445782|ref|XP_002273616.1| PREDICTED: uncharacterized protein LOC100267388 [Vitis vinifera]	8e-21
comp102445_c0_seq1	566	gi|356508608|ref|XP_003523047.1| PREDICTED: pentatricopeptide repeat-containing protein At1g18900-like [Glycine max]	2e-39
comp102452_c0_seq1	243	-	-
comp102453_c0_seq1	275	gi|462412901|gb|EMJ17950.1| hypothetical protein PRUPE_ppa024910mg, partial [Prunus persica]	5e-28
comp10246_c0_seq1	319	-	-
comp102470_c0_seq1	207	-	-
comp102477_c0_seq1	231	gi|297736481|emb|CBI25352.3| unnamed protein product [Vitis vinifera]	1e-16
comp102479_c0_seq1	286	-	-
comp10248_c0_seq1	685	gi|502103160|ref|XP_004492216.1| PREDICTED: uncharacterized protein LOC101512381, partial [Cicer arietinum]	1e-82
comp102485_c0_seq1	289	gi|224108856|ref|XP_002314992.1| predicted protein [Populus trichocarpa]_x0001_gi|222864032|gb|EEF01163.1| predicted protein [Populus trichocarpa]	4e-35
comp10249_c0_seq1	478	gi|462418176|gb|EMJ22645.1| hypothetical protein PRUPE_ppa009809mg [Prunus persica]	9e-31
comp102490_c0_seq1	208	gi|460395959|ref|XP_004243547.1| PREDICTED: scarecrow-like transcription factor PAT1-like [Solanum lycopersicum]	2e-29
comp102491_c0_seq1	411	gi|508727912|gb|EOY19809.1| DNA-directed RNA polymerase E subunit 1, putative isoform 1 [Theobroma cacao]_x0001_gi|508727913|gb|EOY19810.1| DNA-directed RNA polymerase E subunit 1, putative isoform 1 [Theobroma cacao]	1e-45
comp102495_c0_seq1	429	-	-
comp102498_c0_seq1	427	gi|462410213|gb|EMJ15547.1| hypothetical protein PRUPE_ppa000116mg [Prunus persica]	3e-66
comp10250_c0_seq1	964	gi|508722540|gb|EOY14437.1| THO complex subunit 5 B [Theobroma cacao]	1e-98
comp102504_c0_seq1	202	gi|27450531|gb|AAO14626.1|AF467900_3 hypothetical protein [Prunus persica]_x0001_gi|462419245|gb|EMJ23508.1| hypothetical protein PRUPE_ppa003938mg [Prunus persica]	3e-13
comp10251_c0_seq1	280	gi|225444349|ref|XP_002265911.1| PREDICTED: cytochrome P450 77A3 [Vitis vinifera]_x0001_gi|302144083|emb|CBI23188.3| unnamed protein product [Vitis vinifera]	1e-32
comp102515_c0_seq1	275	-	-
comp10252_c0_seq1	301	gi|359477401|ref|XP_003631973.1| PREDICTED: protein FAM179B-like [Vitis vinifera]_x0001_gi|297736855|emb|CBI26056.3| unnamed protein product [Vitis vinifera]	3e-18
comp102528_c0_seq1	420	gi|508703703|gb|EOX95599.1| IQ-domain 17 isoform 1 [Theobroma cacao]	2e-19
comp102530_c0_seq1	215	-	-
comp102536_c0_seq1	252	-	-
comp10254_c0_seq1	340	gi|462405598|gb|EMJ11062.1| hypothetical protein PRUPE_ppa003779mg [Prunus persica]	2e-25
comp102543_c0_seq1	304	gi|359488334|ref|XP_002283268.2| PREDICTED: uncharacterized protein LOC100253163 [Vitis vinifera]	1e-14
comp102544_c0_seq1	332	gi|255553623|ref|XP_002517852.1| homeobox protein, putative [Ricinus communis]_x0001_gi|223542834|gb|EEF44370.1| homeobox protein, putative [Ricinus communis]	3e-15
comp102547_c0_seq1	240	gi|470147331|ref|XP_004309268.1| PREDICTED: uncharacterized protein LOC101311530 [Fragaria vesca subsp. vesca]	5e-32
comp102573_c0_seq1	345	gi|502145571|ref|XP_004506085.1| PREDICTED: coiled-coil domain-containing protein 132-like isoform X1 [Cicer arietinum]	1e-18
comp10258_c0_seq1	513	gi|225425027|ref|XP_002269264.1| PREDICTED: uncharacterized CDP-alcohol phosphatidyltransferase class-I family protein 3 [Vitis vinifera]_x0001_gi|297738228|emb|CBI27429.3| unnamed protein product [Vitis vinifera]	3e-38
comp102589_c0_seq1	267	-	-
comp10259_c0_seq1	445	gi|225466239|ref|XP_002267800.1| PREDICTED: DNA-directed RNA polymerases I, II, and III subunit RPABC4-like [Vitis vinifera]_x0001_gi|225468167|ref|XP_002272054.1| PREDICTED: DNA-directed RNA polymerases I, II, and III subunit RPABC4 [Vitis vinifera]_x0001_gi|297738145|emb|CBI27346.3| unnamed protein product [Vitis vinifera]	3e-24
comp102592_c0_seq1	222	-	-
comp102599_c0_seq1	212	-	-
comp1026_c0_seq1	371	gi|502140216|ref|XP_004504113.1| PREDICTED: magnesium-transporting ATPase, P-type 1-like isoform X2 [Cicer arietinum]	8e-32
comp10260_c0_seq1	347	-	-
comp102609_c0_seq1	239	-	-
comp10261_c0_seq1	335	gi|508724815|gb|EOY16712.1| Duplicated homeodomain-like superfamily protein, putative [Theobroma cacao]	1e-26
comp10262_c0_seq1	244	-	-
comp102635_c0_seq1	427	gi|255579689|ref|XP_002530684.1| conserved hypothetical protein [Ricinus communis]_x0001_gi|223529777|gb|EEF31715.1| conserved hypothetical protein [Ricinus communis]	2e-34
comp102663_c0_seq1	266	gi|297824133|ref|XP_002879949.1| camphor resistance CrcB family protein [Arabidopsis lyrata subsp. lyrata]_x0001_gi|297325788|gb|EFH56208.1| camphor resistance CrcB family protein [Arabidopsis lyrata subsp. lyrata]	2e-32
comp102664_c0_seq1	282	gi|460373832|ref|XP_004232717.1| PREDICTED: heat shock 70 kDa protein 16-like [Solanum lycopersicum]	3e-38
comp102668_c0_seq1	287	-	-
comp10268_c0_seq1	581	-	-
comp10269_c0_seq1	230	-	-
comp10270_c0_seq1	403	-	-
comp102730_c0_seq1	227	gi|224075226|ref|XP_002304578.1| predicted protein [Populus trichocarpa]_x0001_gi|222842010|gb|EEE79557.1| predicted protein [Populus trichocarpa]	1e-24
comp102734_c0_seq1	243	gi|224084834|ref|XP_002307416.1| predicted protein [Populus trichocarpa]_x0001_gi|222856865|gb|EEE94412.1| predicted protein [Populus trichocarpa]	3e-39
comp102740_c0_seq1	226	gi|255580453|ref|XP_002531052.1| transferase, transferring glycosyl groups, putative [Ricinus communis]_x0001_gi|223529347|gb|EEF31313.1| transferase, transferring glycosyl groups, putative [Ricinus communis]	6e-17
comp10275_c0_seq1	213	-	-
comp102766_c0_seq1	320	-	-
comp102772_c0_seq1	229	-	-
comp102774_c0_seq1	302	gi|297745504|emb|CBI40584.3| unnamed protein product [Vitis vinifera]	8e-31
comp10278_c0_seq1	468	gi|350537733|ref|NP_001234563.1| dem protein [Solanum lycopersicum]_x0001_gi|2190419|emb|CAA73973.1| dem [Solanum lycopersicum]	2e-78
comp102783_c0_seq1	252	gi|359489473|ref|XP_002267626.2| PREDICTED: vacuolar protein sorting-associated protein 8 homolog [Vitis vinifera]	8e-30
comp102786_c0_seq1	234	gi|359476973|ref|XP_002280084.2| PREDICTED: high mobility group B2 protein-like isoform 1 [Vitis vinifera]	4e-24
comp10279_c0_seq1	263	gi|359483953|ref|XP_003633043.1| PREDICTED: 2-succinylbenzoate--CoA ligase, chloroplastic/peroxisomal isoform 2 [Vitis vinifera]	3e-16
comp10280_c0_seq1	267	gi|255581079|ref|XP_002531355.1| Anthocyanin 5-aromatic acyltransferase, putative [Ricinus communis]_x0001_gi|223529053|gb|EEF31039.1| Anthocyanin 5-aromatic acyltransferase, putative [Ricinus communis]	2e-18
comp102800_c0_seq1	312	-	-
comp102819_c0_seq1	361	gi|356508955|ref|XP_003523218.1| PREDICTED: E3 ubiquitin-protein ligase RGLG1-like [Glycine max]	1e-53
comp10282_c0_seq1	291	-	-
comp102828_c0_seq1	251	gi|460403053|ref|XP_004247018.1| PREDICTED: uncharacterized protein LOC101252625 [Solanum lycopersicum]	1e-16
comp10283_c0_seq1	733	gi|359480516|ref|XP_002265425.2| PREDICTED: uncharacterized protein LOC100241361 [Vitis vinifera]_x0001_gi|297735862|emb|CBI18616.3| unnamed protein product [Vitis vinifera]	2e-24
comp10284_c0_seq1	549	gi|388504482|gb|AFK40307.1| unknown [Lotus japonicus]	3e-51
comp102842_c0_seq1	254	-	-
comp10286_c0_seq1	288	gi|359489402|ref|XP_002272931.2| PREDICTED: peroxisome biogenesis protein 16-like [Vitis vinifera]_x0001_gi|296089132|emb|CBI38835.3| unnamed protein product [Vitis vinifera]	1e-26
comp102882_c0_seq1	259	gi|189162280|ref|YP_001936526.1| acetyl-CoA carboxylase beta subunit [Fagopyrum esculentum subsp. ancestrale]_x0001_gi|221271830|sp|B2XWL4.1|ACCD_FAGEA RecName: Full=Acetyl-coenzyme A carboxylase carboxyl transferase subunit beta, chloroplastic; Short=ACCase subunit beta; Short=Acetyl-CoA carboxylase carboxyltransferase subunit beta_x0001_gi|166065366|gb|ABY79741.1| acetyl-coA carboxylase beta su…	5e-25
comp10289_c0_seq1	264	gi|429326516|gb|AFZ78598.1| cellulose synthase-like protein [Populus tomentosa]	7e-35
comp102893_c0_seq1	237	gi|224128278|ref|XP_002320287.1| predicted protein [Populus trichocarpa]_x0001_gi|222861060|gb|EEE98602.1| predicted protein [Populus trichocarpa]	7e-24
comp10290_c0_seq1	211	-	-
comp10291_c0_seq1	394	gi|255572769|ref|XP_002527317.1| conserved hypothetical protein [Ricinus communis]_x0001_gi|223533317|gb|EEF35069.1| conserved hypothetical protein [Ricinus communis]	1e-18
comp102912_c0_seq1	432	gi|508713629|gb|EOY05526.1| F28L1.9 protein [Theobroma cacao]	2e-42
comp102918_c0_seq1	211	-	-
comp10292_c0_seq1	405	gi|255565156|ref|XP_002523570.1| conserved hypothetical protein [Ricinus communis]_x0001_gi|223537132|gb|EEF38765.1| conserved hypothetical protein [Ricinus communis]	5e-38
comp10293_c0_seq1	476	-	-
comp102948_c0_seq1	213	-	-
comp102955_c0_seq1	279	gi|359496286|ref|XP_002271978.2| PREDICTED: uncharacterized protein LOC100259633 [Vitis vinifera]	5e-17
comp10297_c0_seq1	237	-	-
comp102997_c0_seq1	256	gi|508783680|gb|EOY30936.1| Golgi nucleotide sugar transporter 4 isoform 1 [Theobroma cacao]	3e-33
comp10301_c0_seq1	339	gi|224090194|ref|XP_002308951.1| predicted protein [Populus trichocarpa]_x0001_gi|222854927|gb|EEE92474.1| predicted protein [Populus trichocarpa]	1e-12
comp103010_c0_seq1	318	-	-
comp103013_c0_seq1	223	gi|255636065|gb|ACU18377.1| unknown [Glycine max]	3e-25
comp103016_c0_seq1	459	gi|255544986|ref|XP_002513554.1| glutamate synthase, putative [Ricinus communis]_x0001_gi|223547462|gb|EEF48957.1| glutamate synthase, putative [Ricinus communis]	3e-74
comp10302_c0_seq1	705	gi|225450603|ref|XP_002282328.1| PREDICTED: uncharacterized protein LOC100266617 [Vitis vinifera]_x0001_gi|296089770|emb|CBI39589.3| unnamed protein product [Vitis vinifera]	3e-59
comp103030_c0_seq1	227	gi|460383537|ref|XP_004237478.1| PREDICTED: UDP-galactose transporter 2-like [Solanum lycopersicum]	1e-32
comp103039_c0_seq1	243	-	-
comp10304_c0_seq1	301	gi|470125453|ref|XP_004298716.1| PREDICTED: probable aminotransferase ACS10-like [Fragaria vesca subsp. vesca]	1e-17
comp103045_c0_seq1	242	-	-
comp103065_c0_seq1	331	gi|462419478|gb|EMJ23741.1| hypothetical protein PRUPE_ppa008343mg [Prunus persica]	2e-27
comp10307_c0_seq1	565	gi|462422494|gb|EMJ26757.1| hypothetical protein PRUPE_ppa006120m2g, partial [Prunus persica]	7e-71
comp103071_c0_seq1	209	-	-
comp10308_c0_seq1	371	gi|508715464|gb|EOY07361.1| FKBP-type peptidyl-prolyl cis-trans isomerase family protein isoform 2 [Theobroma cacao]	5e-45
comp103092_c0_seq1	339	gi|224091967|ref|XP_002309420.1| predicted protein [Populus trichocarpa]_x0001_gi|222855396|gb|EEE92943.1| predicted protein [Populus trichocarpa]	9e-36
comp103109_c0_seq1	260	-	-
comp103115_c0_seq1	254	-	-
comp10312_c0_seq1	1253	gi|449458896|ref|XP_004147182.1| PREDICTED: methionine aminopeptidase 1B, chloroplastic-like [Cucumis sativus]	2e-152
comp103121_c0_seq1	254	gi|460392400|ref|XP_004241804.1| PREDICTED: transcriptional corepressor LEUNIG-like [Solanum lycopersicum]	6e-39
comp103127_c0_seq1	204	gi|227278441|gb|ACP20216.1| salicylic acid carboxyl methyltransferase [Mikania micrantha]	2e-13
comp103137_c0_seq1	271	gi|225423408|ref|XP_002273322.1| PREDICTED: nucleolar protein 14-like [Vitis vinifera]	1e-31
comp103146_c0_seq1	322	-	-
comp103154_c0_seq1	274	gi|255584037|ref|XP_002532763.1| dynamin, putative [Ricinus communis]_x0001_gi|223527492|gb|EEF29620.1| dynamin, putative [Ricinus communis]	1e-24
comp103156_c0_seq1	219	gi|502123290|ref|XP_004498060.1| PREDICTED: calcium-dependent protein kinase 1-like isoform X1 [Cicer arietinum]_x0001_gi|502123293|ref|XP_004498061.1| PREDICTED: calcium-dependent protein kinase 1-like isoform X2 [Cicer arietinum]_x0001_gi|502123296|ref|XP_004498062.1| PREDICTED: calcium-dependent protein kinase 1-like isoform X3 [Cicer arietinum]_x0001_gi|502123299|ref|XP_004498063.1| PREDICTED…	4e-32
comp103160_c0_seq1	253	-	-
comp103162_c0_seq1	352	gi|224121670|ref|XP_002318643.1| predicted protein [Populus trichocarpa]_x0001_gi|222859316|gb|EEE96863.1| predicted protein [Populus trichocarpa]	3e-50
comp10317_c0_seq1	460	gi|255547652|ref|XP_002514883.1| conserved hypothetical protein [Ricinus communis]_x0001_gi|223545934|gb|EEF47437.1| conserved hypothetical protein [Ricinus communis]	3e-25
comp103172_c0_seq1	237	-	-
comp103174_c0_seq1	217	-	-
comp10318_c0_seq1	237	gi|470128031|ref|XP_004299959.1| PREDICTED: phospholipid-transporting ATPase 2-like [Fragaria vesca subsp. vesca]	8e-30
comp10319_c0_seq1	272	gi|462406624|gb|EMJ12088.1| hypothetical protein PRUPE_ppa002029mg [Prunus persica]	2e-32
comp103190_c0_seq1	208	-	-
comp103204_c0_seq1	366	gi|462398752|gb|EMJ04420.1| hypothetical protein PRUPE_ppa000725mg [Prunus persica]	2e-23
comp103209_c0_seq1	289	gi|462411137|gb|EMJ16186.1| hypothetical protein PRUPE_ppa002024mg [Prunus persica]	3e-22
comp10321_c0_seq1	391	gi|363807762|ref|NP_001241919.1| uncharacterized protein LOC100793353 [Glycine max]_x0001_gi|255645247|gb|ACU23121.1| unknown [Glycine max]	3e-55
comp103210_c0_seq1	212	-	-
comp103220_c0_seq1	215	gi|470116948|ref|XP_004294634.1| PREDICTED: 125 kDa kinesin-related protein-like [Fragaria vesca subsp. vesca]	2e-11
comp103224_c0_seq1	609	gi|255566591|ref|XP_002524280.1| Small glutamine-rich tetratricopeptide repeat-containing protein A, putative [Ricinus communis]_x0001_gi|223536471|gb|EEF38119.1| Small glutamine-rich tetratricopeptide repeat-containing protein A, putative [Ricinus communis]	6e-85
comp10323_c0_seq1	875	gi|462422053|gb|EMJ26316.1| hypothetical protein PRUPE_ppa002639mg [Prunus persica]	3e-102
comp103238_c0_seq1	343	-	-
comp103241_c0_seq1	321	gi|357454635|ref|XP_003597598.1| Beta-galactosidase [Medicago truncatula]_x0001_gi|355486646|gb|AES67849.1| Beta-galactosidase [Medicago truncatula]	6e-46
comp103242_c0_seq1	215	gi|502143007|ref|XP_004505181.1| PREDICTED: serine/threonine-protein kinase SRK2E-like [Cicer arietinum]	4e-32
comp103243_c0_seq1	325	gi|224125896|ref|XP_002319702.1| predicted protein [Populus trichocarpa]_x0001_gi|222858078|gb|EEE95625.1| predicted protein [Populus trichocarpa]	6e-24
comp103245_c0_seq1	201	-	-
comp103246_c0_seq1	228	gi|296083262|emb|CBI22898.3| unnamed protein product [Vitis vinifera]	4e-33
comp10325_c0_seq1	513	gi|388509398|gb|AFK42765.1| unknown [Medicago truncatula]	8e-39
comp103268_c0_seq1	234	-	-
comp103275_c0_seq1	677	gi|508699559|gb|EOX91455.1| DNA polymerase alpha catalytic subunit isoform 1 [Theobroma cacao]_x0001_gi|508699560|gb|EOX91456.1| DNA polymerase alpha catalytic subunit isoform 1 [Theobroma cacao]	1e-88
comp103283_c0_seq1	228	-	-
comp103285_c0_seq1	276	gi|356522606|ref|XP_003529937.1| PREDICTED: cytochrome P450 86A2-like [Glycine max]	7e-37
comp103293_c0_seq1	455	gi|508711055|gb|EOY02952.1| Glycosyl hydrolase family 38 protein [Theobroma cacao]	6e-68
comp103299_c0_seq1	257	-	-
comp10330_c0_seq1	442	gi|356539294|ref|XP_003538134.1| PREDICTED: cytochrome P450 94A2-like [Glycine max]	4e-44
comp103309_c0_seq1	223	gi|224128123|ref|XP_002329087.1| predicted protein [Populus trichocarpa]_x0001_gi|222869756|gb|EEF06887.1| predicted protein [Populus trichocarpa]	4e-24
comp103324_c0_seq1	321	-	-
comp103329_c0_seq1	273	gi|359474019|ref|XP_002269404.2| PREDICTED: uncharacterized protein LOC100261513 [Vitis vinifera]	8e-14
comp103330_c0_seq1	270	gi|359496053|ref|XP_003635140.1| PREDICTED: LOW QUALITY PROTEIN: dnaJ homolog subfamily C member 7 homolog [Vitis vinifera]	2e-32
comp103332_c0_seq1	262	-	-
comp103334_c0_seq1	204	-	-
comp103344_c0_seq1	301	gi|449444661|ref|XP_004140092.1| PREDICTED: LOW QUALITY PROTEIN: serine/threonine-protein phosphatase BSL1-like [Cucumis sativus]	3e-48
comp10335_c0_seq1	683	gi|357441141|ref|XP_003590848.1| Casein kinase I isoform delta-like protein [Medicago truncatula]_x0001_gi|355479896|gb|AES61099.1| Casein kinase I isoform delta-like protein [Medicago truncatula]	2e-20
comp10335_c0_seq2	281	gi|502116296|ref|XP_004495370.1| PREDICTED: casein kinase I isoform delta-like isoform X1 [Cicer arietinum]	1e-16
comp103356_c0_seq1	203	-	-
comp103363_c0_seq1	249	gi|115448847|ref|NP_001048203.1| Os02g0762300 [Oryza sativa Japonica Group]_x0001_gi|75225396|sp|Q6Z6G6.1|CTU1_ORYSJ RecName: Full=Cytoplasmic tRNA 2-thiolation protein 1; AltName: Full=Cytoplasmic tRNA adenylyltransferase 1_x0001_gi|46805899|dbj|BAD17212.1| n-type ATP pyrophosphatase-like [Oryza sativa Japonica Group]_x0001_gi|113537734|dbj|BAF10117.1| Os02g0762300 [Oryza sativa Japonica Group]_…	5e-42
comp103385_c0_seq1	535	gi|460379105|ref|XP_004235305.1| PREDICTED: aluminum-activated malate transporter 9-like [Solanum lycopersicum]	9e-47
comp103388_c0_seq1	291	gi|460410530|ref|XP_004250680.1| PREDICTED: uncharacterized protein LOC101250654 [Solanum lycopersicum]	4e-34
comp103389_c0_seq1	245	-	-
comp103392_c0_seq1	265	-	-
comp103399_c0_seq1	320	gi|508724467|gb|EOY16364.1| 8-oxoguanine DNA glycosylase, putative isoform 1 [Theobroma cacao]	2e-39
comp103400_c0_seq1	218	gi|508726264|gb|EOY18161.1| DNA/RNA-binding protein Kin17, conserved region [Theobroma cacao]	5e-32
comp103422_c0_seq1	228	-	-
comp103424_c0_seq1	240	gi|225456291|ref|XP_002279916.1| PREDICTED: conserved oligomeric Golgi complex subunit 2 [Vitis vinifera]_x0001_gi|297734402|emb|CBI15649.3| unnamed protein product [Vitis vinifera]	1e-26
comp103430_c0_seq1	317	gi|225439374|ref|XP_002270470.1| PREDICTED: ubiquitin carboxyl-terminal hydrolase 8-like [Vitis vinifera]	4e-40
comp103432_c0_seq1	267	gi|225465945|ref|XP_002272168.1| PREDICTED: golgin candidate 6-like [Vitis vinifera]	6e-25
comp103442_c0_seq1	359	-	-
comp10345_c0_seq1	330	gi|15232886|ref|NP_186883.1| RING/U-box domain-containing protein [Arabidopsis thaliana]_x0001_gi|10092183|gb|AAG12602.1|AC068900_8 RING zinc-finger protein, putative; 7563-8792 [Arabidopsis thaliana]_x0001_gi|30017245|gb|AAP12856.1| At3g02340 [Arabidopsis thaliana]_x0001_gi|110743910|dbj|BAE99789.1| hypothetical protein [Arabidopsis thaliana]_x0001_gi|332640273|gb|AEE73794.1| RING/U-box domain-c…	2e-30
comp103451_c0_seq1	383	gi|255556820|ref|XP_002519443.1| conserved hypothetical protein [Ricinus communis]_x0001_gi|223541306|gb|EEF42857.1| conserved hypothetical protein [Ricinus communis]	3e-54
comp103467_c0_seq1	247	gi|224101419|ref|XP_002312271.1| predicted protein [Populus trichocarpa]_x0001_gi|222852091|gb|EEE89638.1| predicted protein [Populus trichocarpa]	4e-21
comp10347_c0_seq1	298	gi|222139394|gb|ACM45716.1| class IV chitinase [Pyrus pyrifolia]	3e-51
comp103475_c0_seq1	389	gi|508781940|gb|EOY29196.1| Translation elongation factor EF1A/initiation factor IF2gamma family protein isoform 2 [Theobroma cacao]_x0001_gi|508781941|gb|EOY29197.1| Translation elongation factor EF1A/initiation factor IF2gamma family protein isoform 2 [Theobroma cacao]	5e-47
comp103476_c0_seq1	234	gi|470124905|ref|XP_004298449.1| PREDICTED: uncharacterized protein LOC101310896 [Fragaria vesca subsp. vesca]	2e-14
comp103480_c0_seq1	236	-	-
comp103495_c0_seq1	253	gi|224074521|ref|XP_002304384.1| neutral amino acid transport protein [Populus trichocarpa]_x0001_gi|222841816|gb|EEE79363.1| neutral amino acid transport protein [Populus trichocarpa]	2e-37
comp103497_c0_seq1	238	gi|2911280|gb|AAC04324.1| PK12 protein kinase [Nicotiana tabacum]	1e-30
comp103498_c0_seq1	311	gi|502103898|ref|XP_004492389.1| PREDICTED: uncharacterized protein LOC101493065 [Cicer arietinum]	5e-21
comp103501_c0_seq1	274		3e-44
comp103504_c0_seq1	371	gi|462414635|gb|EMJ19372.1| hypothetical protein PRUPE_ppa007544mg [Prunus persica]	2e-43
comp103505_c0_seq1	291	gi|357480333|ref|XP_003610452.1| L-ascorbate oxidase-like protein [Medicago truncatula]_x0001_gi|355511507|gb|AES92649.1| L-ascorbate oxidase-like protein [Medicago truncatula]	4e-42
comp10351_c0_seq1	222	-	-
comp103516_c0_seq1	242	-	-
comp103517_c0_seq1	363	gi|462416675|gb|EMJ21412.1| hypothetical protein PRUPE_ppa002407mg [Prunus persica]	1e-39
comp103519_c0_seq1	210	gi|527201168|gb|EPS68364.1| hypothetical protein M569_06407, partial [Genlisea aurea]	4e-22
comp103522_c0_seq1	442	gi|225424079|ref|XP_002282768.1| PREDICTED: probable inactive leucine-rich repeat receptor-like protein kinase At1g66830 [Vitis vinifera]_x0001_gi|297737773|emb|CBI26974.3| unnamed protein product [Vitis vinifera]	1e-59
comp103526_c0_seq1	249	-	-
comp103538_c0_seq1	239	-	-
comp103545_c0_seq1	379	gi|225449861|ref|XP_002265237.1| PREDICTED: U-box domain-containing protein 43-like [Vitis vinifera]	4e-42
comp103549_c0_seq1	328	-	-
comp10355_c0_seq1	214	-	-
comp103554_c0_seq1	225	gi|460368273|ref|XP_004229992.1| PREDICTED: exportin-2-like [Solanum lycopersicum]	7e-26
comp103561_c0_seq1	305	-	-
comp103567_c0_seq1	259	gi|255578241|ref|XP_002529988.1| conserved hypothetical protein [Ricinus communis]_x0001_gi|254789790|sp|B9SVG9.1|RBR_RICCO RecName: Full=Retinoblastoma-related protein_x0001_gi|223530511|gb|EEF32393.1| conserved hypothetical protein [Ricinus communis]	2e-21
comp10357_c0_seq1	853	gi|224103411|ref|XP_002313046.1| predicted protein [Populus trichocarpa]_x0001_gi|222849454|gb|EEE87001.1| predicted protein [Populus trichocarpa]	2e-104
comp103572_c0_seq1	204	-	-
comp103573_c0_seq1	216	gi|508727286|gb|EOY19183.1| Zinc induced facilitator-like 1 isoform 3 [Theobroma cacao]	1e-18
comp103574_c0_seq1	469	gi|225452021|ref|XP_002280181.1| PREDICTED: probable dolichyl pyrophosphate Man9GlcNAc2 alpha-1,3-glucosyltransferase [Vitis vinifera]_x0001_gi|296087284|emb|CBI33658.3| unnamed protein product [Vitis vinifera]	8e-43
comp103575_c0_seq1	260	-	-
comp103576_c0_seq1	642	gi|508727038|gb|EOY18935.1| Glycosyltransferase family protein 47 [Theobroma cacao]	5e-96
comp103579_c0_seq1	208	gi|225456909|ref|XP_002277760.1| PREDICTED: ferric reduction oxidase 8, mitochondrial [Vitis vinifera]_x0001_gi|297733716|emb|CBI14963.3| unnamed protein product [Vitis vinifera]	3e-15
comp10358_c0_seq1	282	-	-
comp103584_c0_seq1	229	gi|12331300|emb|CAC24705.1| MAP kinase [Nicotiana tabacum]	1e-36
comp103587_c0_seq1	525	-	-
comp103611_c0_seq1	238	-	-
comp103616_c0_seq1	539	-	-
comp10362_c0_seq1	334	gi|470121935|ref|XP_004297011.1| PREDICTED: uncharacterized protein LOC101312242 [Fragaria vesca subsp. vesca]	2e-11
comp103620_c0_seq1	298	gi|255565521|ref|XP_002523751.1| lysosomal pro-X carboxypeptidase, putative [Ricinus communis]_x0001_gi|223537055|gb|EEF38691.1| lysosomal pro-X carboxypeptidase, putative [Ricinus communis]	2e-17
comp10363_c0_seq1	255	-	-
comp103632_c0_seq1	394	gi|462419788|gb|EMJ24051.1| hypothetical protein PRUPE_ppa008814mg [Prunus persica]	1e-47
comp103648_c0_seq1	728	gi|359492675|ref|XP_002281567.2| PREDICTED: uncharacterized protein LOC100253949 [Vitis vinifera]_x0001_gi|302142473|emb|CBI19676.3| unnamed protein product [Vitis vinifera]	8e-38
comp10365_c0_seq1	633	gi|225446402|ref|XP_002274667.1| PREDICTED: uncharacterized protein LOC100254110 [Vitis vinifera]	7e-48
comp103650_c0_seq1	394	gi|508704985|gb|EOX96881.1| Chromatin remodeling complex subunit [Theobroma cacao]	4e-25
comp103654_c0_seq1	347	gi|359485610|ref|XP_002269303.2| PREDICTED: ATP-dependent helicase rhp16-like [Vitis vinifera]	1e-52
comp103657_c0_seq1	243	gi|462405685|gb|EMJ11149.1| hypothetical protein PRUPE_ppa004792mg [Prunus persica]	3e-39
comp103660_c0_seq1	387	gi|502156674|ref|XP_004510591.1| PREDICTED: protein STRUBBELIG-RECEPTOR FAMILY 6-like [Cicer arietinum]	2e-51
comp103665_c0_seq1	336	-	-
comp10367_c0_seq1	233	gi|255563338|ref|XP_002522672.1| calmodulin binding protein, putative [Ricinus communis]_x0001_gi|223538148|gb|EEF39759.1| calmodulin binding protein, putative [Ricinus communis]	1e-13
comp103670_c0_seq1	346	gi|115448847|ref|NP_001048203.1| Os02g0762300 [Oryza sativa Japonica Group]_x0001_gi|75225396|sp|Q6Z6G6.1|CTU1_ORYSJ RecName: Full=Cytoplasmic tRNA 2-thiolation protein 1; AltName: Full=Cytoplasmic tRNA adenylyltransferase 1_x0001_gi|46805899|dbj|BAD17212.1| n-type ATP pyrophosphatase-like [Oryza sativa Japonica Group]_x0001_gi|113537734|dbj|BAF10117.1| Os02g0762300 [Oryza sativa Japonica Group]_…	8e-61
comp103679_c0_seq1	247	-	-
comp10368_c0_seq1	409	gi|460409136|ref|XP_004249996.1| PREDICTED: cyanidin-3-O-glucoside 2-O-glucuronosyltransferase-like [Solanum lycopersicum]	8e-43
comp103682_c0_seq1	426	gi|508773708|gb|EOY20964.1| Peptidyl-tRNA hydrolase family protein [Theobroma cacao]	2e-54
comp103687_c0_seq1	246	gi|449469052|ref|XP_004152235.1| PREDICTED: cellulose synthase-like protein D5-like [Cucumis sativus]_x0001_gi|449531183|ref|XP_004172567.1| PREDICTED: cellulose synthase-like protein D5-like [Cucumis sativus]	8e-38
comp103688_c0_seq1	212	-	-
comp10369_c0_seq1	498	gi|224096714|ref|XP_002310708.1| predicted protein [Populus trichocarpa]_x0001_gi|222853611|gb|EEE91158.1| predicted protein [Populus trichocarpa]	6e-47
comp103696_c0_seq1	310	gi|225424007|ref|XP_002283457.1| PREDICTED: universal stress protein YxiE-like [Vitis vinifera]	6e-27
comp103702_c0_seq1	258	-	-
comp103706_c0_seq1	215	-	-
comp103709_c0_seq1	267	gi|462422403|gb|EMJ26666.1| hypothetical protein PRUPE_ppa000219mg [Prunus persica]	2e-27
comp10371_c0_seq1	202	gi|502141868|ref|XP_004504678.1| PREDICTED: katanin p60 ATPase-containing subunit A-like 2-like [Cicer arietinum]	3e-21
comp103728_c0_seq1	213	gi|356574286|ref|XP_003555280.1| PREDICTED: uncharacterized protein LOC100809854 [Glycine max]	4e-14
comp103731_c0_seq1	232	gi|462409699|gb|EMJ15033.1| hypothetical protein PRUPE_ppa010371mg [Prunus persica]	6e-14
comp103734_c0_seq1	226	gi|255542060|ref|XP_002512094.1| ATP binding protein, putative [Ricinus communis]_x0001_gi|223549274|gb|EEF50763.1| ATP binding protein, putative [Ricinus communis]	6e-32
comp103735_c0_seq1	203	-	-
comp103736_c0_seq1	469	gi|255565870|ref|XP_002523924.1| Regulator of nonsense transcripts, putative [Ricinus communis]_x0001_gi|223536854|gb|EEF38493.1| Regulator of nonsense transcripts, putative [Ricinus communis]	1e-81
comp103738_c0_seq1	271	gi|296085801|emb|CBI31125.3| unnamed protein product [Vitis vinifera]	2e-30
comp103743_c0_seq1	224	gi|527199146|gb|EPS67036.1| hypothetical protein M569_07740, partial [Genlisea aurea]	1e-22
comp10375_c0_seq1	307	-	-
comp103758_c0_seq1	269	-	-
comp103761_c0_seq1	216	-	-
comp103764_c0_seq1	206	gi|51895789|gb|AAO11655.2| putative ROP family GTPase [Brassica napus]	1e-34
comp103770_c0_seq1	235	-	-
comp103775_c0_seq1	258	gi|225428119|ref|XP_002278390.1| PREDICTED: pentatricopeptide repeat-containing protein At2g17033 [Vitis vinifera]_x0001_gi|297744557|emb|CBI37819.3| unnamed protein product [Vitis vinifera]	2e-27
comp10378_c0_seq1	633	gi|508777265|gb|EOY24521.1| Armadillo repeat kinesin 3 [Theobroma cacao]	4e-84
comp103781_c0_seq1	562	gi|508706023|gb|EOX97919.1| RNA-binding family protein, putative [Theobroma cacao]	9e-53
comp103783_c0_seq1	552	gi|449525144|ref|XP_004169578.1| PREDICTED: serine/threonine-protein kinase TOUSLED-like [Cucumis sativus]	2e-85
comp103785_c0_seq1	220	gi|225453644|ref|XP_002267952.1| PREDICTED: caffeic acid 3-O-methyltransferase 1-like [Vitis vinifera]	1e-23
comp10380_c0_seq1	405	gi|81239131|gb|ABB60093.1| IAA-amino acid hydrolase 6 [Brassica rapa]	8e-30
comp103807_c0_seq1	266	gi|508721649|gb|EOY13546.1| Sodium Bile acid symporter family isoform 1 [Theobroma cacao]	2e-19
comp10381_c0_seq1	281	-	-
comp103818_c0_seq1	296	gi|356517848|ref|XP_003527598.1| PREDICTED: exportin-7-A-like [Glycine max]	3e-36
comp10385_c0_seq1	298	-	-
comp103852_c0_seq1	216	-	-
comp10386_c0_seq1	615	gi|255550359|ref|XP_002516230.1| Auxin response factor, putative [Ricinus communis]_x0001_gi|223544716|gb|EEF46232.1| Auxin response factor, putative [Ricinus communis]	2e-92
comp103865_c0_seq1	404	gi|302143565|emb|CBI22318.3| unnamed protein product [Vitis vinifera]	3e-66
comp10387_c0_seq1	552	-	-
comp103870_c0_seq1	285	gi|460378015|ref|XP_004234777.1| PREDICTED: translation factor GUF1 homolog, mitochondrial-like isoform 1 [Solanum lycopersicum]	6e-44
comp103871_c0_seq1	264	-	-
comp10388_c0_seq1	293	-	-
comp103880_c0_seq1	218	gi|3811293|gb|AAC69450.1| putative serine/threonine protein kinase [Nicotiana tabacum]_x0001_gi|4098172|gb|AAD00239.1| PK11-C1 [Nicotiana tabacum]	1e-34
comp103884_c0_seq1	238	-	-
comp103890_c0_seq1	322	gi|302398605|gb|ADL36597.1| BHLH domain class transcription factor [Malus domestica]	6e-11
comp10390_c0_seq1	466	gi|460372885|ref|XP_004232253.1| PREDICTED: ABC transporter B family member 15-like [Solanum lycopersicum]	1e-63
comp103916_c0_seq1	236	gi|225461512|ref|XP_002285125.1| PREDICTED: uncharacterized protein LOC100258981 isoform 1 [Vitis vinifera]_x0001_gi|302142973|emb|CBI20268.3| unnamed protein product [Vitis vinifera]	1e-16
comp103919_c0_seq1	311	-	-
comp10392_c0_seq1	291	-	-
comp103924_c0_seq1	210	-	-
comp103926_c0_seq1	240	gi|470119362|ref|XP_004295783.1| PREDICTED: G-type lectin S-receptor-like serine/threonine-protein kinase SD1-1-like [Fragaria vesca subsp. vesca]	5e-16
comp103929_c0_seq1	264	gi|224092344|ref|XP_002309568.1| predicted protein [Populus trichocarpa]_x0001_gi|222855544|gb|EEE93091.1| predicted protein [Populus trichocarpa]	2e-36
comp10393_c0_seq1	1202	gi|508702380|gb|EOX94276.1| Tetratricopeptide repeat (TPR)-like superfamily protein isoform 2 [Theobroma cacao]	3e-134
comp103931_c0_seq1	245	gi|508776698|gb|EOY23954.1| Methyltransferases,copper ion binding isoform 2, partial [Theobroma cacao]	1e-23
comp10395_c0_seq1	348	gi|460368374|ref|XP_004230042.1| PREDICTED: 40S ribosomal protein S20-1-like [Solanum lycopersicum]	6e-29
comp103958_c0_seq1	344	-	-
comp103968_c0_seq1	415	-	-
comp10398_c0_seq1	463	gi|460403862|ref|XP_004247405.1| PREDICTED: probable exocyst complex component 6-like [Solanum lycopersicum]	7e-51
comp10399_c0_seq1	440	gi|255553971|ref|XP_002518026.1| serine palmitoyltransferase I, putative [Ricinus communis]_x0001_gi|223543008|gb|EEF44544.1| serine palmitoyltransferase I, putative [Ricinus communis]	4e-32
comp103991_c0_seq1	366	-	-
comp1040_c0_seq1	216	gi|353259719|gb|AEQ75498.1| SAND family protein [Rosa multiflora]	2e-22
comp10400_c0_seq1	891	gi|147802223|emb|CAN68271.1| hypothetical protein VITISV_029912 [Vitis vinifera]	6e-39
comp104002_c0_seq1	211	gi|225455571|ref|XP_002268371.1| PREDICTED: cleavage and polyadenylation specificity factor subunit 1-like [Vitis vinifera]	3e-24
comp104003_c0_seq1	228	gi|462397175|gb|EMJ02974.1| hypothetical protein PRUPE_ppa001953mg [Prunus persica]	1e-23
comp104019_c0_seq1	549	gi|508725905|gb|EOY17802.1| Elongator complex protein 4 isoform 3 [Theobroma cacao]	7e-61
comp104023_c0_seq1	533	gi|508773381|gb|EOY20637.1| BAH domain,TFIIS helical bundle-like domain isoform 4 [Theobroma cacao]	7e-23
comp104024_c0_seq1	395	gi|462423916|gb|EMJ28179.1| hypothetical protein PRUPE_ppa002249mg [Prunus persica]	4e-43
comp104039_c0_seq1	234	-	-
comp104041_c0_seq1	221	-	-
comp104044_c0_seq1	340	-	-
comp104047_c0_seq1	263	gi|326498761|dbj|BAK02366.1| predicted protein [Hordeum vulgare subsp. vulgare]	1e-30
comp10405_c0_seq1	503	gi|255543174|ref|XP_002512650.1| RNA polymerase II ctd phosphatase, putative [Ricinus communis]_x0001_gi|223548611|gb|EEF50102.1| RNA polymerase II ctd phosphatase, putative [Ricinus communis]	2e-59
comp104063_c0_seq1	265	gi|297739782|emb|CBI29964.3| unnamed protein product [Vitis vinifera]	1e-34
comp10407_c0_seq1	889	gi|508708807|gb|EOY00704.1| Cellulase protein [Theobroma cacao]	2e-119
comp104080_c0_seq1	302	gi|502095924|ref|XP_004490571.1| PREDICTED: probable anion transporter 4, chloroplastic-like [Cicer arietinum]	7e-15
comp104081_c0_seq1	267	-	-
comp104085_c0_seq1	315	-	-
comp104089_c0_seq1	387	-	-
comp10409_c0_seq1	443	gi|508780785|gb|EOY28041.1| 3R-hydroxymyristoyl- dehydratase-hydroxymyristoyl ACP dehydrase isoform 1 [Theobroma cacao]_x0001_gi|508780786|gb|EOY28042.1| 3R-hydroxymyristoyl- dehydratase-hydroxymyristoyl ACP dehydrase isoform 1 [Theobroma cacao]	5e-43
comp104092_c0_seq1	312	gi|460378559|ref|XP_004235038.1| PREDICTED: stomatin-like protein 2-like [Solanum lycopersicum]	1e-28
comp10411_c0_seq1	309	gi|414887629|tpg|DAA63643.1| TPA: hypothetical protein ZEAMMB73_288712 [Zea mays]	1e-13
comp104113_c0_seq1	241	gi|224129652|ref|XP_002328769.1| predicted protein [Populus trichocarpa]_x0001_gi|222839067|gb|EEE77418.1| predicted protein [Populus trichocarpa]	2e-31
comp10412_c0_seq1	283	-	-
comp10413_c0_seq2	1166	gi|147775395|emb|CAN78196.1| hypothetical protein VITISV_008800 [Vitis vinifera]	3e-103
comp104131_c0_seq1	308	gi|508709555|gb|EOY01452.1| Glutamate receptor isoform 1 [Theobroma cacao]_x0001_gi|508709557|gb|EOY01454.1| Glutamate receptor isoform 1 [Theobroma cacao]_x0001_gi|508709558|gb|EOY01455.1| Glutamate receptor isoform 1 [Theobroma cacao]	9e-44
comp104137_c0_seq1	211	gi|508723584|gb|EOY15481.1| Binding isoform 4 [Theobroma cacao]	5e-32
comp104138_c0_seq1	437	gi|296082961|emb|CBI22262.3| unnamed protein product [Vitis vinifera]	1e-63
comp10414_c0_seq1	263	-	-
comp104143_c0_seq1	263	gi|297733740|emb|CBI14987.3| unnamed protein product [Vitis vinifera]	1e-18
comp104145_c0_seq1	500	gi|508723068|gb|EOY14965.1| Iq-domain 32, putative isoform 1 [Theobroma cacao]	2e-38
comp104148_c0_seq1	224	gi|15236223|ref|NP_192203.1| oxidoreductase, 2OG-Fe(II) oxygenase family protein [Arabidopsis thaliana]_x0001_gi|3924611|gb|AAC79112.1| hypothetical protein [Arabidopsis thaliana]_x0001_gi|7269779|emb|CAB77779.1| hypothetical protein [Arabidopsis thaliana]_x0001_gi|20260288|gb|AAM13042.1| unknown protein [Arabidopsis thaliana]_x0001_gi|22136492|gb|AAM91324.1| unknown protein [Arabidopsis thaliana…	5e-13
comp104154_c0_seq1	239	gi|255566736|ref|XP_002524352.1| nucleotide binding protein, putative [Ricinus communis]_x0001_gi|223536443|gb|EEF38092.1| nucleotide binding protein, putative [Ricinus communis]	3e-18
comp10417_c0_seq1	409	-	-
comp104179_c0_seq1	220	gi|482575539|gb|EOA39726.1| hypothetical protein CARUB_v10008370mg [Capsella rubella]	2e-17
comp10418_c0_seq1	430	gi|242060584|ref|XP_002451581.1| hypothetical protein SORBIDRAFT_04g004200 [Sorghum bicolor]_x0001_gi|241931412|gb|EES04557.1| hypothetical protein SORBIDRAFT_04g004200 [Sorghum bicolor]	2e-71
comp104189_c0_seq1	262	gi|502130276|ref|XP_004500594.1| PREDICTED: biotin--protein ligase-like [Cicer arietinum]	6e-33
comp1042_c0_seq1	424	gi|302142040|emb|CBI19243.3| unnamed protein product [Vitis vinifera]	7e-51
comp104202_c0_seq1	229	-	-
comp10422_c0_seq1	272	-	-
comp10422_c0_seq2	314	-	-
comp104223_c0_seq1	546	gi|462416761|gb|EMJ21498.1| hypothetical protein PRUPE_ppa000368mg [Prunus persica]	2e-16
comp104225_c0_seq1	272	-	-
comp104226_c0_seq1	361	gi|224062966|ref|XP_002300952.1| predicted protein [Populus trichocarpa]_x0001_gi|222842678|gb|EEE80225.1| predicted protein [Populus trichocarpa]	3e-59
comp104228_c0_seq1	240	gi|508774215|gb|EOY21471.1| Far-red elongated hypocotyls 3 isoform 5 [Theobroma cacao]	1e-36
comp104237_c0_seq1	300	-	-
comp104246_c0_seq1	353	gi|225440860|ref|XP_002276489.1| PREDICTED: ABC transporter B family member 29, chloroplastic [Vitis vinifera]	3e-27
comp10425_c0_seq1	251	-	-
comp104254_c0_seq1	224	-	-
comp104258_c0_seq1	227	gi|147805777|emb|CAN69474.1| hypothetical protein VITISV_014375 [Vitis vinifera]	2e-21
comp104264_c0_seq1	328	gi|150247009|emb|CAN99589.1| vacuolar Na+/H+ antiporter [Mesembryanthemum crystallinum]	5e-26
comp104273_c0_seq1	201	gi|255565280|ref|XP_002523632.1| conserved hypothetical protein [Ricinus communis]_x0001_gi|223537194|gb|EEF38827.1| conserved hypothetical protein [Ricinus communis]	1e-14
comp104274_c0_seq1	419	gi|460409258|ref|XP_004250056.1| PREDICTED: U-box domain-containing protein 14-like isoform 1 [Solanum lycopersicum]	9e-54
comp104276_c0_seq1	389	gi|502129440|ref|XP_004500305.1| PREDICTED: rab3 GTPase-activating protein catalytic subunit-like isoform X2 [Cicer arietinum]	1e-38
comp104278_c0_seq1	241	gi|502132653|ref|XP_004501465.1| PREDICTED: probable ADP,ATP carrier protein At5g56450-like [Cicer arietinum]	5e-34
comp104287_c0_seq1	230	-	-
comp10429_c0_seq1	592	gi|460382939|ref|XP_004237193.1| PREDICTED: cleavage and polyadenylation specificity factor subunit 3-II-like [Solanum lycopersicum]	3e-42
comp104290_c0_seq1	527	-	-
comp104292_c0_seq1	305	gi|356503732|ref|XP_003520658.1| PREDICTED: E3 ubiquitin-protein ligase RFWD3-like [Glycine max]	2e-21
comp104301_c0_seq1	251	gi|470116948|ref|XP_004294634.1| PREDICTED: 125 kDa kinesin-related protein-like [Fragaria vesca subsp. vesca]	2e-14
comp104303_c0_seq1	319	gi|297734154|emb|CBI15401.3| unnamed protein product [Vitis vinifera]	8e-32
comp104309_c0_seq1	269	gi|356537204|ref|XP_003537119.1| PREDICTED: syntaxin-121-like [Glycine max]	7e-34
comp104317_c0_seq1	243	gi|508709674|gb|EOY01571.1| BES1-interacting Myc-like protein 2 [Theobroma cacao]	7e-16
comp104319_c0_seq1	499	gi|225423792|ref|XP_002277492.1| PREDICTED: importin-9-like [Vitis vinifera]	6e-42
comp10432_c0_seq1	678	gi|356496860|ref|XP_003517283.1| PREDICTED: upstream activation factor subunit spp27-like isoform 2 [Glycine max]	1e-49
comp104321_c0_seq1	205	-	-
comp104322_c0_seq1	213	-	-
comp104325_c0_seq1	426	gi|462400647|gb|EMJ06204.1| hypothetical protein PRUPE_ppa003579mg [Prunus persica]	4e-49
comp104333_c0_seq1	389	gi|508720724|gb|EOY12621.1| Formin-like protein 5 isoform 1 [Theobroma cacao]_x0001_gi|508720725|gb|EOY12622.1| Formin-like protein 5 isoform 1 [Theobroma cacao]_x0001_gi|508720726|gb|EOY12623.1| Formin-like protein 5 isoform 1 [Theobroma cacao]_x0001_gi|508720727|gb|EOY12624.1| Formin-like protein 5 isoform 1 [Theobroma cacao]	1e-43
comp104335_c0_seq1	683	gi|462406633|gb|EMJ12097.1| hypothetical protein PRUPE_ppa001476mg [Prunus persica]	2e-87
comp104341_c0_seq1	231	gi|224099555|ref|XP_002311531.1| predicted protein [Populus trichocarpa]_x0001_gi|222851351|gb|EEE88898.1| predicted protein [Populus trichocarpa]	3e-17
comp104367_c0_seq1	225	gi|462397219|gb|EMJ03018.1| hypothetical protein PRUPE_ppa008841mg [Prunus persica]	1e-21
comp10437_c0_seq1	489	-	-
comp104370_c0_seq1	237	-	-
comp104377_c0_seq1	382	gi|359482228|ref|XP_003632737.1| PREDICTED: pyruvate kinase, cytosolic isozyme-like [Vitis vinifera]_x0001_gi|297739915|emb|CBI30097.3| unnamed protein product [Vitis vinifera]	3e-35
comp104391_c0_seq1	227	gi|462404032|gb|EMJ09589.1| hypothetical protein PRUPE_ppa000295mg [Prunus persica]	1e-15
comp104400_c0_seq1	313	gi|502120681|ref|XP_004497046.1| PREDICTED: probable inactive leucine-rich repeat receptor-like protein kinase At1g66830-like [Cicer arietinum]	1e-27
comp104411_c0_seq1	506	gi|508780184|gb|EOY27440.1| Rad23 UV excision repair protein family isoform 1 [Theobroma cacao]	5e-66
comp104417_c0_seq1	202	-	-
comp10442_c0_seq1	578	gi|508702177|gb|EOX94073.1| Peptidase family C54 protein isoform 2 [Theobroma cacao]	2e-58
comp104431_c0_seq1	241	-	-
comp10444_c0_seq1	473	gi|6683539|dbj|BAA89236.1| unnamed protein product [Nicotiana tabacum]	2e-40
comp104451_c0_seq1	345	-	-
comp104456_c0_seq1	218	gi|527190506|gb|EPS61714.1| hypothetical protein M569_13079, partial [Genlisea aurea]	2e-25
comp104473_c0_seq1	315	-	-
comp104488_c0_seq1	353	gi|462419666|gb|EMJ23929.1| hypothetical protein PRUPE_ppa006492mg [Prunus persica]	6e-51
comp10449_c0_seq1	323	gi|508709069|gb|EOY00966.1| DEAD/DEAH box RNA helicase family protein isoform 2, partial [Theobroma cacao]	9e-36
comp10450_c0_seq1	206	-	-
comp104502_c0_seq1	348	gi|356546900|ref|XP_003541859.1| PREDICTED: myosin-J heavy chain-like [Glycine max]	2e-48
comp104503_c0_seq1	236	gi|508726216|gb|EOY18113.1| Affected trafxn,cking 2 isoform 1 [Theobroma cacao]_x0001_gi|508726217|gb|EOY18114.1| Affected trafxn,cking 2 isoform 1 [Theobroma cacao]	1e-26
comp104508_c0_seq1	433	gi|462422423|gb|EMJ26686.1| hypothetical protein PRUPE_ppa000105mg [Prunus persica]	4e-28
comp10451_c0_seq1	1044	gi|359492223|ref|XP_003634385.1| PREDICTED: uncharacterized protein LOC100854357 [Vitis vinifera]	2e-83
comp104513_c0_seq1	366	-	-
comp104514_c0_seq1	232	gi|255590371|ref|XP_002535251.1| longevity assurance factor, putative [Ricinus communis]_x0001_gi|223523646|gb|EEF27132.1| longevity assurance factor, putative [Ricinus communis]	2e-28
comp104516_c0_seq1	219	-	-
comp104527_c0_seq1	327	gi|359491532|ref|XP_002279249.2| PREDICTED: NF-X1-type zinc finger protein NFXL1-like [Vitis vinifera]	5e-42
comp104531_c0_seq1	369	gi|24461867|gb|AAN62354.1|AF506028_23 CTV.22 [Citrus trifoliata]	3e-19
comp104534_c0_seq1	379	gi|302334775|gb|ADL27439.1| Na+/H+ antiporter protein [Fagopyrum tataricum]	5e-55
comp104535_c0_seq1	259	gi|255544822|ref|XP_002513472.1| sorting and assembly machinery (sam50) protein, putative [Ricinus communis]_x0001_gi|223547380|gb|EEF48875.1| sorting and assembly machinery (sam50) protein, putative [Ricinus communis]	2e-21
comp10454_c0_seq1	201	gi|502112779|ref|XP_004494441.1| PREDICTED: long chain acyl-CoA synthetase 1-like [Cicer arietinum]	1e-25
comp104541_c0_seq1	219	-	-
comp104543_c0_seq1	214	gi|356507317|ref|XP_003522414.1| PREDICTED: tetratricopeptide repeat protein 37-like [Glycine max]	1e-16
comp10455_c0_seq1	303	-	-
comp104551_c0_seq1	205	gi|297736701|emb|CBI25737.3| unnamed protein product [Vitis vinifera]	8e-27
comp104564_c0_seq1	275	gi|508724838|gb|EOY16735.1| Uncharacterized protein isoform 1 [Theobroma cacao]	9e-37
comp104574_c0_seq1	204	-	-
comp10459_c0_seq1	213	-	-
comp104599_c0_seq1	274	gi|356571184|ref|XP_003553759.1| PREDICTED: uncharacterized protein LOC100783484 [Glycine max]	1e-34
comp104604_c0_seq1	237	gi|357463787|ref|XP_003602175.1| Protein dimerization [Medicago truncatula]_x0001_gi|355491223|gb|AES72426.1| Protein dimerization [Medicago truncatula]	9e-18
comp104605_c0_seq1	329	gi|514717303|ref|XP_004953708.1| PREDICTED: fimbrin-like protein 2-like [Setaria italica]	2e-42
comp104615_c0_seq1	267	gi|460372947|ref|XP_004232284.1| PREDICTED: RING-H2 finger protein ATL46-like [Solanum lycopersicum]	2e-31
comp10462_c0_seq1	491	gi|255577123|ref|XP_002529445.1| esophageal cancer associated protein, putative [Ricinus communis]_x0001_gi|223531061|gb|EEF32911.1| esophageal cancer associated protein, putative [Ricinus communis]	2e-28
comp104623_c0_seq1	251	gi|255552666|ref|XP_002517376.1| serine endopeptidase degp2, putative [Ricinus communis]_x0001_gi|223543387|gb|EEF44918.1| serine endopeptidase degp2, putative [Ricinus communis]	6e-35
comp104628_c0_seq1	388	gi|359475968|ref|XP_002277719.2| PREDICTED: protein cereblon-like [Vitis vinifera]	3e-27
comp104637_c0_seq1	242	-	-
comp10465_c0_seq1	243	-	-
comp104657_c0_seq1	321	gi|508723853|gb|EOY15750.1| Salt tolerance zinc finger, putative [Theobroma cacao]	4e-19
comp10466_c0_seq1	433	gi|147781066|emb|CAN68129.1| hypothetical protein VITISV_043707 [Vitis vinifera]	2e-41
comp104677_c0_seq1	358	gi|350539543|ref|NP_001233924.1| LAX5 protein [Solanum lycopersicum]_x0001_gi|337271828|gb|AEI69672.1| LAX5 protein [Solanum lycopersicum]	7e-68
comp104680_c0_seq1	263	gi|449533743|ref|XP_004173831.1| PREDICTED: myb family transcription factor APL-like, partial [Cucumis sativus]	2e-45
comp104691_c0_seq1	268	-	-
comp104699_c0_seq1	357	gi|460371322|ref|XP_004231489.1| PREDICTED: WD repeat-containing protein 76-like [Solanum lycopersicum]	1e-23
comp10470_c0_seq1	634	gi|296085890|emb|CBI31214.3| unnamed protein product [Vitis vinifera]	9e-74
comp104707_c0_seq1	286	gi|462398745|gb|EMJ04413.1| hypothetical protein PRUPE_ppa000522mg [Prunus persica]	4e-33
comp104709_c0_seq1	251	gi|470109200|ref|XP_004290889.1| PREDICTED: aspartic proteinase Asp1-like [Fragaria vesca subsp. vesca]	7e-24
comp10472_c0_seq1	217	-	-
comp10473_c0_seq1	287	-	-
comp104736_c0_seq1	228	gi|508723884|gb|EOY15781.1| Uncharacterized protein TCM_034747 [Theobroma cacao]	4e-34
comp104740_c0_seq1	339	gi|147771380|emb|CAN62996.1| hypothetical protein VITISV_026902 [Vitis vinifera]	7e-17
comp104742_c0_seq1	230	-	-
comp10475_c0_seq1	306	gi|449436084|ref|XP_004135824.1| PREDICTED: N-alpha-acetyltransferase 15, NatA auxiliary subunit-like [Cucumis sativus]	3e-51
comp10476_c0_seq1	519	gi|508782160|gb|EOY29416.1| Octicosapeptide/Phox/Bem1p (PB1) domain-containing protein / tetratricopeptide repeat (TPR)-containing protein [Theobroma cacao]	2e-62
comp104776_c0_seq1	209	gi|508707278|gb|EOX99174.1| Peroxisome biogenesis protein 22 [Theobroma cacao]	5e-24
comp104779_c0_seq1	293	-	-
comp104781_c0_seq1	346	gi|255568053|ref|XP_002525003.1| conserved hypothetical protein [Ricinus communis]_x0001_gi|223535711|gb|EEF37375.1| conserved hypothetical protein [Ricinus communis]	9e-41
comp10479_c0_seq1	309	gi|297742900|emb|CBI35691.3| unnamed protein product [Vitis vinifera]	7e-28
comp10480_c0_seq1	554	gi|449434554|ref|XP_004135061.1| PREDICTED: probable ribose-5-phosphate isomerase-like [Cucumis sativus]_x0001_gi|449493428|ref|XP_004159286.1| PREDICTED: probable ribose-5-phosphate isomerase-like [Cucumis sativus]	7e-52
comp10481_c0_seq1	251	-	-
comp104812_c0_seq1	262	-	-
comp104818_c0_seq1	548	gi|508785533|gb|EOY32789.1| ARM repeat superfamily protein isoform 3 [Theobroma cacao]	8e-78
comp10482_c0_seq1	540	gi|225436077|ref|XP_002276975.1| PREDICTED: serine/threonine-protein kinase TOUSLED [Vitis vinifera]_x0001_gi|296084006|emb|CBI24394.3| unnamed protein product [Vitis vinifera]	1e-90
comp104820_c0_seq1	221	-	-
comp104823_c0_seq1	351	gi|255554357|ref|XP_002518218.1| conserved hypothetical protein [Ricinus communis]_x0001_gi|223542623|gb|EEF44161.1| conserved hypothetical protein [Ricinus communis]	2e-35
comp104833_c0_seq1	202	-	-
comp104835_c0_seq1	205	-	-
comp10484_c0_seq1	265	gi|508723714|gb|EOY15611.1| Inositol 1,3,4-trisphosphate 5/6-kinase family protein isoform 3 [Theobroma cacao]	3e-36
comp104841_c0_seq1	304	gi|470108791|ref|XP_004290692.1| PREDICTED: uncharacterized protein LOC101301158 [Fragaria vesca subsp. vesca]	2e-31
comp104855_c0_seq1	446	gi|508699732|gb|EOX91628.1| Major facilitator superfamily protein, putative [Theobroma cacao]	3e-41
comp104873_c0_seq1	221	gi|296081738|emb|CBI20743.3| unnamed protein product [Vitis vinifera]	6e-19
comp104877_c0_seq1	340	gi|405132088|gb|AFS17281.1| neutral/alkaline invertase, partial [Amaranthus hypochondriacus]	1e-55
comp10488_c0_seq1	493	gi|356502541|ref|XP_003520077.1| PREDICTED: uncharacterized protein LOC100784525 [Glycine max]	8e-46
comp10489_c0_seq1	229	gi|508701866|gb|EOX93762.1| Uncharacterized protein TCM_002679 [Theobroma cacao]	1e-20
comp104891_c0_seq1	281	gi|255553055|ref|XP_002517570.1| peroxisome biogenesis factor, putative [Ricinus communis]_x0001_gi|223543202|gb|EEF44734.1| peroxisome biogenesis factor, putative [Ricinus communis]	2e-13
comp104894_c0_seq1	602	gi|255541674|ref|XP_002511901.1| conserved hypothetical protein [Ricinus communis]_x0001_gi|223549081|gb|EEF50570.1| conserved hypothetical protein [Ricinus communis]	2e-19
comp104898_c0_seq1	235	gi|508711336|gb|EOY03233.1| SIN3-like 2, putative isoform 2 [Theobroma cacao]	5e-16
comp10490_c0_seq1	656	gi|358348526|ref|XP_003638296.1| UDP-galactose:fucoside alpha-3-galactosyltransferase [Medicago truncatula]_x0001_gi|355504231|gb|AES85434.1| UDP-galactose:fucoside alpha-3-galactosyltransferase [Medicago truncatula]	3e-71
comp104903_c0_seq1	374	gi|302141871|emb|CBI19074.3| unnamed protein product [Vitis vinifera]	1e-57
comp104905_c0_seq1	258	gi|255554394|ref|XP_002518236.1| conserved hypothetical protein [Ricinus communis]_x0001_gi|223542583|gb|EEF44122.1| conserved hypothetical protein [Ricinus communis]	6e-23
comp104906_c0_seq1	257	gi|296089848|emb|CBI39667.3| unnamed protein product [Vitis vinifera]	9e-32
comp10491_c0_seq1	278	gi|388519351|gb|AFK47737.1| unknown [Medicago truncatula]	9e-35
comp104918_c0_seq1	211	gi|255584201|ref|XP_002532839.1| TRANSPARENT TESTA 1 protein, putative [Ricinus communis]_x0001_gi|223527406|gb|EEF29546.1| TRANSPARENT TESTA 1 protein, putative [Ricinus communis]	3e-20
comp104920_c0_seq1	308	-	-
comp104927_c0_seq1	284	-	-
comp104929_c0_seq1	203	-	-
comp10493_c0_seq1	374	gi|356511903|ref|XP_003524661.1| PREDICTED: transcription factor MYB44-like [Glycine max]	1e-38
comp104940_c0_seq1	251	gi|297737393|emb|CBI26594.3| unnamed protein product [Vitis vinifera]	4e-27
comp104952_c0_seq1	231	gi|225461677|ref|XP_002285458.1| PREDICTED: rab3 GTPase-activating protein non-catalytic subunit [Vitis vinifera]_x0001_gi|302142895|emb|CBI20190.3| unnamed protein product [Vitis vinifera]	2e-17
comp104962_c0_seq1	242	-	-
comp104963_c0_seq1	291	-	-
comp104976_c0_seq1	213	-	-
comp104978_c0_seq1	233	-	-
comp10498_c0_seq1	284	-	-
comp104985_c0_seq1	484	gi|224075509|ref|XP_002304659.1| predicted protein [Populus trichocarpa]_x0001_gi|222842091|gb|EEE79638.1| predicted protein [Populus trichocarpa]	1e-27
comp104993_c0_seq1	210	gi|296089926|emb|CBI39745.3| unnamed protein product [Vitis vinifera]	3e-20
comp1050_c0_seq1	288	-	-
comp105003_c0_seq1	385	gi|482549066|gb|EOA13260.1| hypothetical protein CARUB_v10026290mg [Capsella rubella]	2e-55
comp10501_c0_seq1	269	-	-
comp10503_c0_seq1	201	-	-
comp105033_c0_seq1	491	gi|356535792|ref|XP_003536427.1| PREDICTED: trihelix transcription factor GT-2-like [Glycine max]	4e-43
comp10504_c0_seq1	562	gi|359487079|ref|XP_002271674.2| PREDICTED: DNA gyrase subunit A, chloroplastic/mitochondrial-like [Vitis vinifera]	4e-44
comp105046_c0_seq1	295	gi|449490248|ref|XP_004158550.1| PREDICTED: phosphoribosylaminoimidazole carboxylase, chloroplastic-like [Cucumis sativus]	2e-25
comp105048_c0_seq1	341	gi|526246245|gb|AGR67388.1| ascorbate oxidase, partial [Citrus reshni]	2e-40
comp10505_c0_seq1	1457	gi|225435726|ref|XP_002285701.1| PREDICTED: acetyl-coenzyme A synthetase [Vitis vinifera]_x0001_gi|297746451|emb|CBI16507.3| unnamed protein product [Vitis vinifera]	0
comp105056_c0_seq1	499	gi|255576052|ref|XP_002528921.1| Pectinesterase U1 precursor, putative [Ricinus communis]_x0001_gi|223531623|gb|EEF33450.1| Pectinesterase U1 precursor, putative [Ricinus communis]	3e-86
comp10506_c0_seq1	663	gi|255578335|ref|XP_002530034.1| signal transducer, putative [Ricinus communis]_x0001_gi|223530450|gb|EEF32334.1| signal transducer, putative [Ricinus communis]	2e-66
comp105063_c0_seq1	351	gi|297736936|emb|CBI26137.3| unnamed protein product [Vitis vinifera]	2e-21
comp105066_c0_seq1	533	-	-
comp10507_c0_seq1	214	-	-
comp105089_c0_seq1	228	gi|255566397|ref|XP_002524184.1| aconitase, putative [Ricinus communis]_x0001_gi|223536553|gb|EEF38199.1| aconitase, putative [Ricinus communis]	5e-13
comp105094_c0_seq1	334	gi|225439137|ref|XP_002267006.1| PREDICTED: uncharacterized protein LOC100250127 [Vitis vinifera]	2e-44
comp10510_c0_seq1	749	gi|482555798|gb|EOA19990.1| hypothetical protein CARUB_v10000254mg [Capsella rubella]	3e-86
comp105112_c0_seq1	261	gi|449482906|ref|XP_004156439.1| PREDICTED: probable pre-mRNA-splicing factor ATP-dependent RNA helicase-like [Cucumis sativus]	4e-42
comp105116_c0_seq1	210	gi|460402216|ref|XP_004246610.1| PREDICTED: serine/threonine protein phosphatase 2A 57 kDa regulatory subunit B' beta isoform-like [Solanum lycopersicum]	2e-21
comp10513_c0_seq1	237	gi|502085514|ref|XP_004487935.1| PREDICTED: mediator of RNA polymerase II transcription subunit 18-like isoform X1 [Cicer arietinum]_x0001_gi|502085519|ref|XP_004487936.1| PREDICTED: mediator of RNA polymerase II transcription subunit 18-like isoform X2 [Cicer arietinum]	6e-20
comp105143_c0_seq1	220	-	-
comp105144_c0_seq1	453	gi|359477134|ref|XP_002271833.2| PREDICTED: uncharacterized protein LOC100256774 [Vitis vinifera]	5e-50
comp105146_c0_seq1	239	gi|224141163|ref|XP_002323944.1| predicted protein [Populus trichocarpa]_x0001_gi|222866946|gb|EEF04077.1| predicted protein [Populus trichocarpa]	5e-17
comp10515_c0_seq1	281	-	-
comp105150_c0_seq1	212	-	-
comp105152_c0_seq1	231	gi|508721106|gb|EOY13003.1| Ubiquitin-conjugating enzyme 25, putative isoform 1 [Theobroma cacao]	3e-28
comp105158_c0_seq1	293	gi|460395905|ref|XP_004243520.1| PREDICTED: nitrate transporter 1.3-like [Solanum lycopersicum]	2e-18
comp105163_c0_seq1	247	gi|460379949|ref|XP_004235721.1| PREDICTED: uncharacterized protein LOC101253985 [Solanum lycopersicum]	8e-33
comp105164_c0_seq1	246	-	-
comp105166_c0_seq1	256	-	-
comp105182_c0_seq1	206	-	-
comp105192_c0_seq1	215	gi|508705967|gb|EOX97863.1| Zinc knuckle family protein isoform 1 [Theobroma cacao]	5e-34
comp105193_c0_seq1	238	-	-
comp105195_c0_seq1	329	gi|326515198|dbj|BAK03512.1| predicted protein [Hordeum vulgare subsp. vulgare]	7e-46
comp105196_c0_seq1	284	gi|449435924|ref|XP_004135744.1| PREDICTED: uncharacterized protein LOC101219541 [Cucumis sativus]	3e-25
comp105199_c0_seq1	258	gi|34556077|emb|CAE46658.1| putative alpha4-fucosyltransferase [Ipomoea nil]	1e-24
comp105206_c0_seq1	207	gi|297745376|emb|CBI40456.3| unnamed protein product [Vitis vinifera]	1e-19
comp10521_c0_seq1	430	gi|462414840|gb|EMJ19577.1| hypothetical protein PRUPE_ppa011324mg [Prunus persica]	5e-26
comp10522_c0_seq1	1237	gi|297740093|emb|CBI30275.3| unnamed protein product [Vitis vinifera]	1e-118
comp105224_c0_seq1	215	gi|225458489|ref|XP_002284120.1| PREDICTED: probable thylakoidal processing peptidase 2, chloroplastic [Vitis vinifera]_x0001_gi|147810057|emb|CAN78280.1| hypothetical protein VITISV_021649 [Vitis vinifera]	5e-24
comp105225_c0_seq1	397	-	-
comp10523_c0_seq1	1400	gi|508718632|gb|EOY10529.1| MIF4G domain and MA3 domain-containing protein isoform 1 [Theobroma cacao]_x0001_gi|508718634|gb|EOY10531.1| MIF4G domain and MA3 domain-containing protein isoform 1 [Theobroma cacao]	1e-166
comp105232_c0_seq1	332	gi|470120932|ref|XP_004296540.1| PREDICTED: mediator of RNA polymerase II transcription subunit 8-like [Fragaria vesca subsp. vesca]	1e-39
comp105244_c0_seq1	314	gi|482549066|gb|EOA13260.1| hypothetical protein CARUB_v10026290mg [Capsella rubella]	9e-20
comp105249_c0_seq1	426	gi|255552602|ref|XP_002517344.1| protein kinase atmrk1, putative [Ricinus communis]_x0001_gi|223543355|gb|EEF44886.1| protein kinase atmrk1, putative [Ricinus communis]	9e-25
comp105258_c0_seq1	393	gi|224116602|ref|XP_002317344.1| predicted protein [Populus trichocarpa]_x0001_gi|222860409|gb|EEE97956.1| predicted protein [Populus trichocarpa]	1e-41
comp10526_c0_seq1	483	gi|508782900|gb|EOY30156.1| Phosphoinositide phosphatase family protein isoform 1 [Theobroma cacao]	9e-23
comp105266_c0_seq1	294	gi|224168739|ref|XP_002339186.1| predicted protein [Populus trichocarpa]_x0001_gi|222874604|gb|EEF11735.1| predicted protein [Populus trichocarpa]	8e-21
comp105269_c0_seq1	351	gi|255291845|dbj|BAH89272.1| putative serine carboxypeptidase-like acyltransferase [Diospyros kaki]	2e-40
comp10527_c0_seq1	748	gi|470112217|ref|XP_004292333.1| PREDICTED: monocopper oxidase-like protein SKU5-like [Fragaria vesca subsp. vesca]	4e-124
comp105277_c0_seq1	344	-	-
comp10528_c0_seq1	1123	gi|508720915|gb|EOY12812.1| U3 small nucleolar RNA-associated protein 14 B isoform 1 [Theobroma cacao]_x0001_gi|508720916|gb|EOY12813.1| U3 small nucleolar RNA-associated protein 14 B isoform 1 [Theobroma cacao]	8e-37
comp105280_c0_seq1	346	gi|224123654|ref|XP_002319133.1| predicted protein [Populus trichocarpa]_x0001_gi|222857509|gb|EEE95056.1| predicted protein [Populus trichocarpa]	4e-36
comp105285_c0_seq1	304	-	-
comp10529_c0_seq1	923	gi|462404841|gb|EMJ10305.1| hypothetical protein PRUPE_ppa005322mg [Prunus persica]	2e-90
comp105293_c0_seq1	561	gi|255551763|ref|XP_002516927.1| sentrin/sumo-specific protease, putative [Ricinus communis]_x0001_gi|223544015|gb|EEF45541.1| sentrin/sumo-specific protease, putative [Ricinus communis]	5e-52
comp105295_c0_seq1	315	-	-
comp105296_c0_seq1	609	gi|527208156|gb|EPS73222.1| hypothetical protein M569_01532 [Genlisea aurea]	1e-87
comp105312_c0_seq1	205	gi|356523499|ref|XP_003530375.1| PREDICTED: probable ATP-dependent RNA helicase DHX36-like [Glycine max]	2e-29
comp105323_c0_seq1	215	gi|225425318|ref|XP_002273675.1| PREDICTED: DNA replication licensing factor mcm2 [Vitis vinifera]_x0001_gi|296085553|emb|CBI29285.3| unnamed protein product [Vitis vinifera]	1e-29
comp105335_c0_seq1	319	gi|462401296|gb|EMJ06853.1| hypothetical protein PRUPE_ppa009363mg [Prunus persica]	1e-43
comp105345_c0_seq1	358	gi|462422356|gb|EMJ26619.1| hypothetical protein PRUPE_ppa000516mg [Prunus persica]	3e-41
comp105347_c0_seq1	329	gi|147788372|emb|CAN61187.1| hypothetical protein VITISV_019326 [Vitis vinifera]	1e-19
comp105349_c0_seq1	324	gi|508716601|gb|EOY08498.1| RNA helicase family protein isoform 2 [Theobroma cacao]	4e-43
comp105360_c0_seq1	210	gi|115490773|gb|ABI97935.1| peptide transporter 1 [Nepenthes ephippiata]	2e-26
comp105362_c0_seq1	273	gi|460403105|ref|XP_004247041.1| PREDICTED: probable glucan endo-1,3-beta-glucosidase A6-like [Solanum lycopersicum]	1e-27
comp105367_c0_seq1	248	-	-
comp105369_c0_seq1	246	-	-
comp105380_c0_seq1	293	-	-
comp105389_c0_seq1	343	gi|508781444|gb|EOY28700.1| Homeodomain-like superfamily protein, putative isoform 1 [Theobroma cacao]	2e-34
comp10541_c0_seq1	342	gi|225461030|ref|XP_002281236.1| PREDICTED: uncharacterized protein LOC100252146 [Vitis vinifera]	1e-47
comp105414_c0_seq1	287	gi|224136109|ref|XP_002322242.1| predicted protein [Populus trichocarpa]_x0001_gi|222869238|gb|EEF06369.1| predicted protein [Populus trichocarpa]	9e-38
comp105425_c0_seq1	278	gi|297742519|emb|CBI34668.3| unnamed protein product [Vitis vinifera]	6e-34
comp105428_c0_seq1	424	-	-
comp105434_c0_seq1	288	-	-
comp105437_c0_seq1	212	-	-
comp10544_c0_seq1	207	gi|508703300|gb|EOX95196.1| Uncharacterized protein TCM_004747 [Theobroma cacao]	8e-14
comp105442_c0_seq1	207	-	-
comp105446_c0_seq1	265	gi|356576374|ref|XP_003556307.1| PREDICTED: cycloartenol synthase-like isoform 2 [Glycine max]	4e-34
comp105453_c0_seq1	347	gi|297738133|emb|CBI27334.3| unnamed protein product [Vitis vinifera]	5e-62
comp10546_c0_seq1	409	gi|224100431|ref|XP_002311873.1| predicted protein [Populus trichocarpa]_x0001_gi|222851693|gb|EEE89240.1| predicted protein [Populus trichocarpa]	7e-26
comp105461_c0_seq1	276	gi|470108654|ref|XP_004290627.1| PREDICTED: sulfate transporter 3.1-like [Fragaria vesca subsp. vesca]	4e-38
comp105469_c0_seq1	221	-	-
comp105473_c0_seq1	344	gi|147852611|emb|CAN81687.1| hypothetical protein VITISV_030961 [Vitis vinifera]	5e-25
comp105476_c0_seq1	479	gi|470110219|ref|XP_004291383.1| PREDICTED: filament-like plant protein 6-like [Fragaria vesca subsp. vesca]	2e-50
comp10549_c0_seq1	259	gi|359486059|ref|XP_002271783.2| PREDICTED: putative disease resistance RPP13-like protein 1-like [Vitis vinifera]	2e-19
comp105509_c0_seq1	242	-	-
comp105512_c0_seq1	394	-	-
comp105513_c0_seq1	229	-	-
comp105527_c0_seq1	221	gi|147804897|emb|CAN71443.1| hypothetical protein VITISV_043819 [Vitis vinifera]	2e-20
comp10554_c0_seq1	311	gi|224145955|ref|XP_002325826.1| predicted protein [Populus trichocarpa]_x0001_gi|222862701|gb|EEF00208.1| predicted protein [Populus trichocarpa]	2e-31
comp105543_c0_seq1	387	gi|460386935|ref|XP_004239149.1| PREDICTED: uncharacterized protein LOC101248103 [Solanum lycopersicum]	2e-12
comp10555_c0_seq1	397	gi|449436529|ref|XP_004136045.1| PREDICTED: WD repeat domain phosphoinositide-interacting protein 3-like [Cucumis sativus]_x0001_gi|449533312|ref|XP_004173620.1| PREDICTED: WD repeat domain phosphoinositide-interacting protein 3-like [Cucumis sativus]	3e-32
comp105554_c0_seq1	219	gi|460392276|ref|XP_004241743.1| PREDICTED: peroxisome biogenesis protein 2-like [Solanum lycopersicum]	4e-36
comp105555_c0_seq1	201	gi|225458477|ref|XP_002284082.1| PREDICTED: uncharacterized protein LOC100259174 isoform 1 [Vitis vinifera]	2e-20
comp105563_c0_seq1	265	gi|224117448|ref|XP_002331715.1| predicted protein [Populus trichocarpa]_x0001_gi|222874321|gb|EEF11452.1| predicted protein [Populus trichocarpa]	1e-15
comp105564_c0_seq1	201	-	-
comp105571_c0_seq1	264	gi|449464062|ref|XP_004149748.1| PREDICTED: endoglucanase 6-like [Cucumis sativus]_x0001_gi|449505061|ref|XP_004162365.1| PREDICTED: endoglucanase 6-like [Cucumis sativus]	7e-42
comp105576_c0_seq1	243	-	-
comp105581_c0_seq1	447	gi|470121232|ref|XP_004296681.1| PREDICTED: probable importin-7 homolog [Fragaria vesca subsp. vesca]	3e-68
comp105585_c0_seq1	222	gi|289540908|gb|ADD09582.1| kruppel-like zinc finger protein [Trifolium repens]	6e-23
comp10559_c0_seq1	494	gi|470127916|ref|XP_004299904.1| PREDICTED: uncharacterized protein At4g06598-like [Fragaria vesca subsp. vesca]	1e-32
comp105598_c0_seq1	241	gi|359489899|ref|XP_003633992.1| PREDICTED: exportin-1 isoform 3 [Vitis vinifera]	2e-36
comp10560_c0_seq1	327	-	-
comp105605_c0_seq1	222	gi|147804897|emb|CAN71443.1| hypothetical protein VITISV_043819 [Vitis vinifera]	2e-21
comp105612_c0_seq1	325	gi|470105459|ref|XP_004289101.1| PREDICTED: LRR receptor-like serine/threonine-protein kinase GSO1-like [Fragaria vesca subsp. vesca]	3e-28
comp105613_c0_seq1	213	gi|224122604|ref|XP_002330523.1| predicted protein [Populus trichocarpa]_x0001_gi|222872457|gb|EEF09588.1| predicted protein [Populus trichocarpa]	2e-30
comp105630_c0_seq1	517	gi|1770188|emb|CAA71243.1| mitotic cyclin [Oxybasis rubra]	4e-61
comp105635_c0_seq1	223	-	-
comp105639_c0_seq1	526	gi|255561929|ref|XP_002521973.1| cell division control protein, putative [Ricinus communis]_x0001_gi|223538777|gb|EEF40377.1| cell division control protein, putative [Ricinus communis]	8e-69
comp105649_c0_seq1	201	-	-
comp105659_c0_seq1	337	-	-
comp10566_c0_seq1	251	gi|297739718|emb|CBI29900.3| unnamed protein product [Vitis vinifera]	2e-25
comp105673_c0_seq1	263	gi|508714554|gb|EOY06451.1| Always early, putative isoform 1 [Theobroma cacao]	3e-22
comp105685_c0_seq1	422	gi|147797924|emb|CAN69468.1| hypothetical protein VITISV_042555 [Vitis vinifera]	8e-29
comp10569_c0_seq1	1113	gi|225470467|ref|XP_002263088.1| PREDICTED: uncharacterized protein LOC100245919 [Vitis vinifera]_x0001_gi|296084711|emb|CBI25853.3| unnamed protein product [Vitis vinifera]	4e-144
comp10570_c0_seq1	670	gi|508703490|gb|EOX95386.1| Phosphatase 2C 49 [Theobroma cacao]	1e-67
comp105701_c0_seq1	203	-	-
comp105717_c0_seq1	347	gi|255581531|ref|XP_002531571.1| conserved hypothetical protein [Ricinus communis]_x0001_gi|223528801|gb|EEF30807.1| conserved hypothetical protein [Ricinus communis]	8e-40
comp10572_c0_seq1	225	-	-
comp105724_c0_seq1	291	gi|470135840|ref|XP_004303715.1| PREDICTED: uncharacterized protein LOC101306653 [Fragaria vesca subsp. vesca]	2e-17
comp105726_c0_seq1	224	-	-
comp105734_c0_seq1	312	gi|225455842|ref|XP_002273382.1| PREDICTED: transcription initiation factor TFIID subunit 2-like isoform 2 [Vitis vinifera]	1e-45
comp10574_c0_seq1	1091	gi|470109502|ref|XP_004291036.1| PREDICTED: protein REVERSION-TO-ETHYLENE SENSITIVITY1-like [Fragaria vesca subsp. vesca]	1e-91
comp105741_c0_seq1	252	gi|508724786|gb|EOY16683.1| ACT-like protein tyrosine kinase family protein [Theobroma cacao]	2e-34
comp105745_c0_seq1	209	gi|356574408|ref|XP_003555340.1| PREDICTED: uncharacterized protein LOC100800620 [Glycine max]	2e-18
comp105752_c0_seq1	255	gi|357489137|ref|XP_003614856.1| hypothetical protein MTR_5g060420 [Medicago truncatula]_x0001_gi|355516191|gb|AES97814.1| hypothetical protein MTR_5g060420 [Medicago truncatula]	2e-16
comp10577_c0_seq1	279	gi|502162460|ref|XP_004512509.1| PREDICTED: ABC transporter B family member 2-like [Cicer arietinum]	3e-36
comp105770_c0_seq1	201	gi|147845138|emb|CAN81625.1| hypothetical protein VITISV_014255 [Vitis vinifera]	2e-19
comp105783_c0_seq1	202	gi|359492622|ref|XP_002282350.2| PREDICTED: uncharacterized protein LOC100267859 [Vitis vinifera]	3e-15
comp105785_c0_seq1	231	gi|449496391|ref|XP_004160122.1| PREDICTED: LOW QUALITY PROTEIN: serine hydroxymethyltransferase, mitochondrial-like [Cucumis sativus]	6e-38
comp10579_c0_seq1	272	gi|508720631|gb|EOY12528.1| Leucine-rich repeat containing protein [Theobroma cacao]	1e-20
comp105790_c0_seq1	249	-	-
comp10581_c0_seq1	332	gi|255536749|ref|XP_002509441.1| conserved hypothetical protein [Ricinus communis]_x0001_gi|223549340|gb|EEF50828.1| conserved hypothetical protein [Ricinus communis]	4e-26
comp105812_c0_seq1	236	-	-
comp105819_c0_seq1	313	gi|460384680|ref|XP_004238038.1| PREDICTED: uncharacterized protein LOC101267519 [Solanum lycopersicum]	3e-27
comp105824_c0_seq1	422	gi|502095842|ref|XP_004490551.1| PREDICTED: myb-like protein X-like [Cicer arietinum]	5e-33
comp105834_c0_seq1	215	-	-
comp105839_c0_seq1	534	gi|462396622|gb|EMJ02421.1| hypothetical protein PRUPE_ppa000330mg [Prunus persica]	2e-43
comp10584_c0_seq1	203	-	-
comp10585_c0_seq1	618	gi|225430826|ref|XP_002272761.1| PREDICTED: G-box-binding factor 1 [Vitis vinifera]_x0001_gi|297735196|emb|CBI17558.3| unnamed protein product [Vitis vinifera]	1e-34
comp105858_c0_seq1	462	-	-
comp105871_c0_seq1	203	gi|460400603|ref|XP_004245823.1| PREDICTED: expansin-like B1-like [Solanum lycopersicum]	7e-18
comp105875_c0_seq1	259	gi|224062021|ref|XP_002300715.1| predicted protein [Populus trichocarpa]_x0001_gi|222842441|gb|EEE79988.1| predicted protein [Populus trichocarpa]_x0001_gi|347466551|gb|AEO97188.1| endo-1,4-beta-glucanase [Populus trichocarpa]_x0001_gi|347466605|gb|AEO97215.1| endo-1,4-beta-glucanase [Populus trichocarpa]	3e-32
comp10588_c0_seq1	1606	gi|255561012|ref|XP_002521518.1| WD-repeat protein, putative [Ricinus communis]_x0001_gi|223539196|gb|EEF40789.1| WD-repeat protein, putative [Ricinus communis]	5e-173
comp105881_c0_seq1	337	gi|197312923|gb|ACH63242.1| hypothetical protein [Rheum australe]	2e-31
comp10589_c0_seq1	251	gi|2191136|gb|AAB61023.1| Similar to UTP-Glucose Glucosyltransferase; coded for by A. thaliana cDNA T46230; coded for by A. thaliana cDNA H76538; coded for by A. thaliana cDNA H76290 [Arabidopsis thaliana]	7e-13
comp105902_c0_seq1	331	gi|356532535|ref|XP_003534827.1| PREDICTED: protein FAR1-RELATED SEQUENCE 11-like [Glycine max]	7e-41
comp105908_c0_seq1	282	-	-
comp10592_c0_seq1	334	gi|224120994|ref|XP_002330877.1| endoplasmic reticulum [ER]-type calcium ATPase [Populus trichocarpa]_x0001_gi|222872699|gb|EEF09830.1| endoplasmic reticulum [ER]-type calcium ATPase [Populus trichocarpa]	6e-48
comp105924_c0_seq1	246	-	-
comp105928_c0_seq1	235	gi|508711950|gb|EOY03847.1| DNA/RNA polymerases superfamily protein [Theobroma cacao]	1e-13
comp105929_c0_seq1	429	gi|134026408|dbj|BAF49441.1| transcription factor DcMYB2 [Daucus carota]	6e-59
comp105939_c0_seq1	235	gi|297736284|emb|CBI24922.3| unnamed protein product [Vitis vinifera]	2e-29
comp10594_c0_seq1	487	gi|388509398|gb|AFK42765.1| unknown [Medicago truncatula]	7e-39
comp105946_c0_seq1	274	gi|224107951|ref|XP_002314666.1| predicted protein [Populus trichocarpa]_x0001_gi|222863706|gb|EEF00837.1| predicted protein [Populus trichocarpa]	2e-19
comp10595_c0_seq1	510	-	-
comp105960_c0_seq1	233	-	-
comp105961_c0_seq1	263	gi|462395735|gb|EMJ01534.1| hypothetical protein PRUPE_ppa000243mg [Prunus persica]	4e-26
comp105969_c0_seq1	219	gi|356512766|ref|XP_003525087.1| PREDICTED: UPF0202 protein At1g10490-like [Glycine max]	7e-26
comp10597_c0_seq1	238	-	-
comp105980_c0_seq1	232	gi|357749473|gb|AET87472.1| Ca2+/H+ exchanging protein [Morus alba var. multicaulis]_x0001_gi|373254664|gb|AEY68239.1| calcium exchanger protein 1 [Morus alba]	2e-34
comp105995_c0_seq1	243	gi|460367673|ref|XP_004229695.1| PREDICTED: protein ECERIFERUM 1-like [Solanum lycopersicum]	2e-26
comp105999_c0_seq1	204	gi|460367511|ref|XP_004229617.1| PREDICTED: pre-mRNA-splicing factor SYF1-like [Solanum lycopersicum]	2e-31
comp10600_c0_seq1	275	-	-
comp106014_c0_seq1	292	gi|449441282|ref|XP_004138411.1| PREDICTED: uncharacterized protein LOC101221287 [Cucumis sativus]_x0001_gi|449499136|ref|XP_004160732.1| PREDICTED: uncharacterized LOC101221287 [Cucumis sativus]	2e-17
comp106017_c0_seq1	410	gi|225453690|ref|XP_002270273.1| PREDICTED: transcription factor 25 [Vitis vinifera]_x0001_gi|296089044|emb|CBI38747.3| unnamed protein product [Vitis vinifera]	3e-16
comp10602_c0_seq1	570	gi|508721115|gb|EOY13012.1| SPA1-related 3 isoform 2 [Theobroma cacao]	1e-85
comp106028_c0_seq1	204	-	-
comp106040_c0_seq1	205	-	-
comp106053_c0_seq1	289	gi|225432356|ref|XP_002275310.1| PREDICTED: anaphase-promoting complex subunit 7 [Vitis vinifera]_x0001_gi|297736897|emb|CBI26098.3| unnamed protein product [Vitis vinifera]	6e-43
comp106058_c0_seq1	248	gi|470137258|ref|XP_004304386.1| PREDICTED: zinc-metallopeptidase, peroxisomal-like [Fragaria vesca subsp. vesca]	3e-34
comp10606_c0_seq1	486	gi|357145183|ref|XP_003573554.1| PREDICTED: glycine-rich protein 2b-like isoform 1 [Brachypodium distachyon]_x0001_gi|357145187|ref|XP_003573555.1| PREDICTED: glycine-rich protein 2b-like isoform 2 [Brachypodium distachyon]_x0001_gi|357145190|ref|XP_003573556.1| PREDICTED: glycine-rich protein 2b-like isoform 3 [Brachypodium distachyon]	2e-29
comp10608_c0_seq1	205	gi|462405699|gb|EMJ11163.1| hypothetical protein PRUPE_ppa004912mg [Prunus persica]	1e-28
comp106082_c0_seq1	393	gi|460384760|ref|XP_004238077.1| PREDICTED: RNA-binding protein Musashi homolog 2-like [Solanum lycopersicum]	2e-37
comp10609_c0_seq1	666	gi|224140455|ref|XP_002323598.1| predicted protein [Populus trichocarpa]_x0001_gi|222868228|gb|EEF05359.1| predicted protein [Populus trichocarpa]	7e-78
comp106090_c0_seq1	279	-	-
comp106094_c0_seq1	210	-	-
comp10612_c0_seq1	561	gi|462416666|gb|EMJ21403.1| hypothetical protein PRUPE_ppa002985mg [Prunus persica]	2e-52
comp106129_c0_seq1	303	-	-
comp106135_c0_seq1	263	gi|462406102|gb|EMJ11566.1| hypothetical protein PRUPE_ppa001305mg [Prunus persica]	3e-23
comp106138_c0_seq1	475	gi|255543154|ref|XP_002512640.1| conserved hypothetical protein [Ricinus communis]_x0001_gi|223548601|gb|EEF50092.1| conserved hypothetical protein [Ricinus communis]	7e-18
comp10614_c0_seq1	781	gi|356519932|ref|XP_003528622.1| PREDICTED: calmodulin-binding transcription activator 5-like [Glycine max]	6e-90
comp106142_c0_seq1	278	gi|470115165|ref|XP_004293773.1| PREDICTED: potassium transporter 11-like [Fragaria vesca subsp. vesca]	8e-36
comp106146_c0_seq1	289	gi|357490499|ref|XP_003615537.1| hypothetical protein MTR_5g069290 [Medicago truncatula]_x0001_gi|355516872|gb|AES98495.1| hypothetical protein MTR_5g069290 [Medicago truncatula]	1e-25
comp106154_c0_seq1	289	gi|502091108|ref|XP_004489444.1| PREDICTED: uncharacterized protein LOC101503129 isoform X2 [Cicer arietinum]	8e-26
comp106158_c0_seq1	208	-	-
comp106165_c0_seq1	323	-	-
comp106166_c0_seq1	302	gi|449516177|ref|XP_004165124.1| PREDICTED: coatomer subunit alpha-1-like, partial [Cucumis sativus]	3e-51
comp106168_c0_seq1	242	gi|526118297|ref|NP_001267988.1| cytosolic ascorbate peroxidase [Vitis vinifera]_x0001_gi|161778778|gb|ABX79340.1| cytosolic ascorbate peroxidase [Vitis vinifera]	8e-17
comp106173_c0_seq1	285	-	-
comp106179_c0_seq1	244	gi|225453803|ref|XP_002276121.1| PREDICTED: cytochrome P450 76C4-like [Vitis vinifera]	2e-11
comp10618_c0_seq1	224	-	-
comp106190_c0_seq1	346	gi|359494833|ref|XP_002267342.2| PREDICTED: AAA ATPase forming ring-shaped complexes-like [Vitis vinifera]_x0001_gi|297741773|emb|CBI33002.3| unnamed protein product [Vitis vinifera]	1e-50
comp106196_c0_seq1	595	gi|297743887|emb|CBI36857.3| unnamed protein product [Vitis vinifera]	1e-32
comp10620_c0_seq1	277	gi|527207818|gb|EPS72983.1| mitochondrial benzaldehyde dehydrogenase, partial [Genlisea aurea]	1e-43
comp106200_c0_seq1	220	-	-
comp10621_c0_seq1	553	gi|508717484|gb|EOY09381.1| NIMA-related kinase 7 isoform 1 [Theobroma cacao]	8e-78
comp106228_c0_seq1	240	gi|525313774|ref|NP_001266135.1| calmodulin-binding transcription factor SR2L [Solanum lycopersicum]_x0001_gi|365927830|gb|AEX07775.1| calmodulin-binding transcription factor SR2L [Solanum lycopersicum]	5e-13
comp106232_c0_seq1	346	gi|460391461|ref|XP_004241339.1| PREDICTED: histone deacetylase 8-like [Solanum lycopersicum]	3e-32
comp106236_c0_seq1	222	-	-
comp10624_c0_seq1	648	gi|225432596|ref|XP_002281432.1| PREDICTED: probable LRR receptor-like serine/threonine-protein kinase At1g67720 [Vitis vinifera]_x0001_gi|297737017|emb|CBI26218.3| unnamed protein product [Vitis vinifera]	1e-48
comp106247_c0_seq1	221	gi|470116374|ref|XP_004294357.1| PREDICTED: septum-promoting GTP-binding protein 1-like [Fragaria vesca subsp. vesca]	1e-31
comp106252_c0_seq1	240	-	-
comp106276_c0_seq1	397	gi|508718307|gb|EOY10204.1| Origin recognition complex subunit 3, putative isoform 1 [Theobroma cacao]	2e-42
comp106281_c0_seq1	272	gi|449440658|ref|XP_004138101.1| PREDICTED: uncharacterized protein LOC101206125 [Cucumis sativus]_x0001_gi|449477438|ref|XP_004155023.1| PREDICTED: uncharacterized LOC101206125 [Cucumis sativus]	1e-35
comp106283_c0_seq1	320	gi|470140597|ref|XP_004306026.1| PREDICTED: uncharacterized protein LOC101307718 [Fragaria vesca subsp. vesca]	8e-21
comp106291_c0_seq1	233	-	-
comp106292_c0_seq1	266	gi|460373295|ref|XP_004232456.1| PREDICTED: probable leucine-rich repeat receptor-like protein kinase At1g35710-like [Solanum lycopersicum]	3e-29
comp106302_c0_seq1	399	gi|359490535|ref|XP_002267695.2| PREDICTED: folylpolyglutamate synthase-like [Vitis vinifera]_x0001_gi|302143688|emb|CBI22549.3| unnamed protein product [Vitis vinifera]	3e-42
comp106304_c0_seq1	203	gi|508787387|gb|EOY34643.1| HEAT/U-box domain-containing protein, putative isoform 1 [Theobroma cacao]	8e-22
comp106305_c0_seq1	271	-	-
comp106336_c0_seq1	318	gi|147853205|emb|CAN78551.1| hypothetical protein VITISV_003243 [Vitis vinifera]	4e-24
comp10634_c0_seq1	298	gi|508719977|gb|EOY11874.1| Amino acid permease 7 isoform 3 [Theobroma cacao]	2e-32
comp106349_c0_seq1	271	gi|356557501|ref|XP_003547054.1| PREDICTED: uncharacterized protein LOC100802660 [Glycine max]	4e-28
comp10635_c0_seq1	606	gi|224068340|ref|XP_002302713.1| predicted protein [Populus trichocarpa]_x0001_gi|224128478|ref|XP_002320342.1| predicted protein [Populus trichocarpa]_x0001_gi|118481477|gb|ABK92681.1| unknown [Populus trichocarpa]_x0001_gi|222844439|gb|EEE81986.1| predicted protein [Populus trichocarpa]_x0001_gi|222861115|gb|EEE98657.1| predicted protein [Populus trichocarpa]	7e-55
comp106353_c0_seq1	234	gi|359480159|ref|XP_002276396.2| PREDICTED: protein fat-free homolog [Vitis vinifera]_x0001_gi|297743978|emb|CBI36948.3| unnamed protein product [Vitis vinifera]	9e-24
comp106354_c0_seq1	246	-	-
comp10636_c0_seq1	244	gi|255578652|ref|XP_002530187.1| deoxyhypusine synthase, putative [Ricinus communis]_x0001_gi|223530306|gb|EEF32201.1| deoxyhypusine synthase, putative [Ricinus communis]	3e-39
comp106376_c0_seq1	250	-	-
comp106381_c0_seq1	297	-	-
comp106391_c0_seq1	227	gi|9294353|dbj|BAB02250.1| unnamed protein product [Arabidopsis thaliana]	1e-27
comp106392_c0_seq1	442	gi|508723884|gb|EOY15781.1| Uncharacterized protein TCM_034747 [Theobroma cacao]	2e-80
comp106396_c0_seq1	385	-	-
comp10640_c0_seq1	209	-	-
comp106418_c0_seq1	226	-	-
comp106437_c0_seq1	235	-	-
comp10644_c0_seq1	349	-	-
comp106442_c0_seq1	217	gi|359490984|ref|XP_002279968.2| PREDICTED: poly(A) polymerase-like [Vitis vinifera]	2e-14
comp106446_c0_seq1	603	gi|508721685|gb|EOY13582.1| SH2 domain protein A, putative isoform 4 [Theobroma cacao]	2e-64
comp106448_c0_seq1	379	gi|297745695|emb|CBI40980.3| unnamed protein product [Vitis vinifera]	2e-55
comp10645_c0_seq1	428	-	-
comp106454_c0_seq1	282	-	-
comp106465_c0_seq1	304	-	-
comp106468_c0_seq1	213	gi|462403741|gb|EMJ09298.1| hypothetical protein PRUPE_ppa001229mg [Prunus persica]	2e-20
comp106481_c0_seq1	270	gi|225454801|ref|XP_002274201.1| PREDICTED: protein SMG9 [Vitis vinifera]_x0001_gi|297737327|emb|CBI26528.3| unnamed protein product [Vitis vinifera]	2e-18
comp106491_c0_seq1	255	gi|460387420|ref|XP_004239375.1| PREDICTED: putative polyketide hydroxylase-like [Solanum lycopersicum]	2e-19
comp106503_c0_seq1	286	gi|225463891|ref|XP_002264093.1| PREDICTED: uncharacterized protein LOC100246114 [Vitis vinifera]	9e-43
comp106511_c0_seq1	331	gi|508706023|gb|EOX97919.1| RNA-binding family protein, putative [Theobroma cacao]	6e-24
comp106519_c0_seq1	215	gi|225437511|ref|XP_002275125.1| PREDICTED: uncharacterized protein LOC100257226 [Vitis vinifera]_x0001_gi|297743955|emb|CBI36925.3| unnamed protein product [Vitis vinifera]	3e-29
comp10652_c0_seq1	679	gi|225439162|ref|XP_002267923.1| PREDICTED: protein TRANSPARENT TESTA 12-like [Vitis vinifera]	1e-33
comp106522_c0_seq1	240	gi|508720978|gb|EOY12875.1| Cystathionine beta-synthase family protein isoform 1 [Theobroma cacao]	1e-23
comp106533_c0_seq1	244	gi|359477501|ref|XP_002281240.2| PREDICTED: transcription regulatory protein SNF2-like [Vitis vinifera]	1e-14
comp106552_c0_seq1	240	gi|225440702|ref|XP_002274939.1| PREDICTED: uncharacterized protein LOC100242503 [Vitis vinifera]	2e-16
comp106561_c0_seq1	286	gi|255561959|ref|XP_002521988.1| conserved hypothetical protein [Ricinus communis]_x0001_gi|223538792|gb|EEF40392.1| conserved hypothetical protein [Ricinus communis]	6e-23
comp106569_c0_seq1	211	gi|508727218|gb|EOY19115.1| Zn-dependent exopeptidases superfamily protein isoform 1 [Theobroma cacao]	2e-22
comp10657_c0_seq1	415	gi|314910740|gb|ADT63061.1| 4-coumarate:CoA ligase [Fagopyrum esculentum]	3e-37
comp106576_c0_seq1	406	gi|460378971|ref|XP_004235240.1| PREDICTED: clathrin heavy chain 1-like [Solanum lycopersicum]	3e-71
comp106588_c0_seq1	218	-	-
comp106624_c0_seq1	437	gi|449452046|ref|XP_004143771.1| PREDICTED: chaperone protein dnaJ 16-like [Cucumis sativus]_x0001_gi|449486531|ref|XP_004157324.1| PREDICTED: chaperone protein dnaJ 16-like [Cucumis sativus]	2e-15
comp106628_c0_seq1	246	-	-
comp106632_c0_seq1	308	gi|449458295|ref|XP_004146883.1| PREDICTED: pentatricopeptide repeat-containing protein At1g02370, mitochondrial-like [Cucumis sativus]_x0001_gi|449518825|ref|XP_004166436.1| PREDICTED: pentatricopeptide repeat-containing protein At1g02370, mitochondrial-like [Cucumis sativus]	2e-13
comp106633_c0_seq1	327	gi|356503527|ref|XP_003520559.1| PREDICTED: uncharacterized protein LOC100799006 [Glycine max]	2e-12
comp106636_c0_seq1	250	gi|470131938|ref|XP_004301846.1| PREDICTED: pentatricopeptide repeat-containing protein At1g19720-like [Fragaria vesca subsp. vesca]	7e-24
comp106641_c0_seq1	339	gi|224072228|ref|XP_002303662.1| predicted protein [Populus trichocarpa]_x0001_gi|222841094|gb|EEE78641.1| predicted protein [Populus trichocarpa]	3e-54
comp10666_c0_seq1	500	gi|224131252|ref|XP_002321038.1| predicted protein [Populus trichocarpa]_x0001_gi|222861811|gb|EEE99353.1| predicted protein [Populus trichocarpa]	7e-51
comp106665_c0_seq1	202	gi|462406167|gb|EMJ11631.1| hypothetical protein PRUPE_ppa000272mg [Prunus persica]	6e-14
comp10667_c0_seq1	620	gi|255560495|ref|XP_002521262.1| conserved hypothetical protein [Ricinus communis]_x0001_gi|223539530|gb|EEF41118.1| conserved hypothetical protein [Ricinus communis]	1e-103
comp106674_c0_seq1	271	gi|508778060|gb|EOY25316.1| Mechanosensitive channel of small conductance-like 10 [Theobroma cacao]	4e-21
comp106687_c0_seq1	233	gi|462411155|gb|EMJ16204.1| hypothetical protein PRUPE_ppa002414mg [Prunus persica]	4e-13
comp106697_c0_seq1	256	-	-
comp1067_c0_seq1	343	-	-
comp106704_c0_seq1	270	gi|297744643|emb|CBI37905.3| unnamed protein product [Vitis vinifera]	4e-24
comp106709_c0_seq1	273	gi|508780528|gb|EOY27784.1| O-acetyltransferase family protein isoform 3 [Theobroma cacao]	6e-46
comp106714_c0_seq1	340	gi|449458295|ref|XP_004146883.1| PREDICTED: pentatricopeptide repeat-containing protein At1g02370, mitochondrial-like [Cucumis sativus]_x0001_gi|449518825|ref|XP_004166436.1| PREDICTED: pentatricopeptide repeat-containing protein At1g02370, mitochondrial-like [Cucumis sativus]	1e-24
comp106720_c0_seq1	242	gi|508709897|gb|EOY01794.1| Uncharacterized protein TCM_011610 [Theobroma cacao]	1e-27
comp10673_c0_seq1	306	gi|255536987|ref|XP_002509560.1| conserved hypothetical protein [Ricinus communis]_x0001_gi|223549459|gb|EEF50947.1| conserved hypothetical protein [Ricinus communis]	3e-50
comp106756_c0_seq1	322	gi|147862846|emb|CAN82982.1| hypothetical protein VITISV_021642 [Vitis vinifera]	2e-43
comp10676_c0_seq1	942	gi|6942190|gb|AAF32350.1|AF219972_1 CDPK substrate protein 1 [Mesembryanthemum crystallinum]	6e-35
comp106765_c0_seq1	281	gi|225443992|ref|XP_002280744.1| PREDICTED: DNA damage-binding protein 1 isoform 2 [Vitis vinifera]	4e-25
comp106766_c0_seq1	348	gi|224101159|ref|XP_002312164.1| predicted protein [Populus trichocarpa]_x0001_gi|222851984|gb|EEE89531.1| predicted protein [Populus trichocarpa]	2e-31
comp10678_c0_seq1	469	gi|508781445|gb|EOY28701.1| Homeodomain-like superfamily protein, putative isoform 2 [Theobroma cacao]	1e-23
comp106791_c0_seq1	219	-	-
comp106793_c0_seq1	400	gi|502110978|ref|XP_004493926.1| PREDICTED: uncharacterized protein LOC101507795 isoform X1 [Cicer arietinum]_x0001_gi|502110983|ref|XP_004493927.1| PREDICTED: uncharacterized protein LOC101507795 isoform X2 [Cicer arietinum]	6e-53
comp10680_c0_seq1	203	gi|462413370|gb|EMJ18419.1| hypothetical protein PRUPE_ppa005102mg [Prunus persica]	3e-29
comp106802_c0_seq1	257	-	-
comp106804_c0_seq1	285	-	-
comp106812_c0_seq1	201	-	-
comp10682_c0_seq1	219	-	-
comp10683_c0_seq1	292	gi|482549056|gb|EOA13250.1| hypothetical protein CARUB_v10026279mg [Capsella rubella]	5e-13
comp106836_c0_seq1	217	gi|462410485|gb|EMJ15819.1| hypothetical protein PRUPE_ppa001338mg [Prunus persica]	2e-16
comp10684_c0_seq1	353	gi|225449224|ref|XP_002276243.1| PREDICTED: uncharacterized protein At2g39910 [Vitis vinifera]_x0001_gi|296086104|emb|CBI31545.3| unnamed protein product [Vitis vinifera]	3e-24
comp106842_c0_seq1	228	-	-
comp106845_c0_seq1	218	gi|527194408|gb|EPS64043.1| hypothetical protein M569_10736 [Genlisea aurea]	5e-35
comp10686_c0_seq1	355	gi|508712593|gb|EOY04490.1| CBL-interacting protein kinase 08 [Theobroma cacao]	9e-52
comp106863_c0_seq1	241	gi|482575853|gb|EOA40040.1| hypothetical protein CARUB_v10008732mg [Capsella rubella]	2e-35
comp106869_c0_seq1	442	gi|197312923|gb|ACH63242.1| hypothetical protein [Rheum australe]	2e-17
comp106874_c0_seq1	356	gi|508702610|gb|EOX94506.1| Poly(ADP-ribose) polymerase 2 isoform 3, partial [Theobroma cacao]	2e-47
comp10688_c0_seq1	566	-	-
comp106885_c0_seq1	374	gi|356563660|ref|XP_003550079.1| PREDICTED: uncharacterized protein LOC100807823 [Glycine max]	3e-63
comp106887_c0_seq1	315	-	-
comp10689_c0_seq1	242	gi|449496849|ref|XP_004160242.1| PREDICTED: uncharacterized membrane protein At4g09580-like [Cucumis sativus]	2e-36
comp10690_c0_seq1	259	gi|449463076|ref|XP_004149260.1| PREDICTED: vacuolar protein sorting-associated protein 4-like [Cucumis sativus]_x0001_gi|449526928|ref|XP_004170465.1| PREDICTED: vacuolar protein sorting-associated protein 4-like [Cucumis sativus]	2e-42
comp106900_c0_seq1	218	gi|297743779|emb|CBI36662.3| unnamed protein product [Vitis vinifera]	7e-28
comp106904_c0_seq1	231	gi|255588331|ref|XP_002534570.1| conserved hypothetical protein [Ricinus communis]_x0001_gi|223525005|gb|EEF27813.1| conserved hypothetical protein [Ricinus communis]	3e-23
comp10691_c0_seq1	413	gi|356571254|ref|XP_003553794.1| PREDICTED: bifunctional fucokinase/fucose pyrophosphorylase-like [Glycine max]	2e-49
comp106920_c0_seq1	308	gi|317106640|dbj|BAJ53146.1| JHL05D22.17 [Jatropha curcas]	1e-15
comp106923_c0_seq1	210	gi|356559049|ref|XP_003547814.1| PREDICTED: transcription factor HBP-1a [Glycine max]	5e-24
comp106932_c0_seq1	336	gi|414879155|tpg|DAA56286.1| TPA: hypothetical protein ZEAMMB73_851729 [Zea mays]	1e-48
comp10694_c0_seq1	262	gi|297841591|ref|XP_002888677.1| hypothetical protein ARALYDRAFT_475997 [Arabidopsis lyrata subsp. lyrata]_x0001_gi|297334518|gb|EFH64936.1| hypothetical protein ARALYDRAFT_475997 [Arabidopsis lyrata subsp. lyrata]	3e-30
comp10695_c0_seq1	376	-	-
comp10696_c0_seq1	201	-	-
comp10697_c0_seq1	706	gi|224109138|ref|XP_002315096.1| predicted protein [Populus trichocarpa]_x0001_gi|222864136|gb|EEF01267.1| predicted protein [Populus trichocarpa]	2e-85
comp106970_c0_seq1	220	gi|508728260|gb|EOY20157.1| N2,N2-dimethylguanosine tRNA methyltransferase isoform 4 [Theobroma cacao]	9e-24
comp106993_c0_seq1	230	gi|296083105|emb|CBI22509.3| unnamed protein product [Vitis vinifera]	3e-30
comp106995_c0_seq1	258	-	-
comp10700_c0_seq1	245	-	-
comp107035_c0_seq1	283	gi|508786920|gb|EOY34176.1| E3 UFM1-protein ligase 1 isoform 5 [Theobroma cacao]	9e-27
comp107039_c0_seq1	307	gi|462413246|gb|EMJ18295.1| hypothetical protein PRUPE_ppa000001mg [Prunus persica]	6e-13
comp10704_c0_seq1	359	gi|460397430|ref|XP_004244270.1| PREDICTED: dol-P-Man:Man(6)GlcNAc(2)-PP-Dol alpha-1,2-mannosyltransferase-like [Solanum lycopersicum]	1e-52
comp107049_c0_seq1	295	gi|357163501|ref|XP_003579752.1| PREDICTED: nicotinate phosphoribosyltransferase-like isoform 2 [Brachypodium distachyon]	3e-44
comp107076_c0_seq1	360	gi|356543564|ref|XP_003540230.1| PREDICTED: peptidylprolyl isomerase domain and WD repeat-containing protein 1-like [Glycine max]	3e-48
comp10709_c0_seq1	435	gi|296084009|emb|CBI24397.3| unnamed protein product [Vitis vinifera]	5e-55
comp107108_c0_seq1	233	gi|508785470|gb|EOY32726.1| Set1/Ash2 histone methyltransferase complex subunit ASH2 [Theobroma cacao]	3e-31
comp10711_c0_seq1	521	gi|297745798|emb|CBI15854.3| unnamed protein product [Vitis vinifera]	2e-22
comp107114_c0_seq1	255	gi|502161489|ref|XP_004512182.1| PREDICTED: DNA-directed RNA polymerase II subunit RPB1-like [Cicer arietinum]	6e-44
comp107119_c0_seq1	406	gi|225452302|ref|XP_002272261.1| PREDICTED: uncharacterized protein LOC100242256 [Vitis vinifera]_x0001_gi|296087589|emb|CBI34845.3| unnamed protein product [Vitis vinifera]	2e-22
comp10712_c0_seq1	256	gi|356524533|ref|XP_003530883.1| PREDICTED: protein VAC14 homolog [Glycine max]	3e-33
comp107125_c0_seq1	218	gi|462419856|gb|EMJ24119.1| hypothetical protein PRUPE_ppa003690mg [Prunus persica]	2e-31
comp107129_c0_seq1	265	gi|462413397|gb|EMJ18446.1| hypothetical protein PRUPE_ppa003835mg [Prunus persica]	2e-36
comp10714_c0_seq1	336	-	-
comp107147_c0_seq1	702	gi|356574028|ref|XP_003555155.1| PREDICTED: serine/threonine protein phosphatase 2A 59 kDa regulatory subunit B' gamma isoform-like [Glycine max]	7e-113
comp10715_c0_seq1	688	gi|147784784|emb|CAN66283.1| hypothetical protein VITISV_003049 [Vitis vinifera]	3e-50
comp107155_c0_seq1	476	gi|255573210|ref|XP_002527534.1| ATP binding protein, putative [Ricinus communis]_x0001_gi|223533084|gb|EEF34843.1| ATP binding protein, putative [Ricinus communis]	2e-48
comp107158_c0_seq1	318	-	-
comp107168_c0_seq1	221	-	-
comp107169_c0_seq1	321	-	-
comp107185_c0_seq1	214	-	-
comp107196_c0_seq1	298	gi|296083262|emb|CBI22898.3| unnamed protein product [Vitis vinifera]	2e-32
comp10720_c0_seq1	588	gi|255557909|ref|XP_002519983.1| transcription factor, putative [Ricinus communis]_x0001_gi|223540747|gb|EEF42307.1| transcription factor, putative [Ricinus communis]	3e-56
comp107216_c0_seq1	240	gi|359496599|ref|XP_003635274.1| PREDICTED: uncharacterized protein LOC100854406 [Vitis vinifera]	2e-13
comp107227_c0_seq1	261	-	-
comp10723_c0_seq1	914	gi|470123504|ref|XP_004297765.1| PREDICTED: uncharacterized protein LOC101299180 [Fragaria vesca subsp. vesca]	3e-48
comp10724_c0_seq1	364	-	-
comp107240_c0_seq1	245	gi|147845094|emb|CAN78473.1| hypothetical protein VITISV_026793 [Vitis vinifera]	2e-17
comp10725_c0_seq1	361	-	-
comp10726_c0_seq1	214	gi|482576160|gb|EOA40347.1| hypothetical protein CARUB_v10009073mg [Capsella rubella]	2e-27
comp10727_c0_seq1	432	gi|502113713|ref|XP_004494735.1| PREDICTED: cell division cycle 5-like protein-like [Cicer arietinum]	1e-34
comp107273_c0_seq1	265	gi|357445093|ref|XP_003592824.1| Callose synthase [Medicago truncatula]_x0001_gi|355481872|gb|AES63075.1| Callose synthase [Medicago truncatula]	4e-34
comp107276_c0_seq1	522	gi|255575224|ref|XP_002528516.1| Ubiquinone biosynthesis protein coq-8, putative [Ricinus communis]_x0001_gi|223532076|gb|EEF33885.1| Ubiquinone biosynthesis protein coq-8, putative [Ricinus communis]	2e-39
comp10728_c0_seq1	253	gi|502137947|ref|XP_004503237.1| PREDICTED: rhodanese-like domain-containing protein 8, chloroplastic-like isoform X1 [Cicer arietinum]_x0001_gi|502137950|ref|XP_004503238.1| PREDICTED: rhodanese-like domain-containing protein 8, chloroplastic-like isoform X2 [Cicer arietinum]	8e-36
comp10729_c0_seq1	273	gi|359492553|ref|XP_002283279.2| PREDICTED: subtilisin-like protease-like [Vitis vinifera]	1e-27
comp107311_c0_seq1	295	gi|357483117|ref|XP_003611845.1| Guanine nucleotide-binding protein alpha-2 subunit [Medicago truncatula]_x0001_gi|355513180|gb|AES94803.1| Guanine nucleotide-binding protein alpha-2 subunit [Medicago truncatula]	6e-30
comp107331_c0_seq1	289	gi|225449863|ref|XP_002265279.1| PREDICTED: U3 small nucleolar ribonucleoprotein protein IMP4 [Vitis vinifera]_x0001_gi|147790699|emb|CAN61017.1| hypothetical protein VITISV_041221 [Vitis vinifera]_x0001_gi|296081284|emb|CBI17728.3| unnamed protein product [Vitis vinifera]	4e-23
comp10734_c0_seq1	286	gi|357518477|ref|XP_003629527.1| BEL1-like homeodomain protein [Medicago truncatula]_x0001_gi|355523549|gb|AET04003.1| BEL1-like homeodomain protein [Medicago truncatula]	2e-37
comp107348_c0_seq1	348	gi|356536453|ref|XP_003536752.1| PREDICTED: GEM-like protein 4-like [Glycine max]	3e-16
comp107356_c0_seq1	273	gi|147844704|emb|CAN82135.1| hypothetical protein VITISV_002645 [Vitis vinifera]	4e-33
comp107359_c0_seq1	259	gi|449443830|ref|XP_004139679.1| PREDICTED: uncharacterized protein LOC101214631 [Cucumis sativus]_x0001_gi|449520833|ref|XP_004167437.1| PREDICTED: uncharacterized LOC101214631 [Cucumis sativus]	8e-39
comp10736_c0_seq1	265	-	-
comp107361_c0_seq1	563	gi|508775398|gb|EOY22654.1| DCD (Development and Cell Death) domain protein isoform 1 [Theobroma cacao]	3e-71
comp107364_c0_seq1	326	-	-
comp107365_c0_seq1	277	gi|147780712|emb|CAN60326.1| hypothetical protein VITISV_028596 [Vitis vinifera]	2e-27
comp10737_c0_seq1	265	gi|359474019|ref|XP_002269404.2| PREDICTED: uncharacterized protein LOC100261513 [Vitis vinifera]	4e-19
comp107372_c0_seq1	528	gi|460373440|ref|XP_004232527.1| PREDICTED: DNA-directed RNA polymerase II subunit RPB1 [Solanum lycopersicum]	7e-97
comp107377_c0_seq1	308	gi|225438337|ref|XP_002272502.1| PREDICTED: CBS domain-containing protein CBSCBSPB3-like [Vitis vinifera]	1e-44
comp10738_c0_seq1	355	gi|356512373|ref|XP_003524894.1| PREDICTED: F-box protein At1g67340-like [Glycine max]	7e-27
comp107382_c0_seq1	310	-	-
comp107385_c0_seq1	270	gi|359492643|ref|XP_002282051.2| PREDICTED: cytochrome P450 82A3-like [Vitis vinifera]	7e-34
comp10739_c0_seq1	419	gi|255536797|ref|XP_002509465.1| DNA binding protein, putative [Ricinus communis]_x0001_gi|223549364|gb|EEF50852.1| DNA binding protein, putative [Ricinus communis]	1e-35
comp107394_c0_seq1	269	gi|356540009|ref|XP_003538484.1| PREDICTED: abscisic acid receptor PYL6-like [Glycine max]	2e-35
comp107398_c0_seq1	225	gi|462399344|gb|EMJ05012.1| hypothetical protein PRUPE_ppa004285mg [Prunus persica]	7e-31
comp107405_c0_seq1	223	-	-
comp10741_c0_seq1	282	gi|357512935|ref|XP_003626756.1| Elongation factor 1-alpha [Medicago truncatula]_x0001_gi|355520778|gb|AET01232.1| Elongation factor 1-alpha [Medicago truncatula]	2e-15
comp10742_c0_seq1	238	-	-
comp107432_c0_seq1	269	-	-
comp107446_c0_seq1	227	gi|470121711|ref|XP_004296904.1| PREDICTED: chloride channel protein CLC-d-like [Fragaria vesca subsp. vesca]	1e-35
comp107450_c0_seq1	212	gi|356545279|ref|XP_003541071.1| PREDICTED: uncharacterized protein LOC100804189 [Glycine max]	8e-22
comp10746_c0_seq1	567	gi|462422150|gb|EMJ26413.1| hypothetical protein PRUPE_ppa001991mg [Prunus persica]	2e-54
comp107460_c0_seq1	213	gi|475347361|gb|EMT00399.1| Acyl-CoA-binding domain-containing protein 4 [Aegilops tauschii]	3e-20
comp10747_c0_seq1	264	gi|470115309|ref|XP_004293845.1| PREDICTED: transcription initiation factor TFIID subunit 11-like [Fragaria vesca subsp. vesca]	2e-37
comp10748_c0_seq1	1176	gi|462415345|gb|EMJ20082.1| hypothetical protein PRUPE_ppa000174mg [Prunus persica]	2e-130
comp107483_c0_seq1	216	gi|508725738|gb|EOY17635.1| Transmembrane amino acid transporter family protein isoform 2 [Theobroma cacao]	4e-21
comp10750_c0_seq1	711	gi|508787368|gb|EOY34624.1| Exocyst subunit exo70 family protein B1 [Theobroma cacao]	1e-74
comp107506_c0_seq1	251	gi|462411656|gb|EMJ16705.1| hypothetical protein PRUPE_ppa006958mg [Prunus persica]	1e-29
comp10751_c0_seq1	412	gi|147770366|emb|CAN78153.1| hypothetical protein VITISV_040251 [Vitis vinifera]	3e-42
comp107524_c0_seq1	213	gi|57281695|dbj|BAD86587.1| sphingosine kinase [Lotus japonicus]	2e-24
comp107538_c0_seq1	283	-	-
comp107545_c0_seq1	414	gi|255546672|ref|XP_002514395.1| conserved hypothetical protein [Ricinus communis]_x0001_gi|223546492|gb|EEF47991.1| conserved hypothetical protein [Ricinus communis]	3e-29
comp107552_c0_seq1	253	-	-
comp107577_c0_seq1	239	-	-
comp107579_c0_seq1	290	-	-
comp10758_c0_seq1	209	gi|460369186|ref|XP_004230444.1| PREDICTED: phosphoribosylamine--glycine ligase, chloroplastic-like [Solanum lycopersicum]	1e-30
comp107585_c0_seq1	206	gi|508715752|gb|EOY07649.1| Endomembrane-type CA-ATPase 4 isoform 2 [Theobroma cacao]	6e-25
comp107591_c0_seq1	268	gi|255548664|ref|XP_002515388.1| Aspartic proteinase nepenthesin-2 precursor, putative [Ricinus communis]_x0001_gi|223545332|gb|EEF46837.1| Aspartic proteinase nepenthesin-2 precursor, putative [Ricinus communis]	8e-25
comp107595_c0_seq1	222	gi|224109442|ref|XP_002315196.1| predicted protein [Populus trichocarpa]_x0001_gi|222864236|gb|EEF01367.1| predicted protein [Populus trichocarpa]	3e-31
comp107597_c0_seq1	278	gi|359492699|ref|XP_002280968.2| PREDICTED: pentatricopeptide repeat-containing protein At1g19720-like [Vitis vinifera]	3e-28
comp1076_c0_seq1	254	gi|460387134|ref|XP_004239244.1| PREDICTED: uncharacterized protein LOC101253285 [Solanum lycopersicum]	5e-14
comp107600_c0_seq1	287	gi|502094312|ref|XP_004490188.1| PREDICTED: ureide permease 2-like isoform X1 [Cicer arietinum]	3e-33
comp107602_c0_seq1	275	gi|34393752|dbj|BAC84952.1| PHCLF3 [Petunia x hybrida]	6e-47
comp107608_c0_seq1	207	gi|165972256|dbj|BAF99027.1| UDP-glucose:sesaminol 2'-O-glucoside-O-glucosyltransferase [Sesamum indicum]	4e-13
comp10761_c0_seq1	269	-	-
comp10763_c0_seq1	252		1e-28
comp107636_c0_seq1	276	gi|508725765|gb|EOY17662.1| Chromatin remodeling complex subunit isoform 1 [Theobroma cacao]_x0001_gi|508725766|gb|EOY17663.1| Chromatin remodeling complex subunit isoform 1 [Theobroma cacao]	4e-26
comp10765_c0_seq1	279	-	-
comp107652_c0_seq1	429	-	-
comp107658_c0_seq1	246	gi|124359522|gb|ABN05950.1| Aspartate/glutamate/uridylate kinase [Medicago truncatula]	3e-31
comp107662_c0_seq1	339	-	-
comp107684_c0_seq1	255	gi|449525524|ref|XP_004169767.1| PREDICTED: uncharacterized LOC101220316 [Cucumis sativus]	3e-25
comp10769_c0_seq1	216	gi|449432564|ref|XP_004134069.1| PREDICTED: electron transfer flavoprotein subunit beta, mitochondrial-like [Cucumis sativus]_x0001_gi|449525930|ref|XP_004169969.1| PREDICTED: electron transfer flavoprotein subunit beta, mitochondrial-like [Cucumis sativus]	6e-31
comp107701_c0_seq1	246	-	-
comp10771_c0_seq1	281	gi|224109496|ref|XP_002315216.1| predicted protein [Populus trichocarpa]_x0001_gi|222864256|gb|EEF01387.1| predicted protein [Populus trichocarpa]	4e-25
comp107746_c0_seq1	273	-	-
comp107757_c0_seq1	634	gi|297738619|emb|CBI27864.3| unnamed protein product [Vitis vinifera]	6e-75
comp107759_c0_seq1	211	-	-
comp10777_c0_seq1	225	-	-
comp10778_c0_seq1	519	gi|462407457|gb|EMJ12791.1| hypothetical protein PRUPE_ppa005416mg [Prunus persica]	1e-60
comp107789_c0_seq1	298	-	-
comp107790_c0_seq1	281	gi|460380310|ref|XP_004235900.1| PREDICTED: formamidopyrimidine-DNA glycosylase-like [Solanum lycopersicum]	4e-38
comp10782_c0_seq1	371	gi|508725026|gb|EOY16923.1| Methyltransferase MT-A70 family protein isoform 2 [Theobroma cacao]	3e-17
comp107820_c0_seq1	265	gi|147778774|emb|CAN71578.1| hypothetical protein VITISV_003228 [Vitis vinifera]	3e-22
comp10784_c0_seq1	315	gi|508715609|gb|EOY07506.1| RHOMBOID-like 1 [Theobroma cacao]	7e-31
comp10785_c0_seq1	563	gi|470102880|ref|XP_004287878.1| PREDICTED: uncharacterized protein LOC101295164 [Fragaria vesca subsp. vesca]	1e-40
comp107861_c0_seq1	271	gi|225424663|ref|XP_002285541.1| PREDICTED: beta-1,4-mannosyl-glycoprotein 4-beta-N-acetylglucosaminyltransferase [Vitis vinifera]	9e-43
comp107863_c0_seq1	201	gi|125534806|gb|EAY81354.1| hypothetical protein OsI_36526 [Oryza sativa Indica Group]	1e-21
comp10787_c0_seq1	278	gi|460369792|ref|XP_004230741.1| PREDICTED: probable LRR receptor-like serine/threonine-protein kinase At4g37250-like [Solanum lycopersicum]	1e-21
comp10788_c0_seq1	481	-	-
comp107880_c0_seq1	532	gi|527207400|gb|EPS72688.1| hypothetical protein M569_02067 [Genlisea aurea]	7e-49
comp10794_c0_seq1	305	gi|460415685|ref|XP_004253188.1| PREDICTED: cationic amino acid transporter 1-like [Solanum lycopersicum]	5e-41
comp108_c0_seq1	222	gi|392938148|gb|AFM94015.1| potassium transporter 2 [Beta vulgaris]	2e-16
comp108009_c0_seq1	238	-	-
comp10801_c0_seq1	233	-	-
comp108014_c0_seq1	212	gi|414870653|tpg|DAA49210.1| TPA: chloroplast RNA splicing1 [Zea mays]	5e-25
comp10802_c0_seq1	462	gi|255547075|ref|XP_002514595.1| UDP-glucosyltransferase, putative [Ricinus communis]_x0001_gi|223546199|gb|EEF47701.1| UDP-glucosyltransferase, putative [Ricinus communis]	5e-39
comp108022_c0_seq1	211	gi|112950123|gb|ABI26714.1| L-galactono-1,4-lactone dehydrogenase [Vitis vinifera]	4e-35
comp108025_c0_seq1	361	gi|508705068|gb|EOX96964.1| Cation-chloride co-transporter 1 [Theobroma cacao]	7e-44
comp108028_c0_seq1	295	gi|508719934|gb|EOY11831.1| Chloride channel F isoform 2 [Theobroma cacao]	4e-39
comp10803_c0_seq1	202	gi|224058673|ref|XP_002299596.1| predicted protein [Populus trichocarpa]_x0001_gi|222846854|gb|EEE84401.1| predicted protein [Populus trichocarpa]	5e-17
comp108048_c0_seq1	211	gi|118483426|gb|ABK93613.1| unknown [Populus trichocarpa]	4e-22
comp108053_c0_seq1	260	gi|222431977|gb|ACM50915.1| galactinol synthase [Medicago falcata]	2e-37
comp10806_c0_seq1	257	gi|410129746|dbj|BAM64825.1| hypothetical protein [Beta vulgaris]	3e-15
comp108062_c0_seq1	333	gi|297735636|emb|CBI18130.3| unnamed protein product [Vitis vinifera]	8e-53
comp108077_c0_seq1	249	-	-
comp10808_c0_seq1	259	-	-
comp108102_c0_seq1	226	gi|225445364|ref|XP_002284885.1| PREDICTED: ABC transporter G family member 32 [Vitis vinifera]_x0001_gi|297738886|emb|CBI28131.3| unnamed protein product [Vitis vinifera]	6e-14
comp108118_c0_seq1	217	gi|470107441|ref|XP_004290054.1| PREDICTED: transmembrane protein 184C-like [Fragaria vesca subsp. vesca]	3e-32
comp10813_c0_seq1	248	gi|449456677|ref|XP_004146075.1| PREDICTED: secologanin synthase-like [Cucumis sativus]	3e-22
comp108146_c0_seq1	216	-	-
comp108160_c0_seq1	244	gi|297745909|emb|CBI15965.3| unnamed protein product [Vitis vinifera]	3e-26
comp108167_c0_seq1	219	gi|356555969|ref|XP_003546300.1| PREDICTED: E3 ubiquitin-protein ligase UPL6-like [Glycine max]	2e-17
comp108172_c0_seq1	469	gi|470142193|ref|XP_004306799.1| PREDICTED: uncharacterized protein LOC101305880 [Fragaria vesca subsp. vesca]	2e-35
comp10818_c0_seq1	453	gi|449530087|ref|XP_004172028.1| PREDICTED: LOW QUALITY PROTEIN: TVP38/TMEM64 family membrane protein slr0305-like [Cucumis sativus]	2e-64
comp108199_c0_seq1	216	gi|225424867|ref|XP_002268965.1| PREDICTED: probable serine/threonine-protein kinase At1g18390 [Vitis vinifera]	3e-27
comp108242_c0_seq1	465	gi|462406633|gb|EMJ12097.1| hypothetical protein PRUPE_ppa001476mg [Prunus persica]	5e-53
comp10825_c0_seq1	203	-	-
comp108253_c0_seq1	346	gi|508712718|gb|EOY04615.1| Haloacid dehalogenase-like hydrolase superfamily protein isoform 1 [Theobroma cacao]_x0001_gi|508712721|gb|EOY04618.1| Haloacid dehalogenase-like hydrolase superfamily protein isoform 1 [Theobroma cacao]_x0001_gi|508712722|gb|EOY04619.1| Haloacid dehalogenase-like hydrolase superfamily protein isoform 1 [Theobroma cacao]_x0001_gi|508712723|gb|EOY04620.1| Haloacid dehal…	3e-51
comp108255_c0_seq1	219	-	-
comp10826_c0_seq1	1139	gi|225432963|ref|XP_002284428.1| PREDICTED: MATH domain-containing protein At5g43560-like [Vitis vinifera]	8e-93
comp108264_c0_seq1	218	gi|255548287|ref|XP_002515200.1| Serine/threonine-protein kinase PBS1, putative [Ricinus communis]_x0001_gi|223545680|gb|EEF47184.1| Serine/threonine-protein kinase PBS1, putative [Ricinus communis]	1e-32
comp108267_c0_seq1	221	gi|508777757|gb|EOY25013.1| Leucine-rich repeat family protein, putative isoform 5 [Theobroma cacao]	1e-21
comp108273_c0_seq1	347	gi|225435729|ref|XP_002283548.1| PREDICTED: glucan endo-1,3-beta-glucosidase 4-like [Vitis vinifera]	7e-36
comp108284_c0_seq1	215	gi|508703100|gb|EOX94996.1| Potassium transporter, putative [Theobroma cacao]	4e-23
comp10829_c0_seq1	256	-	-
comp10830_c0_seq1	218	gi|115458664|ref|NP_001052932.1| Os04g0449500 [Oryza sativa Japonica Group]_x0001_gi|38344840|emb|CAE01571.2| OSJNBa0064H22.21 [Oryza sativa Japonica Group]_x0001_gi|113564503|dbj|BAF14846.1| Os04g0449500 [Oryza sativa Japonica Group]_x0001_gi|116310074|emb|CAH67095.1| H0818E04.12 [Oryza sativa Indica Group]_x0001_gi|125548502|gb|EAY94324.1| hypothetical protein OsI_16092 [Oryza sativa Indica Gro…	5e-30
comp108305_c0_seq1	208	gi|508712772|gb|EOY04669.1| C2 domain-containing protein / GRAM domain-containing protein isoform 3 [Theobroma cacao]	5e-25
comp108323_c0_seq1	256	gi|527208480|gb|EPS73453.1| hypothetical protein M569_01299, partial [Genlisea aurea]	9e-35
comp108333_c0_seq1	369	-	-
comp10834_c0_seq1	346	gi|363808324|ref|NP_001242248.1| uncharacterized protein LOC100816988 [Glycine max]_x0001_gi|255635898|gb|ACU18296.1| unknown [Glycine max]	4e-41
comp10835_c0_seq1	1000	gi|449438841|ref|XP_004137196.1| PREDICTED: 14-3-3-like protein-like [Cucumis sativus]_x0001_gi|449483254|ref|XP_004156536.1| PREDICTED: 14-3-3-like protein-like [Cucumis sativus]	1e-124
comp10836_c0_seq1	534	gi|225439176|ref|XP_002274655.1| PREDICTED: uncharacterized protein LOC100258667 [Vitis vinifera]_x0001_gi|296085885|emb|CBI31209.3| unnamed protein product [Vitis vinifera]	2e-69
comp108372_c0_seq1	225	gi|225457054|ref|XP_002282957.1| PREDICTED: E3 ubiquitin-protein ligase SIS3 [Vitis vinifera]	2e-31
comp10839_c0_seq1	223	-	-
comp108404_c0_seq1	208	gi|328926217|gb|AEB66649.1| vacuole invertase [Rumex dentatus]	6e-33
comp108435_c0_seq1	286	gi|460395553|ref|XP_004243347.1| PREDICTED: uncharacterized protein LOC101267135 [Solanum lycopersicum]	2e-21
comp108438_c0_seq1	384	-	-
comp108448_c0_seq1	224	gi|255560412|ref|XP_002521221.1| hypothetical protein RCOM_1570630 [Ricinus communis]_x0001_gi|223539586|gb|EEF41173.1| hypothetical protein RCOM_1570630 [Ricinus communis]	2e-17
comp10845_c0_seq1	395	gi|297743077|emb|CBI35944.3| unnamed protein product [Vitis vinifera]	1e-31
comp108453_c0_seq1	315	gi|225432702|ref|XP_002282737.1| PREDICTED: uncharacterized protein LOC100251046 [Vitis vinifera]	5e-16
comp108454_c0_seq1	274	gi|255549024|ref|XP_002515568.1| heat shock protein binding protein, putative [Ricinus communis]_x0001_gi|223545512|gb|EEF47017.1| heat shock protein binding protein, putative [Ricinus communis]	5e-38
comp10846_c0_seq1	486	-	-
comp108466_c0_seq1	476	-	-
comp10847_c0_seq1	244	-	-
comp108479_c0_seq1	222	-	-
comp10848_c0_seq1	318	gi|356507574|ref|XP_003522539.1| PREDICTED: oligopeptide transporter 6-like [Glycine max]	5e-45
comp108482_c0_seq1	367	gi|359472612|ref|XP_002280971.2| PREDICTED: uncharacterized protein LOC100268019 [Vitis vinifera]	3e-25
comp108487_c0_seq1	211	-	-
comp10850_c0_seq1	655	gi|462403028|gb|EMJ08585.1| hypothetical protein PRUPE_ppa004498mg [Prunus persica]	1e-95
comp108501_c0_seq1	338	-	-
comp108504_c0_seq1	327	-	-
comp10851_c0_seq1	513	gi|147857678|emb|CAN82879.1| hypothetical protein VITISV_008553 [Vitis vinifera]	5e-83
comp108521_c0_seq1	230	-	-
comp108522_c0_seq1	389	gi|508716472|gb|EOY08369.1| Alpha/beta-Hydrolases superfamily protein isoform 1 [Theobroma cacao]	6e-56
comp108526_c0_seq1	225	-	-
comp108528_c0_seq1	256	gi|460375902|ref|XP_004233742.1| PREDICTED: histidine kinase 1-like [Solanum lycopersicum]	2e-33
comp10853_c0_seq1	274	-	-
comp108531_c0_seq1	316	gi|356557753|ref|XP_003547175.1| PREDICTED: CBL-interacting serine/threonine-protein kinase 12-like [Glycine max]	5e-18
comp108532_c0_seq1	355	gi|508774477|gb|EOY21733.1| Isochorismate synthase 2 isoform 3 [Theobroma cacao]_x0001_gi|508774478|gb|EOY21734.1| Isochorismate synthase 2 isoform 3 [Theobroma cacao]	1e-25
comp108537_c0_seq1	336	gi|460386843|ref|XP_004239105.1| PREDICTED: dual specificity protein kinase splA-like [Solanum lycopersicum]	3e-42
comp10854_c0_seq1	1895	gi|224107677|ref|XP_002314559.1| predicted protein [Populus trichocarpa]_x0001_gi|222863599|gb|EEF00730.1| predicted protein [Populus trichocarpa]	0
comp108556_c0_seq1	267	gi|482563701|gb|EOA27891.1| hypothetical protein CARUB_v10024065mg [Capsella rubella]	6e-20
comp10857_c0_seq1	274	-	-
comp108594_c0_seq1	255	gi|225452480|ref|XP_002278629.1| PREDICTED: protein SAMHD1 homolog [Vitis vinifera]_x0001_gi|296087679|emb|CBI34935.3| unnamed protein product [Vitis vinifera]	2e-37
comp1086_c0_seq1	352	-	-
comp108606_c0_seq1	272	-	-
comp108611_c0_seq1	579	gi|255548712|ref|XP_002515412.1| RNA binding protein, putative [Ricinus communis]_x0001_gi|223545356|gb|EEF46861.1| RNA binding protein, putative [Ricinus communis]	1e-72
comp108616_c0_seq1	301	-	-
comp108622_c0_seq1	224	-	-
comp108633_c0_seq1	207	gi|508778488|gb|EOY25744.1| Mitotic spindle assembly checkpoint protein MAD1 isoform 2, partial [Theobroma cacao]	7e-16
comp108645_c0_seq1	376	gi|302144199|emb|CBI23326.3| unnamed protein product [Vitis vinifera]	2e-51
comp10865_c0_seq1	1126	gi|508785980|gb|EOY33236.1| Tetratricopeptide repeat (TPR)-like superfamily protein isoform 1 [Theobroma cacao]	3e-128
comp108654_c0_seq1	335	-	-
comp10866_c0_seq1	635	gi|225458426|ref|XP_002283704.1| PREDICTED: exocyst complex component SEC3A isoform 1 [Vitis vinifera]_x0001_gi|302142418|emb|CBI19621.3| unnamed protein product [Vitis vinifera]	4e-99
comp108664_c0_seq1	296	gi|527197382|gb|EPS65902.1| hypothetical protein M569_08871, partial [Genlisea aurea]	3e-50
comp108665_c0_seq1	201	-	-
comp10867_c0_seq1	210	-	-
comp108675_c0_seq1	241	gi|359493149|ref|XP_003634522.1| PREDICTED: peroxidase 12-like [Vitis vinifera]	4e-29
comp10868_c0_seq1	469	gi|297793973|ref|XP_002864871.1| hypothetical protein ARALYDRAFT_919683 [Arabidopsis lyrata subsp. lyrata]_x0001_gi|297310706|gb|EFH41130.1| hypothetical protein ARALYDRAFT_919683 [Arabidopsis lyrata subsp. lyrata]	4e-74
comp108692_c0_seq1	226	-	-
comp108710_c0_seq1	256	gi|508723549|gb|EOY15446.1| O-fucosyltransferase family protein [Theobroma cacao]	4e-38
comp108711_c0_seq1	226	gi|326489737|dbj|BAK01849.1| predicted protein [Hordeum vulgare subsp. vulgare]	4e-26
comp108720_c0_seq1	216	-	-
comp108721_c0_seq1	337	gi|225456291|ref|XP_002279916.1| PREDICTED: conserved oligomeric Golgi complex subunit 2 [Vitis vinifera]_x0001_gi|297734402|emb|CBI15649.3| unnamed protein product [Vitis vinifera]	2e-49
comp108723_c0_seq1	207	-	-
comp108735_c0_seq1	218	-	-
comp108748_c0_seq1	336	gi|225448277|ref|XP_002274579.1| PREDICTED: potassium transporter 7 [Vitis vinifera]	3e-49
comp108749_c0_seq1	367	gi|55975502|gb|AAV68141.1| ethylene insensitive 3-like 3 [Dianthus caryophyllus]	3e-27
comp108750_c0_seq1	273	gi|470136838|ref|XP_004304189.1| PREDICTED: probable leucine-rich repeat receptor-like serine/threonine-protein kinase At5g15730-like [Fragaria vesca subsp. vesca]	7e-35
comp108754_c0_seq1	350	gi|508785587|gb|EOY32843.1| Tetrapyrrole (Corrin/Porphyrin) Methylases isoform 1 [Theobroma cacao]_x0001_gi|508785588|gb|EOY32844.1| Tetrapyrrole (Corrin/Porphyrin) Methylases isoform 1 [Theobroma cacao]	1e-36
comp108759_c0_seq1	282	gi|359474936|ref|XP_002283681.2| PREDICTED: uncharacterized protein LOC100252199 [Vitis vinifera]_x0001_gi|297744421|emb|CBI37683.3| unnamed protein product [Vitis vinifera]	1e-45
comp108766_c0_seq1	207	gi|462409212|gb|EMJ14546.1| hypothetical protein PRUPE_ppa1027127mg [Prunus persica]	1e-29
comp108767_c0_seq1	239	gi|339831606|gb|AEK21246.1| annexin [Nelumbo nucifera]	9e-18
comp10878_c0_seq1	340	-	-
comp108788_c0_seq1	244	-	-
comp108793_c0_seq1	262	gi|147854174|emb|CAN81729.1| hypothetical protein VITISV_040115 [Vitis vinifera]	9e-35
comp10880_c0_seq1	209	gi|296081174|emb|CBI18200.3| unnamed protein product [Vitis vinifera]	3e-23
comp108800_c0_seq1	436	gi|460373575|ref|XP_004232591.1| PREDICTED: trafficking protein particle complex subunit 11-like [Solanum lycopersicum]	2e-36
comp108809_c0_seq1	443	gi|449449250|ref|XP_004142378.1| PREDICTED: ethanolamine kinase 2-like [Cucumis sativus]	8e-57
comp10881_c0_seq1	274	-	-
comp108811_c0_seq1	239	gi|255562306|ref|XP_002522160.1| conserved hypothetical protein [Ricinus communis]_x0001_gi|223538598|gb|EEF40201.1| conserved hypothetical protein [Ricinus communis]	2e-28
comp108818_c0_seq1	349	gi|449520171|ref|XP_004167107.1| PREDICTED: LOW QUALITY PROTEIN: MORC family CW-type zinc finger protein 4-like [Cucumis sativus]	2e-41
comp108819_c0_seq1	216	-	-
comp10882_c0_seq1	210	-	-
comp108826_c0_seq1	201	gi|470139495|ref|XP_004305483.1| PREDICTED: cytochrome P450 77A3-like [Fragaria vesca subsp. vesca]	1e-14
comp108828_c0_seq1	230	-	-
comp108831_c0_seq1	305	gi|460405411|ref|XP_004248169.1| PREDICTED: uncharacterized protein LOC101264375 [Solanum lycopersicum]	2e-21
comp108836_c0_seq1	280	gi|508775338|gb|EOY22594.1| ARM repeat superfamily protein isoform 1 [Theobroma cacao]_x0001_gi|508775339|gb|EOY22595.1| ARM repeat superfamily protein isoform 1 [Theobroma cacao]	2e-27
comp108837_c0_seq1	321	gi|508703209|gb|EOX95105.1| Tubulin gamma complex-associated protein isoform 2 [Theobroma cacao]	2e-45
comp10884_c0_seq1	296	-	-
comp108844_c0_seq1	276	-	-
comp108850_c0_seq1	335	-	-
comp108858_c0_seq1	239	-	-
comp108862_c0_seq1	202	-	-
comp10887_c0_seq1	807	gi|297807505|ref|XP_002871636.1| heavy-metal-associated domain-containing protein [Arabidopsis lyrata subsp. lyrata]_x0001_gi|297317473|gb|EFH47895.1| heavy-metal-associated domain-containing protein [Arabidopsis lyrata subsp. lyrata]	2e-36
comp108876_c0_seq1	220	gi|470122025|ref|XP_004297056.1| PREDICTED: uncharacterized protein LOC101300136 [Fragaria vesca subsp. vesca]	7e-26
comp108877_c0_seq1	302	gi|460372961|ref|XP_004232291.1| PREDICTED: protein SAMHD1 homolog [Solanum lycopersicum]	1e-38
comp108878_c0_seq1	567	gi|356508645|ref|XP_003523065.1| PREDICTED: U-box domain-containing protein 38-like [Glycine max]	9e-35
comp108883_c0_seq1	396	gi|482552316|gb|EOA16509.1| hypothetical protein CARUB_v10004667mg [Capsella rubella]	6e-20
comp108887_c0_seq1	211	gi|460408161|ref|XP_004249515.1| PREDICTED: uncharacterized protein LOC101255448 [Solanum lycopersicum]	4e-24
comp108892_c0_seq1	289	-	-
comp108899_c0_seq1	257	-	-
comp108901_c0_seq1	403	gi|460387136|ref|XP_004239245.1| PREDICTED: glucose-6-phosphate 1-dehydrogenase, chloroplastic-like [Solanum lycopersicum]	2e-58
comp10891_c0_seq1	337	gi|225446635|ref|XP_002281104.1| PREDICTED: uncharacterized protein LOC100262654 isoform 1 [Vitis vinifera]	4e-33
comp108911_c0_seq1	216	gi|356563684|ref|XP_003550091.1| PREDICTED: DNA-directed RNA polymerase I subunit RPA2-like [Glycine max]	3e-22
comp108919_c0_seq1	236	-	-
comp108924_c0_seq1	208	gi|356535525|ref|XP_003536295.1| PREDICTED: probable U3 small nucleolar RNA-associated protein 7-like [Glycine max]	2e-26
comp108929_c0_seq1	246	gi|224137242|ref|XP_002327077.1| predicted protein [Populus trichocarpa]_x0001_gi|222835392|gb|EEE73827.1| predicted protein [Populus trichocarpa]	1e-33
comp108932_c0_seq1	261	gi|30315010|gb|AAP30737.1| unknown [Vitis vinifera]	4e-32
comp108937_c0_seq1	211	-	-
comp108939_c0_seq1	253	-	-
comp10894_c0_seq1	211	-	-
comp108945_c0_seq1	265	gi|81051963|gb|ABB55317.1| zinc transporter, putative [Asparagus officinalis]	1e-20
comp108952_c0_seq1	248	gi|449511522|ref|XP_004163978.1| PREDICTED: regulator of nonsense transcripts 1 homolog [Cucumis sativus]	9e-40
comp10897_c0_seq1	203	gi|115474739|ref|NP_001060966.1| Os08g0139200 [Oryza sativa Japonica Group]_x0001_gi|38636776|dbj|BAD03019.1| putative quinone-oxidoreductase QR2 [Oryza sativa Japonica Group]_x0001_gi|113622935|dbj|BAF22880.1| Os08g0139200 [Oryza sativa Japonica Group]_x0001_gi|215687311|dbj|BAG91898.1| unnamed protein product [Oryza sativa Japonica Group]_x0001_gi|218200450|gb|EEC82877.1| hypothetical protein O…	2e-24
comp108973_c0_seq1	297	-	-
comp108975_c0_seq1	284	gi|225440562|ref|XP_002276542.1| PREDICTED: uncharacterized protein LOC100246012 [Vitis vinifera]_x0001_gi|297740272|emb|CBI30454.3| unnamed protein product [Vitis vinifera]	4e-19
comp108979_c0_seq1	209	gi|297736401|emb|CBI25124.3| unnamed protein product [Vitis vinifera]	9e-24
comp10898_c0_seq1	381	-	-
comp10898_c0_seq2	287	gi|225440370|ref|XP_002266032.1| PREDICTED: protein kinase APK1A, chloroplastic [Vitis vinifera]_x0001_gi|297740368|emb|CBI30550.3| unnamed protein product [Vitis vinifera]	1e-28
comp10899_c0_seq1	644	gi|296084898|emb|CBI28307.3| unnamed protein product [Vitis vinifera]	5e-28
comp10900_c0_seq1	343	-	-
comp109000_c0_seq1	270	-	-
comp109006_c0_seq1	310	-	-
comp109010_c0_seq1	203	gi|357445099|ref|XP_003592827.1| 2-isopropylmalate synthase [Medicago truncatula]_x0001_gi|355481875|gb|AES63078.1| 2-isopropylmalate synthase [Medicago truncatula]	2e-22
comp109011_c0_seq1	309	gi|255541886|ref|XP_002512007.1| acetyl-CoA synthetase, putative [Ricinus communis]_x0001_gi|223549187|gb|EEF50676.1| acetyl-CoA synthetase, putative [Ricinus communis]	2e-50
comp10902_c0_seq1	274	-	-
comp109025_c0_seq1	277	-	-
comp10903_c0_seq1	224	gi|508787405|gb|EOY34661.1| Translocon at the inner envelope membrane of chloroplasts 110 isoform 2 [Theobroma cacao]	3e-30
comp109031_c0_seq1	447	gi|502112656|ref|XP_004494401.1| PREDICTED: cellulose synthase-like protein D5-like isoform X2 [Cicer arietinum]	2e-79
comp109033_c0_seq1	302	-	-
comp109036_c0_seq1	229	gi|225454028|ref|XP_002274837.1| PREDICTED: scarecrow-like protein 6-like [Vitis vinifera]	2e-14
comp109045_c0_seq1	359	gi|359493759|ref|XP_002279640.2| PREDICTED: protein transport protein Sec24-like At4g32640-like [Vitis vinifera]_x0001_gi|302143220|emb|CBI20515.3| unnamed protein product [Vitis vinifera]	1e-57
comp109046_c0_seq1	250	gi|356572134|ref|XP_003554225.1| PREDICTED: uncharacterized protein LOC100500389 [Glycine max]	3e-29
comp109047_c0_seq1	299	gi|508722806|gb|EOY14703.1| Nucleotide-diphospho-sugar transferase family protein [Theobroma cacao]	2e-23
comp10905_c0_seq1	789	gi|225448570|ref|XP_002273943.1| PREDICTED: sorting nexin-2 [Vitis vinifera]	4e-109
comp109052_c0_seq1	289	gi|359473824|ref|XP_002269943.2| PREDICTED: uncharacterized protein LOC100267783 [Vitis vinifera]	3e-15
comp109070_c0_seq1	221	gi|255553458|ref|XP_002517770.1| structural maintenance of chromosomes 5 smc5, putative [Ricinus communis]_x0001_gi|223543042|gb|EEF44577.1| structural maintenance of chromosomes 5 smc5, putative [Ricinus communis]	2e-23
comp109088_c0_seq1	254	-	-
comp109090_c0_seq1	215	gi|396924949|gb|AFN89138.1| vacuolar protein sorting 13 [Mesembryanthemum crystallinum]	9e-23
comp10910_c0_seq1	345	gi|470124615|ref|XP_004298306.1| PREDICTED: receptor-like protein kinase At3g21340-like [Fragaria vesca subsp. vesca]	1e-38
comp109103_c0_seq1	445	gi|356512016|ref|XP_003524717.1| PREDICTED: putative glycosyltransferase 3-like [Glycine max]	1e-55
comp109105_c0_seq1	483	gi|460367908|ref|XP_004229812.1| PREDICTED: uncharacterized WD repeat-containing protein all2124-like [Solanum lycopersicum]	1e-31
comp109118_c0_seq1	362	gi|225456798|ref|XP_002275611.1| PREDICTED: probable UDP-N-acetylglucosamine--peptide N-acetylglucosaminyltransferase SPINDLY [Vitis vinifera]_x0001_gi|297733645|emb|CBI14892.3| unnamed protein product [Vitis vinifera]	1e-40
comp109124_c0_seq1	255	gi|224104177|ref|XP_002313348.1| predicted protein [Populus trichocarpa]_x0001_gi|222849756|gb|EEE87303.1| predicted protein [Populus trichocarpa]	1e-38
comp109125_c0_seq1	209	-	-
comp10914_c0_seq1	223	-	-
comp109146_c0_seq1	213	-	-
comp109151_c0_seq1	289	gi|225449026|ref|XP_002273050.1| PREDICTED: uncharacterized protein LOC100253096 [Vitis vinifera]	2e-23
comp10916_c0_seq1	319	gi|357464611|ref|XP_003602587.1| Zinc finger CCCH domain-containing protein [Medicago truncatula]_x0001_gi|355491635|gb|AES72838.1| Zinc finger CCCH domain-containing protein [Medicago truncatula]	1e-22
comp109161_c0_seq1	219	-	-
comp109185_c0_seq1	240	-	-
comp109186_c0_seq1	206	-	-
comp10919_c0_seq1	357	gi|225437402|ref|XP_002268231.1| PREDICTED: uncharacterized protein C57A7.06 [Vitis vinifera]_x0001_gi|297743903|emb|CBI36873.3| unnamed protein product [Vitis vinifera]	1e-29
comp109196_c0_seq1	269	-	-
comp109199_c0_seq1	217	-	-
comp10920_c0_seq1	415	gi|255565065|ref|XP_002523525.1| protein with unknown function [Ricinus communis]_x0001_gi|223537232|gb|EEF38864.1| protein with unknown function [Ricinus communis]	3e-45
comp109201_c0_seq1	321	gi|527198432|gb|EPS66586.1| hypothetical protein M569_08186, partial [Genlisea aurea]	4e-43
comp109204_c0_seq1	300	gi|255549603|ref|XP_002515853.1| importin beta-1, putative [Ricinus communis]_x0001_gi|223545008|gb|EEF46522.1| importin beta-1, putative [Ricinus communis]	2e-45
comp109205_c0_seq1	238	-	-
comp109212_c0_seq1	224	-	-
comp109217_c0_seq1	292	-	-
comp10922_c0_seq1	625	gi|462414807|gb|EMJ19544.1| hypothetical protein PRUPE_ppa008668mg [Prunus persica]	1e-60
comp109221_c0_seq1	335	gi|147790453|emb|CAN76669.1| hypothetical protein VITISV_042862 [Vitis vinifera]	3e-21
comp109237_c0_seq1	358	gi|225432326|ref|XP_002274373.1| PREDICTED: sucrose nonfermenting 4-like protein [Vitis vinifera]_x0001_gi|297736884|emb|CBI26085.3| unnamed protein product [Vitis vinifera]	2e-33
comp10924_c0_seq1	446	gi|357145183|ref|XP_003573554.1| PREDICTED: glycine-rich protein 2b-like isoform 1 [Brachypodium distachyon]_x0001_gi|357145187|ref|XP_003573555.1| PREDICTED: glycine-rich protein 2b-like isoform 2 [Brachypodium distachyon]_x0001_gi|357145190|ref|XP_003573556.1| PREDICTED: glycine-rich protein 2b-like isoform 3 [Brachypodium distachyon]	2e-29
comp10925_c0_seq1	275	-	-
comp10926_c0_seq1	262	-	-
comp109264_c0_seq1	262	gi|462413780|gb|EMJ18829.1| hypothetical protein PRUPE_ppa002771mg [Prunus persica]	1e-29
comp109270_c0_seq1	429	gi|508777982|gb|EOY25238.1| Extra-large GTP-binding protein 3 isoform 1 [Theobroma cacao]_x0001_gi|508777984|gb|EOY25240.1| Extra-large GTP-binding protein 3 isoform 1 [Theobroma cacao]	6e-32
comp109273_c0_seq1	240	-	-
comp109275_c0_seq1	230	gi|147841711|emb|CAN60577.1| hypothetical protein VITISV_034773 [Vitis vinifera]	5e-39
comp10928_c0_seq1	262	gi|5081555|gb|AAD39439.1|AF132001_1 PHAP2A protein [Petunia x hybrida]	1e-20
comp109284_c0_seq1	235	-	-
comp109287_c0_seq1	277	gi|508719505|gb|EOY11402.1| Eukaryotic aspartyl protease family protein, putative [Theobroma cacao]	5e-25
comp109299_c0_seq1	335	gi|460402265|ref|XP_004246634.1| PREDICTED: uncharacterized protein LOC101264247 [Solanum lycopersicum]	1e-21
comp1093_c0_seq1	390	gi|296083109|emb|CBI22513.3| unnamed protein product [Vitis vinifera]	4e-19
comp10930_c0_seq1	244	-	-
comp10931_c0_seq1	207	gi|255582558|ref|XP_002532062.1| Glucan endo-1,3-beta-glucosidase precursor, putative [Ricinus communis]_x0001_gi|223528266|gb|EEF30317.1| Glucan endo-1,3-beta-glucosidase precursor, putative [Ricinus communis]	1e-27
comp109311_c0_seq1	333	gi|359480801|ref|XP_002277947.2| PREDICTED: DNA polymerase alpha catalytic subunit-like [Vitis vinifera]	2e-53
comp10932_c0_seq1	279	gi|356560268|ref|XP_003548415.1| PREDICTED: uncharacterized protein LOC100796285 [Glycine max]	2e-35
comp109327_c0_seq1	581	gi|460372059|ref|XP_004231851.1| PREDICTED: PI-PLC X domain-containing protein At5g67130-like [Solanum lycopersicum]	4e-62
comp109340_c0_seq1	331	gi|297745420|emb|CBI40500.3| unnamed protein product [Vitis vinifera]	1e-33
comp109342_c0_seq1	352	-	-
comp109343_c0_seq1	306	gi|297844598|ref|XP_002890180.1| hypothetical protein ARALYDRAFT_471863 [Arabidopsis lyrata subsp. lyrata]_x0001_gi|297336022|gb|EFH66439.1| hypothetical protein ARALYDRAFT_471863 [Arabidopsis lyrata subsp. lyrata]	1e-38
comp109352_c0_seq1	202	gi|462422060|gb|EMJ26323.1| hypothetical protein PRUPE_ppa002603mg [Prunus persica]	2e-20
comp109359_c0_seq1	491	gi|356544388|ref|XP_003540634.1| PREDICTED: uncharacterized protein LOC100800279 [Glycine max]	6e-25
comp10936_c0_seq1	886	gi|462411064|gb|EMJ16113.1| hypothetical protein PRUPE_ppa000705mg [Prunus persica]	6e-127
comp109368_c0_seq1	345	gi|410129764|dbj|BAM64842.1| hypothetical protein [Beta vulgaris]	9e-33
comp109373_c0_seq1	266	gi|319992797|emb|CBJ55937.1| pathogenesis related gene 5 [Bupleurum kaoi]	9e-24
comp10938_c0_seq1	290	-	-
comp109389_c0_seq1	325	-	-
comp10939_c0_seq1	242	-	-
comp109397_c0_seq1	313	gi|508777757|gb|EOY25013.1| Leucine-rich repeat family protein, putative isoform 5 [Theobroma cacao]	4e-32
comp10940_c0_seq1	253	-	-
comp10940_c0_seq2	206	-	-
comp109404_c0_seq1	226	-	-
comp109415_c0_seq1	252	gi|359496484|ref|XP_002265872.2| PREDICTED: conserved oligomeric Golgi complex subunit 1-like [Vitis vinifera]	2e-25
comp109416_c0_seq1	237	-	-
comp109417_c0_seq1	230	gi|255558832|ref|XP_002520439.1| helicase, putative [Ricinus communis]_x0001_gi|223540281|gb|EEF41852.1| helicase, putative [Ricinus communis]	2e-20
comp109423_c0_seq1	334	-	-
comp109428_c0_seq1	215	gi|255557813|ref|XP_002519936.1| AP-1 complex subunit gamma-2, putative [Ricinus communis]_x0001_gi|223540982|gb|EEF42540.1| AP-1 complex subunit gamma-2, putative [Ricinus communis]	8e-22
comp109430_c0_seq1	268	gi|225455137|ref|XP_002269434.1| PREDICTED: uncharacterized protein At2g29880-like [Vitis vinifera]	4e-15
comp109435_c0_seq1	259	gi|28974687|gb|AAO61490.1| arm repeat-containing protein [Nicotiana tabacum]	4e-41
comp109445_c0_seq1	221	gi|224138674|ref|XP_002322873.1| predicted protein [Populus trichocarpa]_x0001_gi|222867503|gb|EEF04634.1| predicted protein [Populus trichocarpa]	1e-32
comp109456_c0_seq1	292	gi|356558181|ref|XP_003547386.1| PREDICTED: uncharacterized protein LOC100786571 [Glycine max]	2e-31
comp109469_c0_seq1	312	-	-
comp10947_c0_seq1	442	gi|224115870|ref|XP_002317145.1| predicted protein [Populus trichocarpa]_x0001_gi|222860210|gb|EEE97757.1| predicted protein [Populus trichocarpa]	3e-29
comp109472_c0_seq1	267	gi|460376615|ref|XP_004234093.1| PREDICTED: transcription factor IIIB 50 kDa subunit-like [Solanum lycopersicum]	1e-13
comp109475_c0_seq1	396	gi|359472635|ref|XP_003631178.1| PREDICTED: LOW QUALITY PROTEIN: 1-phosphatidylinositol-3-phosphate 5-kinase-like [Vitis vinifera]	1e-26
comp109493_c0_seq1	460	gi|356576313|ref|XP_003556277.1| PREDICTED: RING-H2 finger protein ATL1-like [Glycine max]	2e-33
comp10951_c0_seq1	211	-	-
comp109513_c0_seq1	218	gi|255569985|ref|XP_002525955.1| conserved hypothetical protein [Ricinus communis]_x0001_gi|223534687|gb|EEF36379.1| conserved hypothetical protein [Ricinus communis]	2e-22
comp109538_c0_seq1	203	gi|255553667|ref|XP_002517874.1| phospholipid-transporting atpase, putative [Ricinus communis]_x0001_gi|223542856|gb|EEF44392.1| phospholipid-transporting atpase, putative [Ricinus communis]	3e-30
comp10954_c0_seq1	249	-	-
comp109541_c0_seq1	238	-	-
comp109546_c0_seq1	325	gi|470112322|ref|XP_004292385.1| PREDICTED: sterol 3-beta-glucosyltransferase-like [Fragaria vesca subsp. vesca]	8e-56
comp109554_c0_seq1	228	gi|449456835|ref|XP_004146154.1| PREDICTED: F-box protein At4g35930-like [Cucumis sativus]_x0001_gi|449524671|ref|XP_004169345.1| PREDICTED: F-box protein At4g35930-like [Cucumis sativus]	6e-28
comp109556_c0_seq1	219	gi|356576073|ref|XP_003556159.1| PREDICTED: histone-lysine N-methyltransferase ASHH1-like [Glycine max]	3e-33
comp109559_c0_seq1	446	-	-
comp109563_c0_seq1	292	-	-
comp10957_c0_seq1	222	-	-
comp10958_c0_seq1	219	gi|225450356|ref|XP_002274890.1| PREDICTED: uncharacterized protein LOC100258075 [Vitis vinifera]	5e-17
comp10959_c0_seq1	221	-	-
comp109596_c0_seq1	204	gi|508700359|gb|EOX92255.1| Pentatricopeptide repeat (PPR) superfamily protein, putative [Theobroma cacao]	1e-24
comp109605_c0_seq1	233	gi|225444565|ref|XP_002277136.1| PREDICTED: dedicator of cytokinesis protein 11 [Vitis vinifera]_x0001_gi|297738489|emb|CBI27734.3| unnamed protein product [Vitis vinifera]	6e-36
comp109613_c0_seq1	411	gi|508707181|gb|EOX99077.1| Dihydroorotate dehydrogenase, putative [Theobroma cacao]	7e-66
comp109618_c0_seq1	279	-	-
comp109632_c0_seq1	214	-	-
comp109640_c0_seq1	249	gi|462401229|gb|EMJ06786.1| hypothetical protein PRUPE_ppa008863mg [Prunus persica]	1e-27
comp109643_c0_seq1	207	gi|508705656|gb|EOX97552.1| F-box/RNI-like superfamily protein isoform 1 [Theobroma cacao]	3e-20
comp109649_c0_seq1	226	gi|470134566|ref|XP_004303119.1| PREDICTED: uncharacterized protein LOC101309748 [Fragaria vesca subsp. vesca]	1e-15
comp10965_c0_seq1	740	-	-
comp109655_c0_seq1	281	gi|225449124|ref|XP_002274888.1| PREDICTED: nucleolar complex protein 2 homolog [Vitis vinifera]	3e-28
comp10966_c0_seq1	826	gi|359496932|ref|XP_003635376.1| PREDICTED: uncharacterized protein LOC100853530 [Vitis vinifera]	2e-57
comp109660_c0_seq1	340	gi|4581110|gb|AAD24600.1| putative retroelement pol polyprotein [Arabidopsis thaliana]	4e-44
comp109661_c0_seq1	232	gi|225449863|ref|XP_002265279.1| PREDICTED: U3 small nucleolar ribonucleoprotein protein IMP4 [Vitis vinifera]_x0001_gi|147790699|emb|CAN61017.1| hypothetical protein VITISV_041221 [Vitis vinifera]_x0001_gi|296081284|emb|CBI17728.3| unnamed protein product [Vitis vinifera]	6e-28
comp109667_c0_seq1	203	-	-
comp109668_c0_seq1	236	-	-
comp109679_c0_seq1	327	-	-
comp1097_c0_seq1	225	gi|508722379|gb|EOY14276.1| Caspase, putative [Theobroma cacao]	5e-35
comp109700_c0_seq1	293	gi|359487229|ref|XP_003633539.1| PREDICTED: serine carboxypeptidase-like 40-like isoform 2 [Vitis vinifera]	1e-25
comp109702_c0_seq1	227	gi|356533043|ref|XP_003535078.1| PREDICTED: homeobox-leucine zipper protein ATHB-14-like [Glycine max]	1e-23
comp109706_c0_seq1	211	gi|525345094|ref|NP_001266994.1| uncharacterized protein LOC101299121 [Fragaria vesca]_x0001_gi|395863620|gb|AFN80337.1| CDPK1 [Fragaria vesca]	3e-35
comp109710_c0_seq1	268	gi|460382476|ref|XP_004236965.1| PREDICTED: putative DNA repair protein RAD23-3-like [Solanum lycopersicum]	6e-23
comp10972_c0_seq1	320	gi|225457590|ref|XP_002273276.1| PREDICTED: F-box/kelch-repeat protein At5g42350-like [Vitis vinifera]	2e-45
comp10973_c0_seq1	297	-	-
comp109732_c0_seq1	364	gi|224112993|ref|XP_002316354.1| predicted protein [Populus trichocarpa]_x0001_gi|222865394|gb|EEF02525.1| predicted protein [Populus trichocarpa]	3e-23
comp109733_c0_seq1	202	gi|514710573|ref|XP_004952065.1| PREDICTED: dimethyladenosine transferase 1, mitochondrial-like isoform X1 [Setaria italica]_x0001_gi|514710577|ref|XP_004952066.1| PREDICTED: dimethyladenosine transferase 1, mitochondrial-like isoform X2 [Setaria italica]	6e-15
comp109739_c0_seq1	746	gi|508705997|gb|EOX97893.1| Kinesin motor family protein isoform 2 [Theobroma cacao]	1e-86
comp10975_c0_seq1	545	gi|356506148|ref|XP_003521849.1| PREDICTED: putative DEAD-box ATP-dependent RNA helicase 29-like [Glycine max]	6e-88
comp109766_c0_seq1	284	-	-
comp109767_c0_seq1	385	gi|255543763|ref|XP_002512944.1| conserved hypothetical protein [Ricinus communis]_x0001_gi|223547955|gb|EEF49447.1| conserved hypothetical protein [Ricinus communis]	5e-27
comp10978_c0_seq1	209	-	-
comp10980_c0_seq1	291	gi|449456901|ref|XP_004146187.1| PREDICTED: tafazzin homolog [Cucumis sativus]_x0001_gi|449519794|ref|XP_004166919.1| PREDICTED: tafazzin homolog [Cucumis sativus]	3e-43
comp109801_c0_seq1	303	gi|502078291|ref|XP_004485898.1| PREDICTED: peroxisome biogenesis protein 7-like [Cicer arietinum]	4e-46
comp109809_c0_seq1	225	-	-
comp109822_c0_seq1	249	gi|15223829|ref|NP_172913.1| Valyl-tRNA synthetase [Arabidopsis thaliana]_x0001_gi|21542452|sp|P93736.2|SYV_ARATH RecName: Full=Valine--tRNA ligase; AltName: Full=Valyl-tRNA synthetase; Short=ValRS_x0001_gi|332191069|gb|AEE29190.1| Valyl-tRNA synthetase [Arabidopsis thaliana]	4e-25
comp109826_c0_seq1	219	-	-
comp10983_c0_seq1	400	gi|225439260|ref|XP_002263631.1| PREDICTED: uncharacterized protein LOC100254786 [Vitis vinifera]	1e-31
comp10985_c0_seq1	242	-	-
comp109901_c0_seq1	292	-	-
comp109907_c0_seq1	227	-	-
comp109909_c0_seq1	235	-	-
comp109911_c0_seq1	403	gi|462418530|gb|EMJ22793.1| hypothetical protein PRUPE_ppa000694mg [Prunus persica]	9e-63
comp109914_c0_seq1	338	gi|462399799|gb|EMJ05467.1| hypothetical protein PRUPE_ppa001699mg [Prunus persica]	2e-41
comp109916_c0_seq1	450	-	-
comp109919_c0_seq1	284	gi|508725249|gb|EOY17146.1| Kinase family protein with ARM repeat domain isoform 1 [Theobroma cacao]	2e-42
comp10992_c0_seq1	246	gi|359491515|ref|XP_002278822.2| PREDICTED: uncharacterized protein Cbei_0202-like [Vitis vinifera]	3e-29
comp109923_c0_seq1	326	gi|225464805|ref|XP_002268635.1| PREDICTED: probable S-acyltransferase At4g15080-like isoform 1 [Vitis vinifera]	5e-39
comp109924_c0_seq1	255	gi|255587360|ref|XP_002534244.1| WD-repeat protein, putative [Ricinus communis]_x0001_gi|223525645|gb|EEF28134.1| WD-repeat protein, putative [Ricinus communis]	6e-39
comp10993_c0_seq1	340	gi|356547517|ref|XP_003542158.1| PREDICTED: stellacyanin-like [Glycine max]	4e-26
comp109938_c0_seq1	205	-	-
comp109946_c0_seq1	307	gi|395398416|gb|AFN57631.1| sesquiterpene synthase, partial [Persicaria minor]	4e-32
comp109949_c0_seq1	277	gi|460398828|ref|XP_004244953.1| PREDICTED: probable ADP-ribosylation factor GTPase-activating protein AGD11-like [Solanum lycopersicum]	1e-40
comp10995_c0_seq1	272	gi|482552436|gb|EOA16629.1| hypothetical protein CARUB_v10004802mg [Capsella rubella]	1e-48
comp109959_c0_seq1	233	gi|350535368|ref|NP_001234191.1| FtsH protease [Solanum lycopersicum]_x0001_gi|66954652|dbj|BAD99306.1| FtsH protease [Solanum lycopersicum]	6e-31
comp10996_c0_seq1	682	gi|255546622|ref|XP_002514370.1| peroxisomal membrane protein, putative [Ricinus communis]_x0001_gi|223546467|gb|EEF47966.1| peroxisomal membrane protein, putative [Ricinus communis]	5e-115
comp109970_c0_seq1	335	gi|225424079|ref|XP_002282768.1| PREDICTED: probable inactive leucine-rich repeat receptor-like protein kinase At1g66830 [Vitis vinifera]_x0001_gi|297737773|emb|CBI26974.3| unnamed protein product [Vitis vinifera]	9e-44
comp109981_c0_seq1	310	gi|242038409|ref|XP_002466599.1| hypothetical protein SORBIDRAFT_01g010720 [Sorghum bicolor]_x0001_gi|241920453|gb|EER93597.1| hypothetical protein SORBIDRAFT_01g010720 [Sorghum bicolor]	3e-49
comp109985_c0_seq1	371	gi|255548167|ref|XP_002515140.1| conserved hypothetical protein [Ricinus communis]_x0001_gi|223545620|gb|EEF47124.1| conserved hypothetical protein [Ricinus communis]	8e-48
comp109993_c0_seq1	217	gi|225440594|ref|XP_002273700.1| PREDICTED: reticulon-like protein B12 [Vitis vinifera]_x0001_gi|297740256|emb|CBI30438.3| unnamed protein product [Vitis vinifera]	7e-18
comp109994_c0_seq1	239	-	-
comp110000_c0_seq1	475	-	-
comp110001_c0_seq1	221	gi|462409450|gb|EMJ14784.1| hypothetical protein PRUPE_ppa003046mg [Prunus persica]	2e-14
comp110010_c0_seq1	470	gi|508721843|gb|EOY13740.1| Molybdenum cofactor sulfurase (LOS5) (ABA3) isoform 2 [Theobroma cacao]	2e-45
comp110023_c0_seq1	201	-	-
comp11003_c0_seq1	449	gi|350536181|ref|NP_001234745.1| mature anther-specific protein LAT61 [Solanum lycopersicum]_x0001_gi|14626761|gb|AAK71662.1|AF395901_1 mature anther-specific protein LAT61 [Solanum lycopersicum]	3e-34
comp110033_c0_seq1	294	gi|225440378|ref|XP_002270642.1| PREDICTED: inactive rhomboid protein 1 [Vitis vinifera]	6e-35
comp11004_c0_seq1	219	-	-
comp11005_c0_seq1	802	gi|508705267|gb|EOX97163.1| Zinc finger family protein isoform 1 [Theobroma cacao]	6e-106
comp110057_c0_seq1	219	gi|225463131|ref|XP_002265897.1| PREDICTED: shikimate kinase, chloroplastic [Vitis vinifera]_x0001_gi|297739345|emb|CBI29335.3| unnamed protein product [Vitis vinifera]	3e-23
comp110063_c0_seq1	260	gi|224106433|ref|XP_002314164.1| predicted protein [Populus trichocarpa]_x0001_gi|222850572|gb|EEE88119.1| predicted protein [Populus trichocarpa]	2e-14
comp11007_c0_seq1	284	-	-
comp11009_c0_seq1	320	-	-
comp110091_c0_seq1	521	gi|460403522|ref|XP_004247239.1| PREDICTED: DNA repair and recombination protein RAD26-like [Solanum lycopersicum]	5e-24
comp110107_c0_seq1	435	gi|225463446|ref|XP_002272547.1| PREDICTED: uncharacterized protein LOC100250429 [Vitis vinifera]_x0001_gi|297740664|emb|CBI30846.3| unnamed protein product [Vitis vinifera]	1e-26
comp11011_c0_seq1	316	gi|357437525|ref|XP_003589038.1| 26S proteasome non-ATPase regulatory subunit [Medicago truncatula]_x0001_gi|217074312|gb|ACJ85516.1| unknown [Medicago truncatula]_x0001_gi|355478086|gb|AES59289.1| 26S proteasome non-ATPase regulatory subunit [Medicago truncatula]	6e-18
comp110117_c0_seq1	207	-	-
comp110120_c0_seq1	397	gi|460403520|ref|XP_004247238.1| PREDICTED: casein kinase I isoform delta-like [Solanum lycopersicum]	1e-19
comp11013_c0_seq1	211	gi|508775836|gb|EOY23092.1| BCL-2-associated athanogene 3 [Theobroma cacao]	1e-20
comp110132_c0_seq1	477	gi|460374221|ref|XP_004232910.1| PREDICTED: putative leucine-rich repeat receptor-like serine/threonine-protein kinase At2g14440-like [Solanum lycopersicum]	6e-68
comp110137_c0_seq1	228	gi|224133318|ref|XP_002321537.1| predicted protein [Populus trichocarpa]_x0001_gi|222868533|gb|EEF05664.1| predicted protein [Populus trichocarpa]	1e-30
comp110144_c0_seq1	319	gi|297742133|emb|CBI33920.3| unnamed protein product [Vitis vinifera]	9e-36
comp110146_c0_seq1	363	gi|255584837|ref|XP_002533135.1| conserved hypothetical protein [Ricinus communis]_x0001_gi|223527063|gb|EEF29247.1| conserved hypothetical protein [Ricinus communis]	1e-45
comp110149_c0_seq1	250	gi|147827154|emb|CAN75395.1| hypothetical protein VITISV_004140 [Vitis vinifera]	1e-23
comp110154_c0_seq1	232	-	-
comp11016_c0_seq1	383	-	-
comp11017_c0_seq1	717	gi|449438283|ref|XP_004136918.1| PREDICTED: DUF21 domain-containing protein At2g14520-like [Cucumis sativus]	2e-106
comp110171_c0_seq1	296	gi|508711906|gb|EOY03803.1| Uncharacterized protein isoform 1 [Theobroma cacao]	3e-41
comp110175_c0_seq1	237	gi|328926217|gb|AEB66649.1| vacuole invertase [Rumex dentatus]	7e-40
comp110179_c0_seq1	326	gi|470112472|ref|XP_004292458.1| PREDICTED: uncharacterized protein LOC101313387 [Fragaria vesca subsp. vesca]	4e-25
comp11018_c0_seq1	814	gi|225423802|ref|XP_002277905.1| PREDICTED: proline-rich receptor-like protein kinase PERK9 [Vitis vinifera]_x0001_gi|297737910|emb|CBI27111.3| unnamed protein product [Vitis vinifera]	1e-94
comp110183_c0_seq1	204	-	-
comp110184_c0_seq1	348	gi|359477563|ref|XP_002283373.2| PREDICTED: dymeclin-like [Vitis vinifera]_x0001_gi|297737110|emb|CBI26311.3| unnamed protein product [Vitis vinifera]	5e-28
comp110188_c0_seq1	204	gi|225470571|ref|XP_002272174.1| PREDICTED: protein TRANSPARENT TESTA 12-like [Vitis vinifera]	2e-27
comp110198_c0_seq1	339	gi|470115580|ref|XP_004293975.1| PREDICTED: uncharacterized protein LOC101304549 [Fragaria vesca subsp. vesca]	2e-26
comp11020_c0_seq1	317	-	-
comp110219_c0_seq1	299	-	-
comp110228_c0_seq1	332	-	-
comp110234_c0_seq1	217	gi|356510796|ref|XP_003524120.1| PREDICTED: uncharacterized protein LOC100793933 [Glycine max]	7e-23
comp110237_c0_seq1	267	-	-
comp110245_c0_seq1	234	gi|147807580|emb|CAN77670.1| hypothetical protein VITISV_024978 [Vitis vinifera]	2e-13
comp11025_c0_seq1	744	gi|224134000|ref|XP_002327731.1| predicted protein [Populus trichocarpa]_x0001_gi|222836816|gb|EEE75209.1| predicted protein [Populus trichocarpa]	5e-16
comp110265_c0_seq1	323	-	-
comp110277_c0_seq1	326	gi|508704967|gb|EOX96863.1| Plastid transcriptionally active 9, putative [Theobroma cacao]	7e-23
comp110278_c0_seq1	278	gi|226498334|ref|NP_001140546.1| uncharacterized protein LOC100272611 [Zea mays]_x0001_gi|194699936|gb|ACF84052.1| unknown [Zea mays]_x0001_gi|413932535|gb|AFW67086.1| hypothetical protein ZEAMMB73_107154 [Zea mays]	8e-25
comp110281_c0_seq1	262	gi|297801046|ref|XP_002868407.1| predicted protein [Arabidopsis lyrata subsp. lyrata]_x0001_gi|297314243|gb|EFH44666.1| predicted protein [Arabidopsis lyrata subsp. lyrata]	3e-38
comp110290_c0_seq1	484	gi|449462302|ref|XP_004148880.1| PREDICTED: U3 small nucleolar RNA-associated protein 15 homolog [Cucumis sativus]_x0001_gi|449528790|ref|XP_004171386.1| PREDICTED: U3 small nucleolar RNA-associated protein 15 homolog [Cucumis sativus]	3e-57
comp110305_c0_seq1	211	gi|294461396|gb|ADE76259.1| unknown [Picea sitchensis]	7e-26
comp110307_c0_seq1	217	gi|224128450|ref|XP_002320334.1| predicted protein [Populus trichocarpa]_x0001_gi|222861107|gb|EEE98649.1| predicted protein [Populus trichocarpa]	2e-20
comp110309_c0_seq1	355	gi|508713776|gb|EOY05673.1| Survival protein SurE-like phosphatase/nucleotidase [Theobroma cacao]	1e-48
comp110320_c0_seq1	476	gi|462397182|gb|EMJ02981.1| hypothetical protein PRUPE_ppa004229mg [Prunus persica]	5e-15
comp110322_c0_seq1	287	gi|508711552|gb|EOY03449.1| 60S ribosomal protein L34, putative [Theobroma cacao]	8e-32
comp110324_c0_seq1	248	gi|460373993|ref|XP_004232796.1| PREDICTED: NAD(P)H dehydrogenase B2, mitochondrial-like [Solanum lycopersicum]	7e-37
comp110327_c0_seq1	373	-	-
comp11033_c0_seq1	221	gi|42570673|ref|NP_973410.1| QUASIMODO2 like 2 [Arabidopsis thaliana]_x0001_gi|330250612|gb|AEC05706.1| QUASIMODO2 like 2 [Arabidopsis thaliana]	7e-28
comp11034_c0_seq1	207	-	-
comp11034_c0_seq2	450	-	-
comp110347_c0_seq1	374	-	-
comp11035_c0_seq1	646	-	-
comp11036_c0_seq1	1073	gi|255566149|ref|XP_002524062.1| conserved hypothetical protein [Ricinus communis]_x0001_gi|223536630|gb|EEF38272.1| conserved hypothetical protein [Ricinus communis]	2e-86
comp110362_c0_seq1	388	gi|359494872|ref|XP_002263027.2| PREDICTED: uncharacterized protein LOC100265351 [Vitis vinifera]	2e-61
comp110368_c0_seq1	405	gi|356508825|ref|XP_003523154.1| PREDICTED: F-box/LRR-repeat protein At5g63520-like [Glycine max]	1e-19
comp110369_c0_seq1	202	gi|225438527|ref|XP_002279361.1| PREDICTED: UPF0202 protein At1g10490 [Vitis vinifera]_x0001_gi|296082521|emb|CBI21526.3| unnamed protein product [Vitis vinifera]	3e-19
comp110385_c0_seq1	223	gi|508706575|gb|EOX98471.1| Radical SAM superfamily protein isoform 1 [Theobroma cacao]_x0001_gi|508706576|gb|EOX98472.1| Radical SAM superfamily protein isoform 1 [Theobroma cacao]	5e-17
comp110387_c0_seq1	295	gi|356512831|ref|XP_003525119.1| PREDICTED: phosphatidylinositol 4-kinase beta 1-like [Glycine max]	7e-28
comp11039_c0_seq1	423	gi|225455058|ref|XP_002263812.1| PREDICTED: C-type lectin receptor-like tyrosine-protein kinase At1g52310-like [Vitis vinifera]	1e-69
comp110391_c0_seq1	740	-	-
comp110395_c0_seq1	208	-	-
comp110399_c0_seq1	343	gi|508775991|gb|EOY23247.1| Kinase superfamily protein isoform 1 [Theobroma cacao]	2e-37
comp1104_c0_seq1	242	gi|482558532|gb|EOA22724.1| hypothetical protein CARUB_v10003431mg [Capsella rubella]	9e-21
comp11040_c0_seq1	623	gi|224080949|ref|XP_002306241.1| predicted protein [Populus trichocarpa]_x0001_gi|222855690|gb|EEE93237.1| predicted protein [Populus trichocarpa]	3e-85
comp110403_c0_seq1	251	-	-
comp110409_c0_seq1	312	gi|402575784|gb|AFQ69082.1| LATHYROIDES [Pisum sativum]	4e-13
comp11041_c0_seq1	393	gi|356545977|ref|XP_003541409.1| PREDICTED: serine/threonine-protein kinase-like protein CCR1-like [Glycine max]	7e-37
comp110415_c0_seq1	382	gi|297741318|emb|CBI32449.3| unnamed protein product [Vitis vinifera]	9e-58
comp110417_c0_seq1	238	gi|147817143|emb|CAN77684.1| hypothetical protein VITISV_040766 [Vitis vinifera]	2e-34
comp11042_c0_seq1	769	gi|384236168|gb|AFH74409.1| type II peroxiredoxin [Tamarix hispida]	5e-80
comp110427_c0_seq1	270	gi|470137674|ref|XP_004304588.1| PREDICTED: uncharacterized protein LOC101310144 [Fragaria vesca subsp. vesca]	2e-26
comp11043_c0_seq1	930	gi|225450017|ref|XP_002274669.1| PREDICTED: uncharacterized protein LOC100267159 [Vitis vinifera]_x0001_gi|297736322|emb|CBI24960.3| unnamed protein product [Vitis vinifera]	6e-77
comp110431_c0_seq1	235	-	-
comp110444_c0_seq1	260	gi|225441896|ref|XP_002284404.1| PREDICTED: uncharacterized protein At2g41620 [Vitis vinifera]_x0001_gi|297739625|emb|CBI29807.3| unnamed protein product [Vitis vinifera]	3e-19
comp110456_c0_seq1	453	gi|224128350|ref|XP_002329140.1| predicted protein [Populus trichocarpa]_x0001_gi|222869809|gb|EEF06940.1| predicted protein [Populus trichocarpa]	1e-27
comp11046_c0_seq1	294	-	-
comp110467_c0_seq1	298	gi|296083331|emb|CBI22967.3| unnamed protein product [Vitis vinifera]	1e-33
comp110469_c0_seq1	470	gi|359472635|ref|XP_003631178.1| PREDICTED: LOW QUALITY PROTEIN: 1-phosphatidylinositol-3-phosphate 5-kinase-like [Vitis vinifera]	1e-33
comp11048_c0_seq1	302	gi|470115104|ref|XP_004293743.1| PREDICTED: uncharacterized protein LOC101309708 [Fragaria vesca subsp. vesca]	1e-33
comp110486_c0_seq1	278	-	-
comp1105_c0_seq1	333	gi|462396390|gb|EMJ02189.1| hypothetical protein PRUPE_ppa004998mg [Prunus persica]	2e-22
comp11050_c0_seq1	280	gi|470111413|ref|XP_004291942.1| PREDICTED: deSI-like protein At4g17486-like [Fragaria vesca subsp. vesca]	5e-32
comp11051_c0_seq1	329	-	-
comp110510_c0_seq1	214	gi|508774218|gb|EOY21474.1| Far-red elongated hypocotyls 3 isoform 8 [Theobroma cacao]	2e-31
comp110516_c0_seq1	211	-	-
comp11052_c0_seq1	201	gi|470125284|ref|XP_004298634.1| PREDICTED: helicase SWR1-like [Fragaria vesca subsp. vesca]	4e-32
comp11053_c0_seq1	577	gi|225457225|ref|XP_002284112.1| PREDICTED: glucan endo-1,3-beta-glucosidase-like protein 3 [Vitis vinifera]_x0001_gi|297733880|emb|CBI15127.3| unnamed protein product [Vitis vinifera]	1e-36
comp110532_c0_seq1	217	gi|225435251|ref|XP_002284945.1| PREDICTED: E3 SUMO-protein ligase SIZ1-like [Vitis vinifera]	9e-29
comp110536_c0_seq1	243	-	-
comp11055_c0_seq1	226	-	-
comp110569_c0_seq1	467	-	-
comp110572_c0_seq1	324	gi|462424291|gb|EMJ28554.1| hypothetical protein PRUPE_ppa000994mg [Prunus persica]	1e-38
comp110585_c0_seq1	250	gi|460410034|ref|XP_004250436.1| PREDICTED: uncharacterized protein LOC101258025 isoform 4 [Solanum lycopersicum]	3e-13
comp110590_c0_seq1	272	gi|18266214|gb|AAL67497.1|AF459412_1 putative polygalacturonase inhibitor protein [Narcissus pseudonarcissus]	3e-21
comp11062_c0_seq1	557	gi|462413098|gb|EMJ18147.1| hypothetical protein PRUPE_ppa016346mg [Prunus persica]	8e-20
comp110622_c0_seq1	330	gi|225464023|ref|XP_002265454.1| PREDICTED: DNA-directed RNA polymerase III subunit RPC2 [Vitis vinifera]	2e-54
comp110627_c0_seq1	304	-	-
comp110638_c0_seq1	614	gi|462416733|gb|EMJ21470.1| hypothetical protein PRUPE_ppa000905mg [Prunus persica]	8e-93
comp110645_c0_seq1	521	gi|255543813|ref|XP_002512969.1| coatomer alpha subunit, putative [Ricinus communis]_x0001_gi|223547980|gb|EEF49472.1| coatomer alpha subunit, putative [Ricinus communis]	2e-93
comp110649_c0_seq1	209	gi|508723021|gb|EOY14918.1| Calcium-binding tetratricopeptide family protein [Theobroma cacao]	2e-15
comp110659_c0_seq1	460	gi|225466255|ref|XP_002268353.1| PREDICTED: uncharacterized aarF domain-containing protein kinase 1-like [Vitis vinifera]	3e-56
comp110665_c0_seq1	231	gi|460367926|ref|XP_004229821.1| PREDICTED: brefeldin A-inhibited guanine nucleotide-exchange protein 2-like [Solanum lycopersicum]	9e-29
comp11067_c0_seq1	459	gi|508780165|gb|EOY27421.1| Autoinhibited H(+)-ATPase isoform 2 [Theobroma cacao]_x0001_gi|508780166|gb|EOY27422.1| Autoinhibited H(+)-ATPase isoform 2 [Theobroma cacao]	3e-77
comp110675_c0_seq1	348	gi|502121833|ref|XP_004497458.1| PREDICTED: probable LRR receptor-like serine/threonine-protein kinase At1g67720-like [Cicer arietinum]	2e-40
comp110683_c0_seq1	235	gi|449506590|ref|XP_004162791.1| PREDICTED: enhancer of mRNA-decapping protein 4-like [Cucumis sativus]	3e-32
comp110690_c0_seq1	222	gi|224120700|ref|XP_002330930.1| predicted protein [Populus trichocarpa]_x0001_gi|222873124|gb|EEF10255.1| predicted protein [Populus trichocarpa]	3e-38
comp110698_c0_seq1	263	gi|350536305|ref|NP_001233984.1| p27KIP1-related-protein 2 [Solanum lycopersicum]_x0001_gi|23899381|emb|CAD29649.1| p27KIP1-related-protein 2 [Solanum lycopersicum]	4e-16
comp110706_c0_seq1	224	-	-
comp11071_c0_seq1	257	gi|255573812|ref|XP_002527825.1| NADPH:adrenodoxin oxidoreductase, mitochondrial precursor, putative [Ricinus communis]_x0001_gi|223532749|gb|EEF34528.1| NADPH:adrenodoxin oxidoreductase, mitochondrial precursor, putative [Ricinus communis]	1e-26
comp110713_c0_seq1	348	-	-
comp11072_c0_seq1	441	-	-
comp110721_c0_seq1	279	gi|255563981|ref|XP_002522990.1| conserved hypothetical protein [Ricinus communis]_x0001_gi|223537802|gb|EEF39420.1| conserved hypothetical protein [Ricinus communis]	1e-36
comp110724_c0_seq1	229	gi|460374702|ref|XP_004233149.1| PREDICTED: DEAD-box ATP-dependent RNA helicase 16-like [Solanum lycopersicum]	1e-23
comp110729_c0_seq1	312	-	-
comp110730_c0_seq1	279	gi|462409498|gb|EMJ14832.1| hypothetical protein PRUPE_ppa001853mg [Prunus persica]	9e-34
comp110742_c0_seq1	275	gi|508713276|gb|EOY05173.1| RNA recognition motif-containing protein isoform 8 [Theobroma cacao]	2e-31
comp110743_c0_seq1	204	gi|297736092|emb|CBI24130.3| unnamed protein product [Vitis vinifera]	1e-11
comp110749_c0_seq1	224	-	-
comp110763_c0_seq1	226	gi|255571222|ref|XP_002526561.1| receptor protein kinase, putative [Ricinus communis]_x0001_gi|223534122|gb|EEF35839.1| receptor protein kinase, putative [Ricinus communis]	2e-14
comp110771_c0_seq1	275	gi|6911882|emb|CAB72182.1| putative protein [Arabidopsis thaliana]	7e-16
comp110784_c0_seq1	261	gi|502167525|ref|XP_004514165.1| PREDICTED: zinc finger protein 3-like [Cicer arietinum]	4e-16
comp110794_c0_seq1	404	gi|327342184|gb|AEA50879.1| lhy2 [Populus tremula]	2e-29
comp11080_c0_seq1	419	-	-
comp110800_c0_seq1	244	gi|255552337|ref|XP_002517213.1| chloride channel clc, putative [Ricinus communis]_x0001_gi|223543848|gb|EEF45376.1| chloride channel clc, putative [Ricinus communis]	5e-32
comp110825_c0_seq1	230	gi|470115989|ref|XP_004294172.1| PREDICTED: probable sodium/metabolite cotransporter BASS1, chloroplastic-like [Fragaria vesca subsp. vesca]	4e-30
comp11083_c0_seq1	942	gi|225446224|ref|XP_002263521.1| PREDICTED: translocase of chloroplast 90, chloroplastic-like [Vitis vinifera]	5e-93
comp110850_c0_seq1	351	gi|255576357|ref|XP_002529071.1| WD-repeat protein, putative [Ricinus communis]_x0001_gi|223531483|gb|EEF33315.1| WD-repeat protein, putative [Ricinus communis]	8e-53
comp110851_c0_seq1	400	-	-
comp110852_c0_seq1	207	gi|225435886|ref|XP_002265928.1| PREDICTED: proteasome-associated protein ECM29 homolog [Vitis vinifera]	8e-28
comp110853_c0_seq1	345	-	-
comp110863_c0_seq1	345	gi|255562546|ref|XP_002522279.1| ATP binding protein, putative [Ricinus communis]_x0001_gi|223538532|gb|EEF40137.1| ATP binding protein, putative [Ricinus communis]	1e-28
comp11087_c0_seq1	571	gi|224085515|ref|XP_002307602.1| homocysteine s-methyltransferase [Populus trichocarpa]_x0001_gi|222857051|gb|EEE94598.1| homocysteine s-methyltransferase [Populus trichocarpa]	2e-70
comp110882_c0_seq1	272	gi|147810962|emb|CAN59804.1| hypothetical protein VITISV_038876 [Vitis vinifera]	8e-38
comp110883_c0_seq1	237	-	-
comp110889_c0_seq1	332	gi|3779218|gb|AAC78558.1| protein kinase CPK1 [Solanum tuberosum]	5e-37
comp110899_c0_seq1	268	-	-
comp11090_c0_seq1	254	-	-
comp110903_c0_seq1	215	-	-
comp110918_c0_seq1	219	gi|359492950|ref|XP_002284841.2| PREDICTED: 1,4-alpha-glucan-branching enzyme-like [Vitis vinifera]_x0001_gi|302141663|emb|CBI18866.3| unnamed protein product [Vitis vinifera]	6e-35
comp110926_c0_seq1	240	gi|356505271|ref|XP_003521415.1| PREDICTED: serine/threonine protein phosphatase 2A 57 kDa regulatory subunit B' beta isoform-like [Glycine max]	1e-22
comp110930_c0_seq1	248	gi|449449962|ref|XP_004142733.1| PREDICTED: uncharacterized protein LOC101207419 [Cucumis sativus]	4e-19
comp110931_c0_seq1	486	gi|508717253|gb|EOY09150.1| Chromatin remodeling complex subunit isoform 4 [Theobroma cacao]	4e-80
comp110937_c0_seq1	330	gi|508707760|gb|EOX99656.1| Uncharacterized protein isoform 4 [Theobroma cacao]_x0001_gi|508707761|gb|EOX99657.1| Uncharacterized protein isoform 4 [Theobroma cacao]	1e-29
comp11094_c0_seq1	474	gi|255586541|ref|XP_002533907.1| Indole-3-acetic acid-amido synthetase GH3.5, putative [Ricinus communis]_x0001_gi|223526128|gb|EEF28472.1| Indole-3-acetic acid-amido synthetase GH3.5, putative [Ricinus communis]	4e-33
comp11095_c0_seq1	228	-	-
comp110966_c0_seq1	273	gi|508777207|gb|EOY24463.1| Cytochrome P450, family 706, subfamily A, polypeptide 4, putative [Theobroma cacao]	3e-15
comp110974_c0_seq1	296	gi|357472441|ref|XP_003606505.1| V-type proton ATPase 116 kDa subunit a isoform [Medicago truncatula]_x0001_gi|355507560|gb|AES88702.1| V-type proton ATPase 116 kDa subunit a isoform [Medicago truncatula]	8e-16
comp110980_c0_seq1	728	gi|470135758|ref|XP_004303676.1| PREDICTED: uncharacterized protein LOC101293990 [Fragaria vesca subsp. vesca]	9e-29
comp110990_c0_seq1	256	gi|334184343|ref|NP_001189565.1| synaptotagmin A [Arabidopsis thaliana]_x0001_gi|330252016|gb|AEC07110.1| synaptotagmin A [Arabidopsis thaliana]	3e-40
comp1110_c0_seq1	282	-	-
comp11100_c0_seq1	536	gi|470122908|ref|XP_004297480.1| PREDICTED: pantothenate kinase 2-like [Fragaria vesca subsp. vesca]	6e-56
comp111012_c0_seq1	229	-	-
comp111015_c0_seq1	279	-	-
comp11102_c0_seq1	228	-	-
comp11103_c0_seq1	212	-	-
comp111032_c0_seq1	338	-	-
comp11104_c0_seq1	411	gi|255546457|ref|XP_002514288.1| conserved hypothetical protein [Ricinus communis]_x0001_gi|223546744|gb|EEF48242.1| conserved hypothetical protein [Ricinus communis]	5e-16
comp111050_c0_seq1	514	gi|224100573|ref|XP_002311929.1| predicted protein [Populus trichocarpa]_x0001_gi|222851749|gb|EEE89296.1| predicted protein [Populus trichocarpa]	3e-20
comp111059_c0_seq1	210	gi|255586406|ref|XP_002533849.1| nuclear transcription factor, X-box binding, putative [Ricinus communis]_x0001_gi|223526207|gb|EEF28532.1| nuclear transcription factor, X-box binding, putative [Ricinus communis]	5e-25
comp11106_c0_seq1	498	gi|508726398|gb|EOY18295.1| P-glycoprotein 20 isoform 1 [Theobroma cacao]_x0001_gi|508726399|gb|EOY18296.1| P-glycoprotein 20 isoform 1 [Theobroma cacao]_x0001_gi|508726400|gb|EOY18297.1| P-glycoprotein 20 isoform 1 [Theobroma cacao]_x0001_gi|508726401|gb|EOY18298.1| P-glycoprotein 20 isoform 1 [Theobroma cacao]_x0001_gi|508726402|gb|EOY18299.1| P-glycoprotein 20 isoform 1 [Theobroma cacao]_x0001…	4e-56
comp111061_c0_seq1	291	gi|255545562|ref|XP_002513841.1| Vacuolar protein sorting-associated protein VPS9, putative [Ricinus communis]_x0001_gi|223546927|gb|EEF48424.1| Vacuolar protein sorting-associated protein VPS9, putative [Ricinus communis]	3e-34
comp111064_c0_seq1	203	gi|460412615|ref|XP_004251693.1| PREDICTED: uncharacterized protein LOC101250665 [Solanum lycopersicum]	4e-23
comp11107_c0_seq1	556	gi|147798498|emb|CAN65476.1| hypothetical protein VITISV_018246 [Vitis vinifera]	3e-57
comp111075_c0_seq1	345	gi|356540534|ref|XP_003538743.1| PREDICTED: uncharacterized protein LOC100814320 [Glycine max]	2e-36
comp111078_c0_seq1	443	-	-
comp111082_c0_seq1	326	gi|502108080|ref|XP_004493384.1| PREDICTED: transcription factor bHLH106-like [Cicer arietinum]	1e-22
comp111086_c0_seq1	400	gi|296089863|emb|CBI39682.3| unnamed protein product [Vitis vinifera]	4e-20
comp11109_c0_seq1	494	gi|470114656|ref|XP_004293527.1| PREDICTED: mediator of RNA polymerase II transcription subunit 16-like [Fragaria vesca subsp. vesca]	9e-50
comp111091_c0_seq1	520	gi|225446134|ref|XP_002270697.1| PREDICTED: uncharacterized protein LOC100266729 [Vitis vinifera]	1e-47
comp111106_c0_seq1	364	gi|255560295|ref|XP_002521165.1| myosin XI, putative [Ricinus communis]_x0001_gi|223539734|gb|EEF41316.1| myosin XI, putative [Ricinus communis]	1e-61
comp111109_c0_seq1	347	-	-
comp11111_c0_seq1	434	gi|225452646|ref|XP_002281856.1| PREDICTED: protein SEC13 homolog [Vitis vinifera]_x0001_gi|147809687|emb|CAN73348.1| hypothetical protein VITISV_040760 [Vitis vinifera]	4e-50
comp111110_c0_seq1	331	-	-
comp111114_c0_seq1	314	gi|356543213|ref|XP_003540057.1| PREDICTED: uncharacterized protein LOC100795678 [Glycine max]	4e-30
comp111118_c0_seq1	249	gi|449457977|ref|XP_004146724.1| PREDICTED: LOW QUALITY PROTEIN: T-complex protein 1 subunit gamma-like [Cucumis sativus]	3e-38
comp111129_c0_seq1	279	-	-
comp111130_c0_seq1	325	gi|255568157|ref|XP_002525054.1| run and tbc1 domain containing 3, plant, putative [Ricinus communis]_x0001_gi|223535635|gb|EEF37301.1| run and tbc1 domain containing 3, plant, putative [Ricinus communis]	3e-43
comp111137_c0_seq1	467	gi|225430316|ref|XP_002282750.1| PREDICTED: uncharacterized protein LOC100262916 [Vitis vinifera]_x0001_gi|296082052|emb|CBI21057.3| unnamed protein product [Vitis vinifera]	1e-33
comp111150_c0_seq1	257	gi|224808570|gb|ACN63363.1| RING zinc finger protein 1 [Capsicum annuum]	1e-40
comp111151_c0_seq1	294	gi|224089933|ref|XP_002308870.1| predicted protein [Populus trichocarpa]_x0001_gi|222854846|gb|EEE92393.1| predicted protein [Populus trichocarpa]	6e-30
comp111156_c0_seq1	201	gi|449448046|ref|XP_004141777.1| PREDICTED: heat shock 70 kDa protein 15-like [Cucumis sativus]_x0001_gi|449522532|ref|XP_004168280.1| PREDICTED: heat shock 70 kDa protein 15-like [Cucumis sativus]	4e-26
comp111165_c0_seq1	366	-	-
comp111168_c0_seq1	314	-	-
comp111173_c0_seq1	230	-	-
comp11118_c0_seq1	234	-	-
comp11120_c0_seq1	262	gi|508702937|gb|EOX94833.1| ERD (early-responsive to dehydration stress) family protein [Theobroma cacao]	1e-25
comp11122_c0_seq1	239	-	-
comp111235_c0_seq1	371	gi|460406171|ref|XP_004248543.1| PREDICTED: lon protease homolog, mitochondrial-like [Solanum lycopersicum]	6e-29
comp111240_c0_seq1	233	gi|462394404|gb|EMJ00203.1| hypothetical protein PRUPE_ppa000852mg [Prunus persica]	6e-14
comp111242_c0_seq1	259	gi|460382075|ref|XP_004236765.1| PREDICTED: splicing factor 3B subunit 3-like [Solanum lycopersicum]	9e-40
comp11125_c0_seq1	438	gi|357519889|ref|XP_003630233.1| hypothetical protein MTR_8g093250 [Medicago truncatula]_x0001_gi|355524255|gb|AET04709.1| hypothetical protein MTR_8g093250 [Medicago truncatula]	9e-44
comp111254_c0_seq1	206	gi|470108805|ref|XP_004290699.1| PREDICTED: receptor-like cytosolic serine/threonine-protein kinase RBK2-like [Fragaria vesca subsp. vesca]	5e-24
comp111256_c0_seq1	250	gi|460405290|ref|XP_004248109.1| PREDICTED: putative DEAD-box ATP-dependent RNA helicase 29-like [Solanum lycopersicum]	6e-25
comp11127_c0_seq1	303	gi|298204931|emb|CBI34238.3| unnamed protein product [Vitis vinifera]	6e-46
comp111275_c0_seq1	243	-	-
comp11129_c0_seq1	292	-	-
comp111290_c0_seq1	290	gi|508708802|gb|EOY00699.1| Copine family isoform 1 [Theobroma cacao]_x0001_gi|508708803|gb|EOY00700.1| Copine family isoform 1 [Theobroma cacao]_x0001_gi|508708804|gb|EOY00701.1| Copine family isoform 1 [Theobroma cacao]	2e-31
comp111292_c0_seq1	354	gi|356527941|ref|XP_003532564.1| PREDICTED: uncharacterized protein LOC100810673 [Glycine max]	1e-18
comp11131_c0_seq1	685	gi|482551254|gb|EOA15447.1| hypothetical protein CARUB_v10004089mg [Capsella rubella]	2e-15
comp11132_c0_seq1	371	-	-
comp111327_c0_seq1	215	gi|225444476|ref|XP_002272817.1| PREDICTED: U3 small nucleolar RNA-associated protein 6 homolog [Vitis vinifera]_x0001_gi|302144122|emb|CBI23227.3| unnamed protein product [Vitis vinifera]	7e-24
comp111335_c0_seq1	324	gi|462423061|gb|EMJ27324.1| hypothetical protein PRUPE_ppa011188mg [Prunus persica]	1e-36
comp111340_c0_seq1	414	gi|502151129|ref|XP_004508292.1| PREDICTED: zinc finger CCCH domain-containing protein 34-like [Cicer arietinum]	5e-42
comp111357_c0_seq1	215	-	-
comp11136_c0_seq1	308	-	-
comp111364_c0_seq1	250	gi|449530925|ref|XP_004172442.1| PREDICTED: BTB/POZ domain-containing protein At1g67900-like [Cucumis sativus]	3e-26
comp111367_c0_seq1	233	gi|147792925|emb|CAN73197.1| hypothetical protein VITISV_014078 [Vitis vinifera]	3e-26
comp111368_c0_seq1	266	gi|526117597|ref|NP_001268066.1| sucrose transporter-like [Vitis vinifera]_x0001_gi|6434829|gb|AAF08329.1|AF021808_1 putative sucrose transporter [Vitis vinifera]	3e-38
comp111370_c0_seq1	379	gi|255568046|ref|XP_002525000.1| conserved hypothetical protein [Ricinus communis]_x0001_gi|223535744|gb|EEF37407.1| conserved hypothetical protein [Ricinus communis]	2e-18
comp111371_c0_seq1	260	-	-
comp111373_c0_seq1	228	-	-
comp11138_c0_seq1	327	-	-
comp111385_c0_seq1	237	gi|356561792|ref|XP_003549162.1| PREDICTED: uncharacterized protein LOC100812281 [Glycine max]	9e-21
comp111393_c0_seq1	262	gi|462413379|gb|EMJ18428.1| hypothetical protein PRUPE_ppa005340mg [Prunus persica]	8e-30
comp11141_c0_seq1	365	-	-
comp111414_c0_seq1	271	gi|225461677|ref|XP_002285458.1| PREDICTED: rab3 GTPase-activating protein non-catalytic subunit [Vitis vinifera]_x0001_gi|302142895|emb|CBI20190.3| unnamed protein product [Vitis vinifera]	3e-31
comp11143_c0_seq1	419	-	-
comp111438_c0_seq1	256	-	-
comp11144_c0_seq1	242	-	-
comp111440_c0_seq1	246	gi|482559415|gb|EOA23606.1| hypothetical protein CARUB_v10016806mg [Capsella rubella]	2e-24
comp111442_c0_seq1	241	-	-
comp111447_c0_seq1	212	-	-
comp11145_c0_seq1	424	gi|255570879|ref|XP_002526391.1| nucleic acid binding protein, putative [Ricinus communis]_x0001_gi|223534253|gb|EEF35967.1| nucleic acid binding protein, putative [Ricinus communis]	2e-71
comp111458_c0_seq1	279	gi|470125973|ref|XP_004298970.1| PREDICTED: uncharacterized protein LOC101309833 [Fragaria vesca subsp. vesca]	3e-44
comp111465_c0_seq1	299	-	-
comp111488_c0_seq1	336	gi|297746170|emb|CBI16226.3| unnamed protein product [Vitis vinifera]	1e-51
comp111489_c0_seq1	510	gi|460387973|ref|XP_004239646.1| PREDICTED: uncharacterized protein LOC101245846 [Solanum lycopersicum]	2e-23
comp11149_c0_seq1	216	gi|297736134|emb|CBI24172.3| unnamed protein product [Vitis vinifera]	1e-23
comp111500_c0_seq1	216	-	-
comp111504_c0_seq1	275	-	-
comp11151_c0_seq1	232	gi|359492538|ref|XP_002285423.2| PREDICTED: uncharacterized protein LOC100250545 [Vitis vinifera]	2e-13
comp111513_c0_seq1	203	gi|242055619|ref|XP_002456955.1| hypothetical protein SORBIDRAFT_03g046260 [Sorghum bicolor]_x0001_gi|241928930|gb|EES02075.1| hypothetical protein SORBIDRAFT_03g046260 [Sorghum bicolor]	2e-27
comp111519_c0_seq1	453	gi|357497661|ref|XP_003619119.1| Type I inositol-1,4,5-trisphosphate 5-phosphatase [Medicago truncatula]_x0001_gi|355494134|gb|AES75337.1| Type I inositol-1,4,5-trisphosphate 5-phosphatase [Medicago truncatula]	3e-40
comp11152_c0_seq1	373	gi|460384911|ref|XP_004238150.1| PREDICTED: annexin D5-like [Solanum lycopersicum]	2e-38
comp11153_c0_seq1	209	-	-
comp111531_c0_seq1	204	-	-
comp111539_c0_seq1	259	gi|225441066|ref|XP_002284049.1| PREDICTED: E3 ubiquitin-protein ligase UPL7 [Vitis vinifera]_x0001_gi|297740027|emb|CBI30209.3| unnamed protein product [Vitis vinifera]	2e-36
comp111542_c0_seq1	469	gi|224082506|ref|XP_002306720.1| predicted protein [Populus trichocarpa]_x0001_gi|222856169|gb|EEE93716.1| predicted protein [Populus trichocarpa]	4e-74
comp111551_c0_seq1	273	-	-
comp11156_c0_seq1	537	gi|460401694|ref|XP_004246352.1| PREDICTED: steroid 5-alpha-reductase DET2-like [Solanum lycopersicum]	3e-49
comp111560_c0_seq1	689	gi|462422452|gb|EMJ26715.1| hypothetical protein PRUPE_ppa000193mg [Prunus persica]	6e-19
comp111569_c0_seq1	327	gi|297733630|emb|CBI14877.3| unnamed protein product [Vitis vinifera]	3e-43
comp111570_c0_seq1	221	gi|255566664|ref|XP_002524316.1| Peroxidase 12 precursor, putative [Ricinus communis]_x0001_gi|223536407|gb|EEF38056.1| Peroxidase 12 precursor, putative [Ricinus communis]	4e-22
comp111595_c0_seq1	256	gi|255546439|ref|XP_002514279.1| 3-hydroxyacyl-CoA dehyrogenase, putative [Ricinus communis]_x0001_gi|223546735|gb|EEF48233.1| 3-hydroxyacyl-CoA dehyrogenase, putative [Ricinus communis]	2e-33
comp11160_c0_seq1	379	gi|508710982|gb|EOY02879.1| Senescence-related gene 3 isoform 2 [Theobroma cacao]	3e-44
comp111615_c0_seq1	492	gi|7672732|gb|AAF66615.1| LRR receptor-like protein kinase [Nicotiana tabacum]	3e-51
comp11162_c0_seq1	293	-	-
comp111620_c0_seq1	245	gi|470121585|ref|XP_004296843.1| PREDICTED: ubiquitin-like-specific protease ESD4-like [Fragaria vesca subsp. vesca]	1e-27
comp111627_c0_seq1	431	gi|359473543|ref|XP_002267944.2| PREDICTED: protein ACCUMULATION AND REPLICATION OF CHLOROPLASTS 3-like [Vitis vinifera]	4e-43
comp111629_c0_seq1	485	gi|357497661|ref|XP_003619119.1| Type I inositol-1,4,5-trisphosphate 5-phosphatase [Medicago truncatula]_x0001_gi|355494134|gb|AES75337.1| Type I inositol-1,4,5-trisphosphate 5-phosphatase [Medicago truncatula]	4e-40
comp11164_c0_seq1	512	-	-
comp11165_c0_seq1	328	gi|462399632|gb|EMJ05300.1| hypothetical protein PRUPE_ppa004099mg [Prunus persica]	3e-35
comp111653_c0_seq1	267	-	-
comp111655_c0_seq1	265	gi|359497194|ref|XP_003635450.1| PREDICTED: uncharacterized protein LOC100853798 [Vitis vinifera]_x0001_gi|296084652|emb|CBI25775.3| unnamed protein product [Vitis vinifera]	7e-19
comp111664_c0_seq1	240	gi|147778659|emb|CAN71719.1| hypothetical protein VITISV_034106 [Vitis vinifera]	7e-23
comp111665_c0_seq1	229	gi|502142438|ref|XP_004504958.1| PREDICTED: probable serine/threonine-protein kinase abkC-like [Cicer arietinum]	4e-30
comp111666_c0_seq1	334	gi|225433446|ref|XP_002285679.1| PREDICTED: probable DNA primase large subunit [Vitis vinifera]_x0001_gi|297741936|emb|CBI33371.3| unnamed protein product [Vitis vinifera]	5e-50
comp11167_c0_seq1	805	gi|147821305|emb|CAN74588.1| hypothetical protein VITISV_041991 [Vitis vinifera]	1e-101
comp11168_c0_seq1	265	gi|508706898|gb|EOX98794.1| P-type ATP-ase 1 isoform 1 [Theobroma cacao]	7e-35
comp111683_c0_seq1	218	gi|297820528|ref|XP_002878147.1| hypothetical protein ARALYDRAFT_907197 [Arabidopsis lyrata subsp. lyrata]_x0001_gi|297323985|gb|EFH54406.1| hypothetical protein ARALYDRAFT_907197 [Arabidopsis lyrata subsp. lyrata]	5e-30
comp111685_c0_seq1	345	gi|302398721|gb|ADL36655.1| C3HL domain class transcription factor [Malus domestica]	2e-23
comp111687_c0_seq1	253	-	-
comp111697_c0_seq1	326	gi|350537729|ref|NP_001234307.1| beta-galactosidase, chloroplastic precursor [Solanum lycopersicum]_x0001_gi|7939621|gb|AAF70823.1|AF154422_1 beta-galactosidase [Solanum lycopersicum]	2e-52
comp111703_c0_seq1	348	gi|388505196|gb|AFK40664.1| unknown [Lotus japonicus]	8e-29
comp111713_c0_seq1	274	gi|147778870|emb|CAN62735.1| hypothetical protein VITISV_027749 [Vitis vinifera]	4e-28
comp11172_c0_seq1	225	-	-
comp111725_c0_seq1	284	gi|514713535|ref|XP_004952785.1| PREDICTED: tubulin-folding cofactor C-like [Setaria italica]	4e-32
comp111728_c0_seq1	233	-	-
comp111734_c0_seq1	202	gi|356539989|ref|XP_003538474.1| PREDICTED: RING-H2 finger protein ATL66-like [Glycine max]	1e-18
comp111739_c0_seq1	355	gi|462420730|gb|EMJ24993.1| hypothetical protein PRUPE_ppa013171mg [Prunus persica]	4e-36
comp11174_c0_seq1	268	-	-
comp111748_c0_seq1	273	gi|255551695|ref|XP_002516893.1| always early, putative [Ricinus communis]_x0001_gi|223543981|gb|EEF45507.1| always early, putative [Ricinus communis]	2e-25
comp11177_c0_seq1	500	gi|356565521|ref|XP_003550988.1| PREDICTED: aspartic proteinase-like protein 2-like [Glycine max]	2e-34
comp111772_c0_seq1	242	gi|255538392|ref|XP_002510261.1| ribonuclease p/mrp subunit, putative [Ricinus communis]_x0001_gi|223550962|gb|EEF52448.1| ribonuclease p/mrp subunit, putative [Ricinus communis]	2e-17
comp111776_c0_seq1	350	gi|502150705|ref|XP_004508083.1| PREDICTED: uncharacterized protein LOC101509870 [Cicer arietinum]	4e-49
comp111785_c0_seq1	206	gi|460382257|ref|XP_004236856.1| PREDICTED: F-box/LRR-repeat protein 4-like [Solanum lycopersicum]	2e-25
comp111790_c0_seq1	264	gi|147766196|emb|CAN72130.1| hypothetical protein VITISV_002335 [Vitis vinifera]	7e-32
comp11180_c0_seq1	286	gi|8778437|gb|AAF79445.1|AC025808_27 F18O14.22 [Arabidopsis thaliana]	4e-24
comp11181_c0_seq1	243	gi|359479007|ref|XP_002281519.2| PREDICTED: uncharacterized protein LOC100248374 [Vitis vinifera]	3e-15
comp111821_c0_seq1	251	gi|255550914|ref|XP_002516505.1| conserved hypothetical protein [Ricinus communis]_x0001_gi|223544325|gb|EEF45846.1| conserved hypothetical protein [Ricinus communis]	3e-33
comp11183_c0_seq1	308	gi|296081297|emb|CBI17741.3| unnamed protein product [Vitis vinifera]	4e-15
comp111870_c0_seq1	251	gi|224057118|ref|XP_002299129.1| predicted protein [Populus trichocarpa]_x0001_gi|222846387|gb|EEE83934.1| predicted protein [Populus trichocarpa]	2e-25
comp111884_c0_seq1	238	-	-
comp111891_c0_seq1	238	-	-
comp111895_c0_seq1	414	gi|449445134|ref|XP_004140328.1| PREDICTED: phosphatidylinositol 4-phosphate 5-kinase 1-like [Cucumis sativus]	2e-48
comp111911_c0_seq1	244	-	-
comp111920_c0_seq1	233	-	-
comp111924_c0_seq1	353	gi|255548002|ref|XP_002515058.1| copine, putative [Ricinus communis]_x0001_gi|223546109|gb|EEF47612.1| copine, putative [Ricinus communis]	9e-57
comp111927_c0_seq1	202	-	-
comp11193_c0_seq1	586	-	-
comp111933_c0_seq1	362	-	-
comp111936_c0_seq1	324	gi|508723410|gb|EOY15307.1| Calcium ion binding protein, putative isoform 1 [Theobroma cacao]	3e-27
comp111955_c0_seq1	224	gi|460367658|ref|XP_004229688.1| PREDICTED: protein IQ-DOMAIN 14-like [Solanum lycopersicum]	3e-16
comp111977_c0_seq1	236	gi|359491288|ref|XP_002284253.2| PREDICTED: uncharacterized protein LOC100262180 [Vitis vinifera]	1e-22
comp11198_c0_seq1	220	-	-
comp111982_c0_seq1	201	-	-
comp111988_c0_seq1	211	-	-
comp111992_c0_seq1	243	gi|68299229|emb|CAJ13715.1| putative replication factor A [Capsicum chinense]	3e-16
comp112006_c0_seq1	218	gi|255584708|ref|XP_002533075.1| glutathione peroxidase, putative [Ricinus communis]_x0001_gi|223527139|gb|EEF29314.1| glutathione peroxidase, putative [Ricinus communis]	6e-15
comp11202_c0_seq1	273	-	-
comp112029_c0_seq1	379	gi|359485725|ref|XP_003633323.1| PREDICTED: uncharacterized protein C167.05-like isoform 4 [Vitis vinifera]	3e-13
comp112031_c0_seq1	235	gi|311294323|gb|ADP88917.1| neutral invertase [Gunnera manicata]	3e-35
comp112035_c0_seq1	312	gi|225456067|ref|XP_002280613.1| PREDICTED: cyclin-dependent kinase D-1 [Vitis vinifera]_x0001_gi|297734275|emb|CBI15522.3| unnamed protein product [Vitis vinifera]	4e-34
comp112038_c0_seq1	282	-	-
comp112043_c0_seq1	248	-	-
comp11205_c0_seq1	556	gi|302142946|emb|CBI20241.3| unnamed protein product [Vitis vinifera]	5e-29
comp112058_c0_seq1	220	gi|359477095|ref|XP_003631937.1| PREDICTED: E3 ubiquitin-protein ligase UPL6-like isoform 2 [Vitis vinifera]	3e-20
comp112063_c0_seq1	233	-	-
comp11207_c0_seq1	205	-	-
comp11209_c0_seq1	219	gi|482573822|gb|EOA38009.1| hypothetical protein CARUB_v10009478mg [Capsella rubella]	2e-13
comp112094_c0_seq1	330	-	-
comp11210_c0_seq1	273	gi|462395596|gb|EMJ01395.1| hypothetical protein PRUPE_ppa016004mg [Prunus persica]	3e-23
comp112113_c0_seq1	232	gi|502176472|ref|XP_004515872.1| PREDICTED: ferric reduction oxidase 8, mitochondrial-like [Cicer arietinum]	5e-22
comp11213_c0_seq1	808	gi|315937232|gb|ADU56174.1| ubiquitin-conjugating family protein [Jatropha curcas]_x0001_gi|317159571|gb|ADV04060.1| protein binding/ubiquitin-protein ligase 1 [Hevea brasiliensis]_x0001_gi|508716521|gb|EOY08418.1| Ubiquitin E2 variant 1D-4 [Theobroma cacao]	1e-76
comp112141_c0_seq1	305	gi|470120512|ref|XP_004296344.1| PREDICTED: linoleate 13S-lipoxygenase 2-1, chloroplastic-like [Fragaria vesca subsp. vesca]	2e-40
comp112142_c0_seq1	427	gi|508786384|gb|EOY33640.1| Vacuolar protein sorting-associated protein 41 isoform 1 [Theobroma cacao]	7e-65
comp11215_c0_seq1	400	gi|296089131|emb|CBI38834.3| unnamed protein product [Vitis vinifera]	7e-12
comp11216_c0_seq1	212	-	-
comp11217_c0_seq1	309	-	-
comp11218_c0_seq1	402	-	-
comp112185_c0_seq1	253	-	-
comp112206_c0_seq1	307	gi|225435155|ref|XP_002281741.1| PREDICTED: BTB/POZ domain-containing protein At5g60050 [Vitis vinifera]_x0001_gi|297746172|emb|CBI16228.3| unnamed protein product [Vitis vinifera]	3e-50
comp112211_c0_seq1	322	gi|356574101|ref|XP_003555190.1| PREDICTED: ATP-dependent helicase ULS1-like [Glycine max]	3e-29
comp112218_c0_seq1	493	gi|508702539|gb|EOX94435.1| ARM repeat superfamily protein isoform 1 [Theobroma cacao]	3e-63
comp112228_c0_seq1	331	-	-
comp112231_c0_seq1	234	gi|262070776|gb|ACY08857.1| xyloglucan galactosyltransferase [Eucalyptus grandis]	2e-18
comp112236_c0_seq1	354	gi|255573321|ref|XP_002527588.1| hypothetical protein RCOM_1568080 [Ricinus communis]_x0001_gi|223533034|gb|EEF34796.1| hypothetical protein RCOM_1568080 [Ricinus communis]	8e-18
comp11225_c0_seq1	211	-	-
comp11226_c0_seq1	454	gi|37983539|gb|AAR06289.1| 5-phosphoribosyl-1-pyrophosphate amidotransferase [Nicotiana tabacum]	3e-69
comp112260_c0_seq1	233	gi|224098810|ref|XP_002311275.1| predicted protein [Populus trichocarpa]_x0001_gi|222851095|gb|EEE88642.1| predicted protein [Populus trichocarpa]	2e-12
comp112287_c0_seq1	236	gi|255544784|ref|XP_002513453.1| conserved hypothetical protein [Ricinus communis]_x0001_gi|223547361|gb|EEF48856.1| conserved hypothetical protein [Ricinus communis]	4e-17
comp11229_c0_seq1	523	gi|508778751|gb|EOY26007.1| Suppressor of auxin resistance 3 [Theobroma cacao]	4e-66
comp1123_c0_seq1	241	gi|225432236|ref|XP_002270713.1| PREDICTED: uncharacterized protein At3g17611 [Vitis vinifera]_x0001_gi|147864086|emb|CAN81122.1| hypothetical protein VITISV_038478 [Vitis vinifera]_x0001_gi|297736839|emb|CBI26040.3| unnamed protein product [Vitis vinifera]	5e-20
comp11230_c0_seq1	829	gi|462422486|gb|EMJ26749.1| hypothetical protein PRUPE_ppa003299m2g [Prunus persica]_x0001_gi|462422487|gb|EMJ26750.1| hypothetical protein PRUPE_ppa003299m2g [Prunus persica]	4e-102
comp112301_c0_seq1	344	gi|225440009|ref|XP_002276399.1| PREDICTED: ethylene-insensitive protein 2-like [Vitis vinifera]	2e-23
comp112309_c0_seq1	341	-	-
comp112314_c0_seq1	202	gi|356540988|ref|XP_003538966.1| PREDICTED: uncharacterized protein LOC100812718 [Glycine max]	8e-17
comp11232_c0_seq1	203	-	-
comp112329_c0_seq1	360	gi|359481103|ref|XP_002263641.2| PREDICTED: trafficking protein particle complex subunit 8-like [Vitis vinifera]	3e-27
comp112336_c0_seq1	212	gi|470111925|ref|XP_004292191.1| PREDICTED: 5-dehydro-2-deoxygluconokinase 1-like [Fragaria vesca subsp. vesca]	2e-20
comp112339_c0_seq1	266	-	-
comp11236_c0_seq1	269	-	-
comp11237_c0_seq1	220	-	-
comp112372_c0_seq1	263	gi|508703785|gb|EOX95681.1| Cellular apoptosis susceptibility protein / importin-alpha re-exporter, putative isoform 1 [Theobroma cacao]_x0001_gi|508703786|gb|EOX95682.1| Cellular apoptosis susceptibility protein / importin-alpha re-exporter, putative isoform 1 [Theobroma cacao]	1e-33
comp112373_c0_seq1	240	-	-
comp112379_c0_seq1	227	gi|462413807|gb|EMJ18856.1| hypothetical protein PRUPE_ppa000253mg [Prunus persica]	1e-36
comp112381_c0_seq1	281	-	-
comp112389_c0_seq1	248	-	-
comp112391_c0_seq1	204	gi|15242143|ref|NP_200556.1| AAA-type ATPase family protein [Arabidopsis thaliana]_x0001_gi|9758309|dbj|BAB08783.1| unnamed protein product [Arabidopsis thaliana]_x0001_gi|332009523|gb|AED96906.1| AAA-type ATPase family protein [Arabidopsis thaliana]	3e-23
comp112399_c0_seq1	220	-	-
comp11240_c0_seq1	464	gi|460406010|ref|XP_004248467.1| PREDICTED: F-box protein At3g07870-like [Solanum lycopersicum]	1e-17
comp112403_c0_seq1	255	gi|262070776|gb|ACY08857.1| xyloglucan galactosyltransferase [Eucalyptus grandis]	3e-45
comp112409_c0_seq1	406	gi|296083109|emb|CBI22513.3| unnamed protein product [Vitis vinifera]	2e-22
comp11241_c0_seq1	812	gi|502122220|ref|XP_004497638.1| PREDICTED: uncharacterized protein LOC101499059 [Cicer arietinum]	2e-106
comp11242_c0_seq1	595	gi|462406630|gb|EMJ12094.1| hypothetical protein PRUPE_ppa001621mg [Prunus persica]	1e-34
comp112429_c0_seq1	406	gi|297744125|emb|CBI37095.3| unnamed protein product [Vitis vinifera]	6e-65
comp112440_c0_seq1	250	gi|508785339|gb|EOY32595.1| NIMA-related kinase 7 [Theobroma cacao]	1e-18
comp112442_c0_seq1	250	gi|296086616|emb|CBI32251.3| unnamed protein product [Vitis vinifera]	9e-24
comp112444_c0_seq1	636	gi|460369660|ref|XP_004230675.1| PREDICTED: serine/threonine-protein kinase TOR-like [Solanum lycopersicum]	9e-93
comp112448_c0_seq1	242	-	-
comp11245_c0_seq1	297	gi|470126077|ref|XP_004299020.1| PREDICTED: MATE efflux family protein 9-like [Fragaria vesca subsp. vesca]	1e-33
comp112462_c0_seq1	313	gi|356522182|ref|XP_003529726.1| PREDICTED: putative phospholipid-transporting ATPase 4-like [Glycine max]	5e-40
comp112479_c0_seq1	269	gi|225459407|ref|XP_002285817.1| PREDICTED: uncharacterized protein At4g37920, chloroplastic [Vitis vinifera]_x0001_gi|302141900|emb|CBI19103.3| unnamed protein product [Vitis vinifera]	3e-34
comp11248_c0_seq1	281	-	-
comp112480_c0_seq1	324	gi|470112464|ref|XP_004292454.1| PREDICTED: pentatricopeptide repeat-containing protein At2g15820-like [Fragaria vesca subsp. vesca]	2e-42
comp112490_c0_seq1	203	-	-
comp11250_c0_seq1	391	gi|314910740|gb|ADT63061.1| 4-coumarate:CoA ligase [Fagopyrum esculentum]	5e-64
comp11251_c0_seq1	315	gi|502142426|ref|XP_004504952.1| PREDICTED: pentatricopeptide repeat-containing protein At1g55890, mitochondrial-like [Cicer arietinum]	3e-30
comp112510_c0_seq1	213	-	-
comp112513_c0_seq1	235	-	-
comp112550_c0_seq1	318	gi|164685616|gb|ABY66754.1| atp1, partial (mitochondrion) [Jasminum floridum]	7e-54
comp112551_c0_seq1	244	gi|508709615|gb|EOY01512.1| LAG1 longevity assurance isoform 2, partial [Theobroma cacao]	1e-35
comp112557_c0_seq1	416	gi|508782333|gb|EOY29589.1| Non-intrinsic ABC protein 10 [Theobroma cacao]	3e-58
comp112563_c0_seq1	214	gi|356553798|ref|XP_003545239.1| PREDICTED: BAHD acyltransferase DCR-like [Glycine max]	1e-23
comp112564_c0_seq1	203	gi|297844874|ref|XP_002890318.1| hypothetical protein ARALYDRAFT_472131 [Arabidopsis lyrata subsp. lyrata]_x0001_gi|297336160|gb|EFH66577.1| hypothetical protein ARALYDRAFT_472131 [Arabidopsis lyrata subsp. lyrata]	4e-20
comp112570_c0_seq1	201	-	-
comp112575_c0_seq1	246	gi|359473951|ref|XP_003631380.1| PREDICTED: LOW QUALITY PROTEIN: protein NLP7-like [Vitis vinifera]	1e-37
comp112577_c0_seq1	397	gi|460386663|ref|XP_004239016.1| PREDICTED: probable phosphatidylinositol 4-kinase type 2-beta At1g26270-like [Solanum lycopersicum]	5e-47
comp11258_c0_seq1	305	gi|460381817|ref|XP_004236638.1| PREDICTED: uncharacterized protein LOC101251768 isoform 2 [Solanum lycopersicum]	1e-18
comp112581_c0_seq1	209	gi|460386183|ref|XP_004238779.1| PREDICTED: homeobox-leucine zipper protein ATHB-13 isoform 1 [Solanum lycopersicum]	2e-30
comp112598_c0_seq1	203	gi|482569737|gb|EOA33925.1| hypothetical protein CARUB_v10021418mg [Capsella rubella]	2e-14
comp112605_c0_seq1	502	-	-
comp112622_c0_seq1	226	gi|147825286|emb|CAN71084.1| hypothetical protein VITISV_028588 [Vitis vinifera]	3e-36
comp112628_c0_seq1	306	gi|357492851|ref|XP_003616714.1| PRA1 family protein B1 [Medicago truncatula]_x0001_gi|355518049|gb|AES99672.1| PRA1 family protein B1 [Medicago truncatula]	2e-11
comp11263_c0_seq1	661	gi|225453224|ref|XP_002263419.1| PREDICTED: uncharacterized protein LOC100259890 [Vitis vinifera]_x0001_gi|297734695|emb|CBI16746.3| unnamed protein product [Vitis vinifera]	5e-43
comp112636_c0_seq1	484	gi|460373003|ref|XP_004232312.1| PREDICTED: tRNA (adenine(58)-N(1))-methyltransferase catalytic subunit TRMT61A-like [Solanum lycopersicum]	6e-68
comp112652_c0_seq1	230	gi|502097805|ref|XP_004491085.1| PREDICTED: centromere/kinetochore protein zw10 homolog [Cicer arietinum]	5e-22
comp112654_c0_seq1	293	gi|297742631|emb|CBI34780.3| unnamed protein product [Vitis vinifera]	5e-29
comp11267_c0_seq1	664	gi|462409792|gb|EMJ15126.1| hypothetical protein PRUPE_ppa004360mg [Prunus persica]	3e-74
comp11268_c0_seq1	303	-	-
comp112681_c0_seq1	250	-	-
comp112695_c0_seq1	201	-	-
comp112704_c0_seq1	283	gi|302142564|emb|CBI19767.3| unnamed protein product [Vitis vinifera]	3e-46
comp11271_c0_seq1	493	gi|462419673|gb|EMJ23936.1| hypothetical protein PRUPE_ppa008729mg [Prunus persica]	3e-34
comp112712_c0_seq1	220	gi|347361138|gb|AEO86797.1| cyclin [Camellia sinensis]	1e-15
comp11272_c0_seq1	272	gi|508727051|gb|EOY18948.1| Dihydrolipoamide acetyltransferase component of pyruvate dehydrogenase isoform 1 [Theobroma cacao]	4e-30
comp112725_c0_seq1	346	gi|462404041|gb|EMJ09598.1| hypothetical protein PRUPE_ppa000848mg [Prunus persica]	1e-30
comp112728_c0_seq1	324	gi|502168126|ref|XP_004514325.1| PREDICTED: AP2/ERF and B3 domain-containing transcription repressor TEM1-like [Cicer arietinum]	3e-17
comp112734_c0_seq1	303	gi|508721003|gb|EOY12900.1| Leucine-rich repeat (LRR) family protein isoform 7 [Theobroma cacao]	6e-37
comp112739_c0_seq1	208	-	-
comp112741_c0_seq1	232	gi|508709582|gb|EOY01479.1| Aminoalcoholphosphotransferase 1 isoform 1 [Theobroma cacao]	2e-38
comp11275_c0_seq1	261	gi|460414445|ref|XP_004252581.1| PREDICTED: uncharacterized protein LOC101263293 [Solanum lycopersicum]	5e-29
comp112756_c0_seq1	265	gi|255541866|ref|XP_002511997.1| conserved hypothetical protein [Ricinus communis]_x0001_gi|223549177|gb|EEF50666.1| conserved hypothetical protein [Ricinus communis]	6e-18
comp112784_c0_seq1	218	-	-
comp11279_c0_seq1	285	gi|224143170|ref|XP_002336002.1| cytochrome P450 [Populus trichocarpa]_x0001_gi|222838370|gb|EEE76735.1| cytochrome P450 [Populus trichocarpa]	2e-27
comp112795_c0_seq1	229	gi|147772798|emb|CAN67166.1| hypothetical protein VITISV_015820 [Vitis vinifera]	7e-28
comp11280_c0_seq1	762	gi|225446819|ref|XP_002279329.1| PREDICTED: conserved oligomeric Golgi complex subunit 5 [Vitis vinifera]_x0001_gi|302143539|emb|CBI22100.3| unnamed protein product [Vitis vinifera]	9e-112
comp112812_c0_seq1	267	-	-
comp112819_c0_seq1	371	gi|225453382|ref|XP_002273241.1| PREDICTED: protein kinase G11A [Vitis vinifera]_x0001_gi|147857163|emb|CAN79227.1| hypothetical protein VITISV_011040 [Vitis vinifera]	5e-25
comp11282_c0_seq1	292	-	-
comp11282_c0_seq2	205	-	-
comp112820_c0_seq1	207	-	-
comp11283_c0_seq1	204	-	-
comp112833_c0_seq1	294	gi|508704036|gb|EOX95932.1| Cytochrome P450, family 86, subfamily A, polypeptide 8 isoform 1 [Theobroma cacao]_x0001_gi|508704037|gb|EOX95933.1| Cytochrome P450, family 86, subfamily A, polypeptide 8 isoform 1 [Theobroma cacao]	1e-44
comp11285_c0_seq1	271	gi|297737170|emb|CBI26371.3| unnamed protein product [Vitis vinifera]	2e-17
comp112855_c0_seq1	315	gi|255560291|ref|XP_002521163.1| glutaredoxin, grx, putative [Ricinus communis]_x0001_gi|223539732|gb|EEF41314.1| glutaredoxin, grx, putative [Ricinus communis]	8e-24
comp11286_c0_seq1	207	gi|255564178|ref|XP_002523086.1| dtdp-glucose 4-6-dehydratase, putative [Ricinus communis]_x0001_gi|223537648|gb|EEF39271.1| dtdp-glucose 4-6-dehydratase, putative [Ricinus communis]	6e-11
comp11288_c0_seq1	399	gi|356513961|ref|XP_003525676.1| PREDICTED: nuclear pore membrane glycoprotein 210-like [Glycine max]	3e-15
comp11289_c0_seq1	270	gi|449434536|ref|XP_004135052.1| PREDICTED: LOW QUALITY PROTEIN: steroid 5-alpha-reductase DET2-like [Cucumis sativus]	1e-18
comp112891_c0_seq1	339	gi|470141038|ref|XP_004306242.1| PREDICTED: serine/threonine-protein kinase-like protein CCR1-like [Fragaria vesca subsp. vesca]	2e-33
comp112895_c0_seq1	632	gi|508721114|gb|EOY13011.1| SPA1-related 3 isoform 1 [Theobroma cacao]	2e-46
comp112897_c0_seq1	214	-	-
comp11290_c0_seq1	416	gi|359483296|ref|XP_002265811.2| PREDICTED: pyrophosphate-energized membrane proton pump 3 [Vitis vinifera]	8e-52
comp112905_c0_seq1	294	gi|224134935|ref|XP_002327526.1| predicted protein [Populus trichocarpa]_x0001_gi|222836080|gb|EEE74501.1| predicted protein [Populus trichocarpa]	4e-18
comp11291_c0_seq1	229	gi|224137204|ref|XP_002322499.1| predicted protein [Populus trichocarpa]_x0001_gi|222867129|gb|EEF04260.1| predicted protein [Populus trichocarpa]	3e-29
comp112916_c0_seq1	242	-	-
comp11293_c0_seq1	601	gi|359487802|ref|XP_002284554.2| PREDICTED: probable Xaa-Pro aminopeptidase P-like [Vitis vinifera]	5e-65
comp112930_c0_seq1	309	gi|225463914|ref|XP_002266510.1| PREDICTED: SKP1-interacting partner 15 [Vitis vinifera]	4e-26
comp11295_c0_seq1	575	gi|297737937|emb|CBI27138.3| unnamed protein product [Vitis vinifera]	7e-56
comp112958_c0_seq1	272	-	-
comp11296_c0_seq1	214	gi|449482239|ref|XP_004156223.1| PREDICTED: protein furry homolog-like [Cucumis sativus]	1e-25
comp11298_c0_seq1	282	-	-
comp11299_c0_seq1	662	gi|255565391|ref|XP_002523686.1| snf1-kinase beta subunit, plants, putative [Ricinus communis]_x0001_gi|223536990|gb|EEF38626.1| snf1-kinase beta subunit, plants, putative [Ricinus communis]	1e-44
comp1130_c0_seq1	220	gi|462422147|gb|EMJ26410.1| hypothetical protein PRUPE_ppa002012mg [Prunus persica]	1e-18
comp11300_c0_seq1	487	gi|147825385|emb|CAN75494.1| hypothetical protein VITISV_030525 [Vitis vinifera]	3e-18
comp113007_c0_seq1	263	gi|225432236|ref|XP_002270713.1| PREDICTED: uncharacterized protein At3g17611 [Vitis vinifera]_x0001_gi|147864086|emb|CAN81122.1| hypothetical protein VITISV_038478 [Vitis vinifera]_x0001_gi|297736839|emb|CBI26040.3| unnamed protein product [Vitis vinifera]	1e-17
comp113013_c0_seq1	216	-	-
comp113019_c0_seq1	282	gi|297817616|ref|XP_002876691.1| invertase/pectin methylesterase inhibitor family protein [Arabidopsis lyrata subsp. lyrata]_x0001_gi|297322529|gb|EFH52950.1| invertase/pectin methylesterase inhibitor family protein [Arabidopsis lyrata subsp. lyrata]	6e-18
comp11302_c0_seq1	236	-	-
comp113021_c0_seq1	472	gi|470125867|ref|XP_004298919.1| PREDICTED: uncharacterized protein SLP1-like [Fragaria vesca subsp. vesca]	2e-43
comp113034_c0_seq1	201	-	-
comp113038_c0_seq1	467	gi|225445090|ref|XP_002280419.1| PREDICTED: uncharacterized protein LOC100264719 [Vitis vinifera]_x0001_gi|297738756|emb|CBI28001.3| unnamed protein product [Vitis vinifera]	8e-82
comp113042_c0_seq1	279	gi|508787128|gb|EOY34384.1| Tyrosylprotein sulfotransferase isoform 3 [Theobroma cacao]	4e-40
comp113049_c0_seq1	201	gi|470125222|ref|XP_004298604.1| PREDICTED: uncharacterized protein LOC101313307 [Fragaria vesca subsp. vesca]	2e-27
comp11305_c0_seq1	281	gi|356514523|ref|XP_003525955.1| PREDICTED: uncharacterized protein KIAA0930-like [Glycine max]	1e-16
comp113059_c0_seq1	369	gi|460393921|ref|XP_004242556.1| PREDICTED: leucine-rich repeat receptor-like protein kinase TDR-like [Solanum lycopersicum]	5e-26
[truncated: 31,933 more rows]
