# Supplementary material for: Genome-Wide Transcriptome Analysis Reveals Conserved and Distinct Molecular Mechanisms of Al Resistance in Buckwheat (Fagopyrum esculentum Moench) Leaves
Source: Int J Mol Sci. 2017 Aug 27;18(9):1859. doi: 10.3390/ijms18091859 (PMC5618508; doi:10.3390/ijms18091859)
Supplement: Supplementary file 1 [file ijms-18-01859-s001.zip › ijms-218121-supple/Supplemental Table S2.xlsx]

## Sheet: Up-regulated
Table S2. Genes up- and down-regulated in Al-treated buckwheat leaves
Gene ID	-Al	+Al	log2FC	TAIR ID	Description	GO Biological Process
comp2870_c0_seq1	7.90582	17.1059	1.1135	AT1G14330	Galactose oxidase/kelch repeat superfamily protein	Unknown
comp25720_c0_seq1	41.0833	101.66	1.30713	AT1G01490	Heavy metal transport/detoxification superfamily protein	unknown
comp22300_c0_seq1	25.1817	61.3163	1.28389	AT1G01490	Heavy metal transport/detoxification superfamily protein	unknown
comp25482_c0_seq3	26.3659	60.5018	1.1983	AT1G01490	Heavy metal transport/detoxification superfamily protein	unknown
comp26776_c0_seq1	13.78	40.0842	1.54046	AT1G02610	RING/FYVE/PHD zinc finger superfamily protein	unknown
comp86783_c0_seq1	3.03454	13.5725	2.16114	AT1G06750	P-loop containing nucleoside triphosphate hydrolases superfamily protein	Unknown
comp32127_c0_seq1	28.1774	110.254	1.96822	AT1G07040	unknown protein	unknown
comp32370_c0_seq1	26.51	107.147	2.01499	AT1G07040	unknown protein	unknown
comp15894_c0_seq1	5.55185	11.2749	1.02208	AT1G07710	Ankyrin repeat family protein	unknown
comp21757_c0_seq2	16.4648	34.8266	1.08081	AT1G10657	Plant protein 1589 of unknown function	unknown
comp19679_c0_seq2	16.3961	33.624	1.03614	AT1G10657	Plant protein 1589 of unknown function	unknown
comp21757_c0_seq1	15.9634	33.3163	1.06146	AT1G10657	Plant protein 1589 of unknown function	unknown
comp21757_c0_seq3	13.8553	34.5603	1.31868	AT1G10657	Plant protein 1589 of unknown function	unknown
comp19679_c0_seq1	13.7933	33.0425	1.26035	AT1G10657	Plant protein 1589 of unknown function	unknown
comp75764_c0_seq1	3.76108	14.7448	1.97099	AT1G11380	PLAC8 family protein	Unknown
comp5068_c0_seq1	8.40188	23.3003	1.47156	AT1G11990	O-fucosyltransferase family protein	unknown
comp12443_c0_seq1	7.37618	14.8813	1.01256	AT1G12390	Cornichon family protein	unknown
comp15584_c0_seq1	7.06664	14.5259	1.03953	AT1G12390	Cornichon family protein	unknown
comp18405_c0_seq1	6.68078	18.7384	1.48791	AT1G12710	PHLOEM PROTEIN 2-A12	unknown
comp30671_c0_seq1	26.1898	98.142	1.90587	AT1G12710	PHLOEM PROTEIN 2-A12	unknown
comp23379_c0_seq1	7.78736	24.7089	1.66583	AT1G12710	PHLOEM PROTEIN 2-A12	unknown
comp30281_c0_seq1	53.1392	120.869	1.1856	AT1G16840	unknown protein	Unknown
comp30546_c0_seq1	56.9796	126.019	1.14513	AT1G16840	unknown protein	Unknown
comp19616_c0_seq1	51.5087	119.771	1.21739	AT1G22630	unknown protein	unknown
comp22008_c0_seq2	51.7841	118.639	1.19599	AT1G22630	unknown protein	unknown
comp22008_c0_seq1	41.2498	94.4705	1.19547	AT1G22630	unknown protein	unknown
comp67796_c0_seq1	4.51282	10.7853	1.25697	AT1G23390	Kelch repeat-containing F-box family protein	unknown
comp19267_c0_seq1	8.03739	18.2807	1.18552	AT1G23390	Kelch repeat-containing F-box family protein	unknown
comp20041_c0_seq1	6.52294	79.7	3.61099	AT1G29520	AWPM-19-like family protein	unknown
comp22219_c0_seq1	6.67842	19.3858	1.53742	AT1G31460	unknown protein	unknown
comp23223_c0_seq1	13.4218	27.5205	1.03593	AT1G31940	unknown protein	Unknown
comp19000_c0_seq1	0	21.1816	Inf	AT1G33860	unknown protein	unknown
comp19000_c0_seq2	0	17.2255	Inf	AT1G33860	unknown protein	unknown
comp31720_c0_seq1	14.1024	32.5562	1.20699	AT1G47740	PPPDE putative thiol peptidase family protein	unknown
comp32630_c0_seq2	12.4316	28.5904	1.20151	AT1G47740	PPPDE putative thiol peptidase family protein	unknown
comp31720_c0_seq2	15.3657	35.4606	1.2065	AT1G47740	PPPDE putative thiol peptidase family protein	Unknown
comp32630_c0_seq8	13.4315	30.8975	1.20187	AT1G47740	PPPDE putative thiol peptidase family protein	Unknown
comp28922_c0_seq1	185.553	378.815	1.02966	AT1G51200	A20/AN1-like zinc finger family protein	unknown
comp41072_c0_seq1	14.1217	28.2482	1.00024	AT1G52720	unknown protein	unknown
comp42311_c0_seq1	12.851	26.0226	1.01789	AT1G52720	unknown protein	Unknown
comp85838_c0_seq1	4.91454	10.6761	1.11926	AT1G62330	O-fucosyltransferase family protein	unknown
comp14153_c0_seq1	7.01005	18.9226	1.43262	AT1G62330	O-fucosyltransferase family protein	Unknown
comp13700_c0_seq1	10.8401	24.5812	1.18117	AT1G64330	myosin heavy chain-related	Unknown
comp31568_c0_seq6	10.1465	28.577	1.49388	AT1G79390	unknown protein	Unknown
comp63375_c0_seq1	6.87175	16.2618	1.24274	AT1G79770	Protein of unknown function (DUF1677)	unknown
comp59765_c0_seq1	6.48336	15.6437	1.27077	AT1G79770	Protein of unknown function (DUF1677)	unknown
comp16029_c0_seq1	0	17.0689	Inf	AT2G01008	unknown protein	unknown
comp13971_c0_seq1	0	12.6772	Inf	AT2G01008	unknown protein	unknown
comp30096_c0_seq1	28.0387	56.7868	1.01814	AT2G06025	Acyl-CoA N-acyltransferases (NAT) superfamily protein	unknown
comp22580_c0_seq1	3.05391	18.4583	2.59554	AT2G24280	alpha/beta-Hydrolases superfamily protein	unknown
comp21390_c0_seq2	4.28893	22.8979	2.41652	AT2G24280	alpha/beta-Hydrolases superfamily protein	unknown
comp30850_c0_seq11	224.87	472.127	1.07008	AT2G25060	EARLY NODULIN-LIKE PROTEIN 14	Unknown
comp31566_c0_seq4	213.812	465.504	1.12245	AT2G25060	EARLY NODULIN-LIKE PROTEIN 14	Unknown
comp31566_c0_seq1	201.716	432.241	1.09951	AT2G25060	EARLY NODULIN-LIKE PROTEIN 14	Unknown
comp31566_c0_seq3	197.602	417.641	1.07967	AT2G25060	EARLY NODULIN-LIKE PROTEIN 14	Unknown
comp67942_c0_seq1	4.94945	10.4552	1.07889	AT2G27950	Ring/U-Box superfamily protein	unknown
comp18716_c0_seq1	7.42618	16.7331	1.17201	AT2G27950	Ring/U-Box superfamily protein	Unknown
comp18716_c0_seq2	8.16123	18.1936	1.15658	AT2G27950	Ring/U-Box superfamily protein	unknown
comp17364_c0_seq1	12.0997	24.3944	1.01158	AT2G30150	UDP-Glycosyltransferase superfamily protein	unknown
comp32531_c0_seq3	37.1921	98.4342	1.40416	AT2G30600	BTB/POZ domain-containing protein	unknown
comp32531_c0_seq2	38.204	101.579	1.4108	AT2G30600	BTB/POZ domain-containing protein	unknown
comp32531_c0_seq1	38.7339	103.412	1.41673	AT2G30600	BTB/POZ domain-containing protein	unknown
comp46831_c0_seq1	6.41074	29.4609	2.20024	AT2G30630	P-loop containing nucleoside triphosphate hydrolases superfamily protein	unknown
comp46229_c0_seq1	6.29231	28.6694	2.18785	AT2G30630	P-loop containing nucleoside triphosphate hydrolases superfamily protein	unknown
comp13233_c0_seq1	5.92198	16.9693	1.51878	AT2G32150	Haloacid dehalogenase-like hydrolase (HAD) superfamily protein	Unknown
comp7580_c0_seq1	4.40995	11.2791	1.35482	AT2G32150	Haloacid dehalogenase-like hydrolase (HAD) superfamily protein	Unknown
comp13324_c0_seq1	6.33187	17.9353	1.5021	AT2G32150	Haloacid dehalogenase-like hydrolase (HAD) superfamily protein	Unknown
comp55246_c0_seq1	4.03482	13.382	1.72972	AT2G33690	Late embryogenesis abundant protein, group 6	Unknown
comp86344_c0_seq1	3.49223	11.9287	1.77222	AT2G33690	Late embryogenesis abundant protein, group 6	Unknown
comp31010_c0_seq1	21.4198	60.0071	1.48619	AT2G38820	Protein of unknown function (DUF506)	unknown
comp31756_c0_seq1	34.2364	77.9706	1.1874	AT2G39420	alpha/beta-Hydrolases superfamily protein	unknown
comp28485_c0_seq1	37.6439	79.4367	1.07739	AT2G41120	unknown protein	unknown
comp27780_c0_seq1	55.3105	119.663	1.11335	AT2G42975	unknown protein	unknown
comp27524_c0_seq1	49.4289	109.657	1.14957	AT2G42975	unknown protein	unknown
comp30729_c0_seq1	37.3871	84.4809	1.17608	AT2G46220	Uncharacterized conserved protein (DUF2358)	unknown
comp64428_c0_seq1	5.29428	15.7089	1.56907	AT3G04140	Ankyrin repeat family protein	unknown
comp6587_c0_seq1	54.028	152.299	1.49513	AT3G06070	unknown protein	Unknown
comp13302_c0_seq1	6.85426	14.11	1.04165	AT3G07120	RING/U-box superfamily protein	unknown
comp27552_c0_seq1	13.0766	28.5464	1.12632	AT3G07470	Protein of unknown function, DUF538	unknown
comp99007_c0_seq1	5.3946	11.1901	1.05264	AT3G11590	unknown protein	Unknown
comp11548_c0_seq1	3.9634	14.6144	1.88258	AT3G13780	SMAD/FHA domain-containing protein	unknown
comp25649_c0_seq1	21.0108	51.4642	1.29244	AT3G15760	unknown protein	unknown
comp24370_c0_seq1	20.663	49.6655	1.26519	AT3G15760	unknown protein	unknown
comp16992_c0_seq1	8.55951	22.857	1.41703	AT3G18430	Calcium-binding EF-hand family protein	unknown
comp17783_c0_seq1	7.57386	21.1024	1.4783	AT3G18430	Calcium-binding EF-hand family protein	unknown
comp28976_c0_seq1	20.6447	46.9067	1.18402	AT3G26510	Octicosapeptide/Phox/Bem1p family protein	unknown
comp19723_c0_seq1	22.4304	67.3376	1.58596	AT3G48180	unknown protein	unknown
comp24081_c0_seq2	19.6908	57.7318	1.55185	AT3G48180	unknown protein	unknown
comp24081_c0_seq1	19.8887	55.8518	1.48965	AT3G48180	unknown protein	unknown
comp29058_c0_seq1	48.4613	105.75	1.12575	AT3G52070	unknown protein	Unknown
comp29703_c0_seq1	50.8757	105.738	1.05544	AT3G52070	unknown protein	Unknown
comp108975_c0_seq1	3.06851	12.5522	2.03233	AT3G54040	PAR1 protein	unknown
comp86665_c0_seq1	3.42879	12.3785	1.85207	AT3G54040	PAR1 protein	Unknown
comp5321_c0_seq1	8.12028	22.8227	1.49087	AT3G62650	unknown protein	unknown
comp6120_c0_seq1	8.08236	22.1102	1.45186	AT3G62650	unknown protein	unknown
comp5951_c0_seq1	10.9684	24.3411	1.15004	AT3G62860	alpha/beta-Hydrolases superfamily protein	unknown
comp25984_c0_seq1	24.8548	53.0179	1.09295	AT4G00030	Plastid-lipid associated protein PAP / fibrillin family protein	unknown
comp24618_c0_seq3	23.9828	51.6569	1.10696	AT4G00030	Plastid-lipid associated protein PAP / fibrillin family protein	unknown
comp25984_c0_seq2	26.5849	58.174	1.12977	AT4G00030	Plastid-lipid associated protein PAP / fibrillin family protein	unknown
comp24618_c0_seq2	25.8891	57.1923	1.14348	AT4G00030	Plastid-lipid associated protein PAP / fibrillin family protein	unknown
comp27239_c0_seq1	14.295	29.0757	1.02431	AT4G03420	Protein of unknown function (DUF789)	unknown
comp19664_c0_seq2	10.1832	22.2629	1.12846	AT4G10720	Ankyrin repeat family protein	Unknown
comp9877_c0_seq1	6.65508	13.6519	1.03658	AT4G10750	Phosphoenolpyruvate carboxylase family protein	unknown
comp20361_c0_seq1	8.29396	17.4434	1.07255	AT4G13030	P-loop containing nucleoside triphosphate hydrolases superfamily protein	Unknown
comp30301_c0_seq1	56.7847	118.87	1.06581	AT4G15545	unknown protein	Unknown
comp15029_c0_seq1	5.01023	10.4919	1.06632	AT4G15563	unknown protein	unknown
comp24707_c0_seq1	12.4566	50.8232	2.02858	AT4G15610	CASP-LIKE PROTEIN 1D1	unknown
comp19260_c0_seq1	12.1968	50.6293	2.05346	AT4G15610	CASP-LIKE PROTEIN 1D1	unknown
comp81222_c0_seq1	2.21557	11.6296	2.39206	AT4G15610	CASP-LIKE PROTEIN 1D1	unknown
comp96304_c0_seq1	2.34341	10.9663	2.2264	AT4G15610	CASP-LIKE PROTEIN 1D1	unknown
comp27549_c0_seq1	22.1373	76.6376	1.79157	AT4G15630	CASP-LIKE PROTEIN 1E1	unknown
comp27777_c0_seq2	22.2472	74.6804	1.74711	AT4G15630	CASP-LIKE PROTEIN 1E1	unknown
comp32298_c0_seq1	14.9566	36.2256	1.27622	AT4G17940	Tetratricopeptide repeat (TPR)-like superfamily protein	Unknown
comp12113_c0_seq1	10.6069	26.0514	1.29636	AT4G24700	unknown protein	unknown
comp21252_c0_seq1	7.68358	24.3131	1.66188	AT4G24700	unknown protein	unknown
comp21252_c0_seq3	7.84152	21.8806	1.48045	AT4G24700	unknown protein	unknown
comp24639_c0_seq1	480.78	2018.03	2.0695	AT4G27450	Aluminium induced protein with YGL and LRDR motifs	unknown
comp6079_c0_seq1	7.1767	16.7336	1.22136	AT4G29260	HAD superfamily, subfamily IIIB acid phosphatase	unknown
comp26693_c0_seq1	20.3642	43.5246	1.09579	AT4G32030	unknown protein	unknown
comp31617_c0_seq1	24.045	84.8648	1.81943	AT4G32480	Protein of unknown function (DUF506)	unknown
comp28187_c0_seq1	15.2501	88.7242	2.5405	AT4G32480	Protein of unknown function (DUF506)	unknown
comp28865_c0_seq1	13.5503	86.0544	2.66692	AT4G32480	Protein of unknown function (DUF506)	unknown
comp23682_c0_seq1	9.24696	23.1784	1.32573	AT4G36850	PQ-loop repeat family protein / transmembrane family protein	unknown
comp23004_c0_seq1	7.65615	20.3219	1.40834	AT4G36850	PQ-loop repeat family protein / transmembrane family protein	Unknown
comp28543_c0_seq1	828.935	1700.37	1.03652	AT5G02160	unknown protein	unknown
comp28772_c0_seq1	695.647	1400.51	1.00952	AT5G02160	unknown protein	unknown
comp24307_c0_seq1	10.3262	26.622	1.36631	AT5G03560	Tetratricopeptide repeat (TPR)-like superfamily protein	unknown
comp17461_c0_seq1	7.83297	23.1252	1.56183	AT5G05930	GUANYLYL CYCLASE 1	unknown
comp19844_c0_seq1	31.7685	68.9496	1.11795	AT5G11600	unknown protein	Unknown
comp22304_c0_seq1	27.6603	60.5772	1.13096	AT5G11600	unknown protein	Unknown
comp9241_c0_seq1	5.41328	11.5462	1.09284	AT5G12890	UDP-Glycosyltransferase superfamily protein	unknown
comp75584_c0_seq1	2.82511	11.427	2.01607	AT5G19100	Eukaryotic aspartyl protease family protein	Unknown
comp14651_c0_seq1	3.43214	11.847	1.78735	AT5G19440	similar to Eucalyptus gunnii alcohol dehydrogenase	Unknown
comp17567_c0_seq1	3.52103	15.7204	2.15857	AT5G19440	similar to Eucalyptus gunnii alcohol dehydrogenase of unknown physiological function	Unknown
comp30335_c0_seq1	38.6717	83.6554	1.11318	AT5G19460	NUDIX HYDROLASE HOMOLOG 20	Unknown
comp24297_c0_seq1	26.3928	53.8376	1.02847	AT5G19540	unknown protein	unknown
comp80895_c0_seq1	4.42551	12.4259	1.48943	AT5G20060	alpha/beta-Hydrolases superfamily protein	Unknown
comp64291_c0_seq1	6.33406	14.5151	1.19636	AT5G20120	unknown protein	unknown
comp23276_c0_seq2	28.0114	67.8946	1.27728	AT5G20935	CHLORORESPIRATORY REDUCTION 42	Unknown
comp24956_c0_seq1	24.5415	62.2696	1.3433	AT5G20935	CHLORORESPIRATORY REDUCTION 42	Unknown
comp23276_c0_seq1	24.8597	53.4024	1.1031	AT5G20935	CHLORORESPIRATORY REDUCTION 42	Unknown
comp32336_c0_seq1	15.8174	38.3981	1.27952	AT5G27730	Protein of unknown function (DUF1624)	Unknown
comp23924_c0_seq1	9.25381	21.8166	1.23731	AT5G33406	hAT dimerisation domain-containing protein / transposase-related	unknown
comp20519_c0_seq1	9.16942	19.1059	1.05912	AT5G33406	hAT dimerisation domain-containing protein / transposase-related	unknown
comp13313_c0_seq1	6.57207	13.7782	1.06797	AT5G40270	HD domain-containing metal-dependent phosphohydrolase family protein	Unknown
comp15502_c0_seq1	5.17906	11.8383	1.19269	AT5G40270	HD domain-containing metal-dependent phosphohydrolase family protein	Unknown
comp24699_c0_seq1	9.52577	23.0301	1.27361	AT5G41290	Receptor-like protein kinase-related family protein	Unknown
comp31568_c0_seq18	8.33009	31.5297	1.92031	AT5G42560	Abscisic acid-responsive (TB2/DP1, HVA22) family protein	unknown
comp31568_c0_seq19	7.95333	30.4808	1.93827	AT5G42560	Abscisic acid-responsive (TB2/DP1, HVA22) family protein	unknown
comp21399_c0_seq2	10.0066	20.8513	1.05918	AT5G42560	Abscisic acid-responsive (TB2/DP1, HVA22) family protein	unknown
comp24994_c0_seq4	9.5401	28.3571	1.57163	AT5G44240	AMINOPHOSPHOLIPID ATPASE 2	unknown
comp26008_c0_seq2	5.84928	14.6112	1.32075	AT5G44240	AMINOPHOSPHOLIPID ATPASE 2	unknown
comp29042_c0_seq2	23.7941	48.2379	1.01956	AT5G46030	unknown protein	unknown
comp51643_c0_seq1	6.91028	19.5064	1.49714	AT5G46060	Protein of unknown function, DUF599	unknown
comp53510_c0_seq1	6.55805	18.7668	1.51684	AT5G46060	Protein of unknown function, DUF599	unknown
comp26608_c0_seq1	29.016	76.0038	1.38922	AT5G47060	Protein of unknown function (DUF581)	unknown
comp28169_c0_seq1	23.7898	49.7992	1.06578	AT5G55570	unknown protein	unknown
comp25293_c0_seq1	18.5438	37.2042	1.00453	AT5G60680	Protein of unknown function, DUF584	Unknown
comp20867_c0_seq2	15.2165	33.1368	1.12279	AT5G60680	Protein of unknown function, DUF584	Unknown
comp20003_c0_seq1	7.31605	32.6573	2.15827	AT5G62280	Protein of unknown function (DUF1442)	unknown
comp23705_c0_seq1	6.32429	27.1353	2.10119	AT5G62280	Protein of unknown function (DUF1442)	unknown
comp45955_c0_seq1	11.0841	22.6831	1.03313	AT5G65030	unknown protein	Unknown
comp47382_c0_seq1	10.2524	21.6147	1.07605	AT5G65030	unknown protein	Unknown
comp32920_c0_seq2	14.6337	34.5655	1.24004	no hit		unknown
comp22329_c0_seq1	7.42348	20.8358	1.4889	no hit		unknown
comp7384_c0_seq1	4.49011	10.4773	1.22244	no hit		unknown
comp2806_c0_seq1	6.17719	13.5296	1.13109	no hit		unknown
comp31980_c0_seq13	7.14398	14.4311	1.01438	no hit		unknown
comp66456_c0_seq1	4.77836	12.0836	1.33847	no hit		Unknown
comp30293_c0_seq1	25.9286	65.9714	1.3473	no hit		Unknown
comp30446_c0_seq2	23.9893	62.9565	1.39196	no hit		Unknown
comp18433_c0_seq1	1.94239	22.7118	3.54754	no hit		unknown
comp17262_c0_seq1	1.69919	21.4426	3.65756	no hit		unknown
comp13185_c0_seq1	0	20.2098	Inf	no hit		unknown
comp63760_c0_seq1	0	18.8406	Inf	no hit		unknown
comp23214_c0_seq1	1738.78	3673.67	1.07915	no hit		unknown
comp25362_c0_seq1	130.279	331.119	1.34575	no hit		unknown
comp29167_c0_seq1	111.384	304.63	1.45151	no hit		unknown
comp29167_c0_seq2	114.792	299.935	1.38563	no hit		unknown
comp27973_c0_seq1	111.054	289.553	1.38256	no hit		unknown
comp33510_c0_seq1	125.686	274.797	1.12854	no hit		unknown
comp29746_c0_seq1	54.1254	226.03	2.06214	no hit		unknown
comp26999_c0_seq2	65.8245	198.324	1.59116	no hit		unknown
comp30431_c0_seq1	36.4051	185.712	2.35086	no hit		unknown
comp21579_c0_seq1	90.6678	184.613	1.02584	no hit		unknown
comp30431_c0_seq2	45.8576	182.735	1.99452	no hit		unknown
comp23623_c0_seq1	51.5462	175.416	1.76684	no hit		unknown
comp33240_c0_seq1	48.358	173.035	1.83923	no hit		unknown
comp26483_c0_seq1	54.1754	137.005	1.33852	no hit		unknown
comp25726_c0_seq1	48.1625	123.946	1.36373	no hit		unknown
comp33124_c0_seq1	59.8329	122.116	1.02924	no hit		unknown
comp31849_c0_seq2	22.0482	112.732	2.35417	no hit		unknown
comp33217_c0_seq2	41.4078	104.289	1.33261	no hit		unknown
comp30179_c0_seq1	46.8286	102.511	1.13032	no hit		unknown
comp30035_c0_seq2	39.219	92.4309	1.23682	no hit		unknown
comp31428_c0_seq1	38.9819	90.7632	1.2193	no hit		unknown
comp31407_c0_seq1	36.7004	87.5692	1.25463	no hit		unknown
comp32177_c0_seq14	21.701	81.4964	1.90898	no hit		unknown
comp19974_c0_seq1	32.9679	74.8748	1.18342	no hit		unknown
comp26821_c0_seq1	16.3026	74.4948	2.19204	no hit		unknown
comp23364_c0_seq1	37.0044	74.4068	1.00774	no hit		unknown
comp17964_c0_seq1	36.0027	74.0464	1.04032	no hit		unknown
comp18347_c0_seq1	33.63	71.1131	1.08037	no hit		unknown
comp21398_c0_seq1	20.0646	69.8679	1.79998	no hit		unknown
comp19616_c0_seq2	27.2188	69.3755	1.34982	no hit		unknown
comp23026_c0_seq1	31.9694	67.3676	1.07536	no hit		unknown
comp32177_c0_seq2	25.2214	65.6768	1.38074	no hit		unknown
comp32404_c0_seq1	22.2637	65.5919	1.55882	no hit		unknown
comp31273_c0_seq1	30.5229	64.2357	1.07348	no hit		unknown
comp32177_c0_seq8	17.4143	63.7341	1.8718	no hit		unknown
comp30019_c0_seq1	21.8825	62.4039	1.51186	no hit		unknown
comp17188_c0_seq1	25.0319	61.9673	1.30774	no hit		unknown
comp36427_c0_seq1	25.0794	61.7501	1.29994	no hit		unknown
comp23898_c0_seq1	9.26976	60.9774	2.71767	no hit		unknown
comp32404_c0_seq9	17.5193	60.974	1.79925	no hit		unknown
comp32177_c0_seq11	29.3539	60.1552	1.03514	no hit		unknown
comp28583_c0_seq7	24.0932	60.0895	1.31849	no hit		unknown
comp29818_c0_seq3	16.3485	58.1914	1.83165	no hit		unknown
comp32177_c0_seq4	18.9765	55.893	1.55845	no hit		unknown
comp32405_c0_seq23	11.5978	54.1545	2.22323	no hit		unknown
comp32404_c0_seq7	20.1472	53.1373	1.39915	no hit		unknown
comp17722_c0_seq1	13.7888	52.3954	1.92595	no hit		unknown
comp32774_c0_seq1	13.0163	52.2359	2.00473	no hit		unknown
comp21577_c0_seq1	12.7504	52.233	2.03442	no hit		unknown
comp37176_c0_seq1	21.3259	51.8874	1.28278	no hit		unknown
comp19325_c0_seq1	15.0636	50.4047	1.74249	no hit		unknown
comp21488_c0_seq1	19.9556	50.0809	1.32746	no hit		unknown
comp24213_c0_seq1	8.17753	49.8555	2.60802	no hit		unknown
comp32404_c0_seq4	20.7624	49.4078	1.25076	no hit		unknown
comp32405_c0_seq18	12.142	47.8832	1.97951	no hit		unknown
comp32774_c0_seq4	12.8423	46.9197	1.86928	no hit		unknown
comp37275_c0_seq1	17.5446	46.8391	1.41668	no hit		unknown
comp32405_c0_seq24	11.9364	46.5956	1.96482	no hit		unknown
comp22019_c0_seq1	11.6374	46.5511	2.00005	no hit		unknown
comp32405_c0_seq25	12.4552	45.9976	1.88481	no hit		unknown
comp32774_c0_seq7	11.8469	45.9108	1.95432	no hit		unknown
comp18662_c0_seq1	9.54536	45.3261	2.24747	no hit		unknown
comp22301_c0_seq1	1.55172	45.2316	4.86539	no hit		unknown
comp32405_c0_seq9	12.2972	45.0818	1.87421	no hit		unknown
comp12181_c0_seq1	13.419	44.4453	1.72776	no hit		unknown
comp32405_c0_seq12	12.0727	44.3	1.87556	no hit		unknown
comp25601_c0_seq1	21.7661	44.2534	1.02371	no hit		unknown
comp32774_c0_seq8	11.0259	43.624	1.98423	no hit		unknown
comp32405_c0_seq10	10.5087	43.1324	2.03718	no hit		unknown
comp32774_c0_seq2	10.075	42.751	2.08518	no hit		unknown
comp32650_c0_seq1	12.713	41.8847	1.72012	no hit		unknown
comp6023_c0_seq1	11.9386	41.8758	1.81048	no hit		unknown
comp32405_c0_seq21	10.2847	41.6366	2.01735	no hit		unknown
comp32404_c0_seq3	14.7842	41.4087	1.48588	no hit		unknown
comp30264_c0_seq1	18.2301	41.2488	1.17803	no hit		unknown
comp11990_c0_seq1	19.3201	41.2214	1.09329	no hit		unknown
comp5233_c0_seq2	12.323	40.93	1.73181	no hit		unknown
comp21067_c0_seq1	0.994844	39.6676	5.31735	no hit		unknown
comp12122_c0_seq1	8.45262	39.3843	2.22015	no hit		unknown
comp18877_c0_seq1	11.792	37.9533	1.68641	no hit		unknown
comp4716_c0_seq1	13.5096	37.9371	1.48963	no hit		unknown
comp27804_c0_seq2	16.1925	37.8461	1.22482	no hit		unknown
comp39415_c0_seq1	10.103	37.6633	1.89838	no hit		unknown
comp4142_c0_seq1	12.6795	37.3413	1.55827	no hit		unknown
comp22062_c0_seq1	14.1105	37.2628	1.40097	no hit		unknown
comp31881_c0_seq1	17.6163	37.1804	1.07763	no hit		unknown
comp32177_c0_seq12	14.8395	37.0964	1.32183	no hit		unknown
comp31139_c0_seq2	12.5513	36.4661	1.53872	no hit		unknown
comp24496_c0_seq1	16.0106	36.2466	1.17882	no hit		unknown
comp40518_c0_seq1	9.69724	36.131	1.89759	no hit		unknown
comp27804_c0_seq1	14.8904	35.4572	1.2517	no hit		unknown
comp42761_c0_seq1	9.5842	35.2187	1.87761	no hit		unknown
comp12251_c0_seq1	9.76952	34.976	1.84001	no hit		unknown
comp21955_c0_seq1	13.0282	33.82	1.37624	no hit		unknown
comp16885_c0_seq1	4.6637	33.8004	2.85749	no hit		unknown
comp5071_c0_seq1	7.05442	33.5247	2.24863	no hit		unknown
comp30708_c0_seq1	15.7255	33.2469	1.08011	no hit		unknown
comp26897_c0_seq1	10.8078	33.1901	1.61868	no hit		unknown
comp30860_c0_seq4	9.62289	32.9652	1.7764	no hit		unknown
comp30717_c0_seq10	10.4099	32.9094	1.66055	no hit		unknown
comp24754_c0_seq1	12.1353	32.1224	1.40437	no hit		unknown
comp12079_c0_seq2	5.30474	31.7039	2.57931	no hit		unknown
comp19372_c0_seq1	5.23528	31.6589	2.59627	no hit		unknown
comp29225_c0_seq6	13.6259	31.4793	1.20805	no hit		unknown
comp21030_c0_seq1	11.304	31.2437	1.46674	no hit		unknown
comp21754_c0_seq1	8.00268	30.9536	1.95155	no hit		unknown
comp21341_c0_seq1	7.22552	30.6457	2.08451	no hit		unknown
comp29087_c0_seq1	14.3959	30.6276	1.08917	no hit		unknown
comp8736_c0_seq1	10.7142	30.2681	1.49827	no hit		unknown
comp30882_c0_seq10	12.2771	30.1877	1.29799	no hit		unknown
comp24208_c0_seq1	11.3155	30.137	1.41323	no hit		unknown
comp31568_c0_seq10	14.5179	30.0865	1.05128	no hit		unknown
comp32177_c0_seq6	11.5551	29.9853	1.37572	no hit		unknown
comp23346_c0_seq1	11.6679	29.7813	1.35187	no hit		unknown
comp43280_c0_seq1	12.4436	29.7158	1.25583	no hit		unknown
comp30717_c0_seq9	10.4382	29.5753	1.50253	no hit		unknown
comp39858_c0_seq1	12.5628	29.4735	1.23026	no hit		unknown
comp5294_c0_seq1	2.27832	29.4439	3.69193	no hit		unknown
comp24462_c0_seq1	9.43405	29.4136	1.64053	no hit		unknown
comp23540_c0_seq1	11.7698	29.2441	1.31306	no hit		unknown
comp29225_c0_seq2	13.8333	29.0333	1.06956	no hit		unknown
comp32177_c0_seq9	11.4114	28.9409	1.34264	no hit		unknown
comp24994_c0_seq1	9.8727	28.5164	1.53028	no hit		unknown
comp26781_c0_seq1	11.0847	27.7058	1.32162	no hit		unknown
comp5212_c0_seq1	11.5741	27.6254	1.2551	no hit		unknown
comp31090_c0_seq3	7.91487	27.509	1.79727	no hit		unknown
comp11998_c0_seq1	8.85754	27.3085	1.62437	no hit		unknown
comp30253_c0_seq6	7.16265	27.2255	1.92639	no hit		unknown
comp23852_c0_seq3	12.998	27.1625	1.06333	no hit		unknown
comp18288_c0_seq1	7.6018	27.1612	1.83713	no hit		unknown
comp17132_c0_seq1	6.61447	27.0039	2.02947	no hit		unknown
comp50159_c0_seq1	4.23556	26.0659	2.62154	no hit		unknown
comp29087_c0_seq6	12.7941	25.9889	1.02242	no hit		unknown
comp47903_c0_seq1	4.78945	25.9629	2.43852	no hit		unknown
comp23779_c0_seq2	11.983	25.9395	1.11416	no hit		unknown
comp5988_c0_seq1	10.4145	25.593	1.29715	no hit		unknown
comp48815_c0_seq1	1.78483	25.3525	3.82827	no hit		unknown
comp31195_c0_seq2	12.0726	25.2605	1.06514	no hit		unknown
comp23779_c0_seq1	9.38491	25.1567	1.42253	no hit		unknown
comp21631_c0_seq1	11.169	25.1488	1.17099	no hit		unknown
comp23672_c0_seq1	8.90133	24.9849	1.48896	no hit		unknown
comp33274_c0_seq1	11.7637	24.8228	1.07732	no hit		unknown
comp29618_c0_seq3	3.29642	24.7132	2.90631	no hit		unknown
comp24208_c0_seq2	8.41866	24.622	1.54829	no hit		unknown
comp32080_c0_seq1	10.1047	24.3194	1.26708	no hit		unknown
comp30751_c0_seq3	11.6025	24.2769	1.06514	no hit		unknown
comp30745_c0_seq4	6.4347	24.205	1.91136	no hit		unknown
comp19372_c0_seq2	4.76475	24.1153	2.33947	no hit		unknown
comp30882_c0_seq7	9.02966	24.022	1.41161	no hit		unknown
comp22670_c0_seq1	10.3219	24.0078	1.21779	no hit		unknown
comp23852_c0_seq2	10.5988	23.8734	1.1715	no hit		unknown
comp22881_c0_seq1	7.10726	23.6288	1.73318	no hit		unknown
comp5331_c0_seq1	9.65995	23.6206	1.28996	no hit		unknown
comp50145_c0_seq1	1.50035	23.4038	3.96337	no hit		unknown
comp23852_c0_seq1	9.68654	23.3018	1.26639	no hit		unknown
comp13843_c0_seq1	4.06317	22.897	2.49448	no hit		unknown
comp7585_c0_seq1	8.34147	22.7736	1.44899	no hit		unknown
comp18385_c0_seq3	9.25288	22.7156	1.29571	no hit		unknown
comp32958_c0_seq1	6.7125	22.5556	1.74856	no hit		unknown
comp29225_c0_seq10	4.54673	22.3572	2.29784	no hit		unknown
comp21399_c0_seq1	3.82681	22.3202	2.54413	no hit		unknown
comp19518_c0_seq1	9.87961	22.2621	1.17207	no hit		unknown
comp32958_c0_seq17	7.94174	22.1665	1.48086	no hit		unknown
comp32958_c0_seq44	7.91854	22.1534	1.48422	no hit		unknown
comp32958_c0_seq15	6.29937	21.9338	1.79987	no hit		unknown
comp57930_c0_seq1	1.13694	21.7269	4.25625	no hit		unknown
comp13848_c0_seq1	9.89685	21.3353	1.1082	no hit		unknown
comp46861_c0_seq1	7.05442	20.9831	1.57263	no hit		unknown
comp2850_c0_seq1	5.10907	20.6796	2.01708	no hit		unknown
comp24626_c0_seq2	9.79591	20.5436	1.06844	no hit		unknown
comp45274_c0_seq1	7.37964	20.315	1.46092	no hit		unknown
comp47229_c0_seq1	4.94342	20.2977	2.03773	no hit		unknown
comp20974_c0_seq1	6.7533	20.1879	1.57983	no hit		unknown
comp30320_c0_seq2	7.87918	20.155	1.35502	no hit		unknown
comp22984_c0_seq1	9.72595	20.0366	1.04273	no hit		unknown
comp26870_c0_seq2	8.5724	20.0151	1.22332	no hit		unknown
comp23957_c0_seq1	4.97372	19.7439	1.98901	no hit		unknown
comp14195_c0_seq1	2.47767	19.2568	2.95831	no hit		unknown
comp16453_c0_seq2	7.67397	19.1423	1.31872	no hit		unknown
comp32308_c0_seq1	8.72648	18.7815	1.10584	no hit		unknown
comp59545_c0_seq1	6.42811	18.7362	1.54337	no hit		unknown
comp51664_c0_seq1	8.2179	18.474	1.16866	no hit		unknown
comp33039_c0_seq13	6.78469	18.2618	1.42848	no hit		unknown
comp21904_c0_seq1	8.80031	17.9498	1.02834	no hit		unknown
comp50183_c0_seq1	3.57281	17.8766	2.32294	no hit		unknown
comp27584_c0_seq1	8.17326	17.5935	1.10606	no hit		unknown
comp28505_c0_seq3	5.81211	17.4397	1.58524	no hit		unknown
comp64374_c0_seq1	1.14569	17.1294	3.90219	no hit		unknown
comp8286_c0_seq1	6.50154	16.9918	1.38598	no hit		unknown
comp18192_c0_seq1	6.93204	16.9685	1.2915	no hit		unknown
comp25976_c0_seq1	7.20384	16.7694	1.21899	no hit		unknown
comp28977_c0_seq3	5.495	16.7381	1.60694	no hit		unknown
comp25325_c0_seq1	6.21663	16.5063	1.40881	no hit		unknown
comp11991_c0_seq1	7.56116	16.4965	1.12548	no hit		unknown
comp53482_c0_seq1	5.9624	16.4447	1.46366	no hit		unknown
comp63064_c0_seq1	3.35395	16.4185	2.29139	no hit		unknown
comp32539_c0_seq15	8.05832	16.3668	1.02222	no hit		unknown
comp58539_c0_seq1	7.93652	16.2139	1.03065	no hit		unknown
comp12599_c0_seq1	6.73335	16.1998	1.26658	no hit		unknown
comp30027_c0_seq2	7.11584	16.1336	1.18097	no hit		unknown
comp9984_c0_seq1	6.90067	15.9035	1.20454	no hit		unknown
comp81348_c0_seq1	1.31281	15.7735	3.58677	no hit		unknown
comp8029_c0_seq1	1.2996	15.6846	3.59321	no hit		unknown
comp50311_c0_seq1	6.77281	15.6779	1.21091	no hit		unknown
comp77929_c0_seq1	4.02341	15.6616	1.96074	no hit		unknown
comp32883_c0_seq3	4.74175	15.6421	1.72194	no hit		unknown
comp65504_c0_seq1	3.93561	15.57	1.98411	no hit		unknown
comp63021_c0_seq1	3.39528	15.4662	2.18752	no hit		unknown
comp33039_c0_seq12	7.66234	15.4414	1.01095	no hit		unknown
comp13018_c0_seq1	6.84449	15.3329	1.16361	no hit		unknown
comp16474_c0_seq1	6.06969	14.9993	1.30521	no hit		unknown
comp66586_c0_seq1	2.47349	14.9462	2.59516	no hit		unknown
comp9527_c0_seq1	5.61362	14.8943	1.40776	no hit		unknown
comp18385_c0_seq1	5.15766	14.8542	1.52608	no hit		unknown
comp4752_c0_seq1	4.18953	14.7254	1.81345	no hit		unknown
comp9546_c0_seq1	4.80428	14.7067	1.61408	no hit		unknown
comp12079_c0_seq1	2.55329	14.6857	2.52398	no hit		unknown
comp17426_c0_seq1	6.85758	14.6767	1.09775	no hit		unknown
comp32065_c0_seq6	6.35809	14.673	1.2065	no hit		unknown
comp77791_c0_seq1	5.89065	14.4936	1.29892	no hit		unknown
comp24348_c0_seq1	5.0145	14.4368	1.52557	no hit		unknown
comp30035_c0_seq4	3.65814	14.3665	1.97352	no hit		unknown
comp14949_c0_seq1	4.3939	14.1304	1.68523	no hit		unknown
comp14112_c0_seq1	6.38751	14.1	1.14237	no hit		unknown
comp27025_c0_seq4	6.30918	13.8983	1.13939	no hit		unknown
comp88470_c0_seq1	3.10039	13.8763	2.16211	no hit		unknown
comp13985_c0_seq1	3.64684	13.868	1.92704	no hit		unknown
comp19104_c0_seq1	5.96657	13.8341	1.21326	no hit		unknown
comp21678_c0_seq2	5.42356	13.8338	1.35089	no hit		unknown
comp4219_c0_seq1	5.79123	13.5993	1.23159	no hit		unknown
comp20626_c0_seq1	4.03262	13.5652	1.75012	no hit		unknown
comp12881_c0_seq1	6.68861	13.5485	1.01836	no hit		unknown
comp12730_c0_seq1	5.48949	13.5379	1.30226	no hit		unknown
comp18471_c0_seq3	2.09411	13.4914	2.68763	no hit		unknown
comp21678_c0_seq1	5.03628	13.4213	1.4141	no hit		unknown
comp18690_c0_seq1	5.63883	13.4075	1.24957	no hit		unknown
comp10472_c0_seq1	2.92926	13.3748	2.1909	no hit		unknown
comp16903_c0_seq1	6.33994	13.3569	1.07505	no hit		unknown
comp81979_c0_seq1	1.5959	13.3182	3.06096	no hit		unknown
comp3584_c0_seq1	4.86847	13.3061	1.45055	no hit		unknown
comp60571_c0_seq1	2.95337	13.177	2.15759	no hit		unknown
comp65832_c0_seq1	6.2274	13.0862	1.07134	no hit		unknown
comp19750_c0_seq1	4.88563	13.0402	1.41635	no hit		unknown
comp18078_c0_seq1	4.71611	12.9974	1.46255	no hit		unknown
comp68564_c0_seq1	3.80003	12.9092	1.76431	no hit		unknown
comp19188_c0_seq1	4.95814	12.8645	1.37552	no hit		unknown
comp24561_c0_seq2	4.63331	12.816	1.46783	no hit		unknown
comp17610_c0_seq1	6.20346	12.7445	1.03873	no hit		unknown
comp11362_c0_seq1	2.91065	12.699	2.1253	no hit		unknown
comp16474_c0_seq2	5.72228	12.6817	1.14808	no hit		unknown
comp15507_c0_seq1	5.92758	12.6814	1.0972	no hit		unknown
comp10584_c0_seq1	4.04036	12.6654	1.64834	no hit		unknown
comp11583_c0_seq1	5.27352	12.5553	1.25146	no hit		unknown
comp64804_c0_seq1	5.85138	12.5419	1.0999	no hit		unknown
comp82228_c0_seq1	6.12867	12.5136	1.02986	no hit		unknown
comp15115_c0_seq1	5.78802	12.4945	1.11016	no hit		unknown
comp90712_c0_seq1	4.14198	12.4926	1.59268	no hit		unknown
comp20929_c0_seq1	5.14879	12.4381	1.27246	no hit		unknown
comp93474_c0_seq1	3.98504	12.4293	1.64108	no hit		unknown
comp33039_c0_seq10	4.62839	12.4201	1.42409	no hit		unknown
comp4904_c0_seq1	4.33398	12.4037	1.51701	no hit		unknown
comp71588_c0_seq1	4.99248	12.3902	1.31137	no hit		unknown
comp16448_c0_seq1	5.30125	12.388	1.22453	no hit		unknown
comp71086_c0_seq1	1.91068	12.2603	2.68184	no hit		unknown
comp62626_c0_seq1	4.22348	12.2517	1.53648	no hit		unknown
comp4004_c0_seq1	5.17574	12.2302	1.24061	no hit		unknown
comp20655_c0_seq1	5.98904	12.1815	1.0243	no hit		unknown
comp69159_c0_seq1	4.73999	12.1542	1.3585	no hit		unknown
comp16846_c0_seq1	2.92926	12.0506	2.04049	no hit		unknown
comp5089_c0_seq1	5.45169	12.0179	1.14041	no hit		unknown
comp18690_c0_seq2	5.43317	11.9954	1.14262	no hit		unknown
comp24979_c0_seq2	5.68968	11.9676	1.07271	no hit		unknown
comp74820_c0_seq1	5.73037	11.9146	1.05603	no hit		unknown
comp10926_c0_seq1	5.86971	11.8602	1.01477	no hit		unknown
comp19371_c0_seq1	5.34562	11.8455	1.14791	no hit		unknown
comp66574_c0_seq1	2.25277	11.8124	2.39053	no hit		unknown
comp80786_c0_seq1	4.83475	11.7642	1.28289	no hit		unknown
comp80868_c0_seq1	5.0783	11.5476	1.18517	no hit		unknown
comp84290_c0_seq1	1.26935	11.5172	3.18163	no hit		unknown
comp7482_c0_seq1	4.42077	11.5045	1.37983	no hit		unknown
comp119182_c0_seq1	1.59386	11.4656	2.84671	no hit		unknown
comp16707_c0_seq1	3.15833	11.4377	1.85656	no hit		unknown
comp4101_c0_seq1	5.40675	11.3789	1.07353	no hit		unknown
comp17680_c0_seq1	2.83258	11.377	2.00593	no hit		unknown
comp86567_c0_seq1	2.76283	11.3692	2.04091	no hit		unknown
comp5089_c0_seq2	5.36055	11.3569	1.08312	no hit		unknown
comp10884_c0_seq1	4.01784	11.3505	1.49827	no hit		unknown
comp17900_c0_seq1	1.94099	11.1027	2.51604	no hit		unknown
comp7103_c0_seq1	5.45756	11.0954	1.02364	no hit		unknown
comp86885_c0_seq1	5.12621	11.0889	1.11315	no hit		unknown
comp9621_c0_seq1	3.82661	11.0526	1.53024	no hit		unknown
comp75134_c0_seq1	4.28585	10.9897	1.3585	no hit		unknown
comp66696_c0_seq1	4.87817	10.9397	1.16516	no hit		unknown
comp9016_c0_seq1	3.80548	10.883	1.51593	no hit		unknown
comp90361_c0_seq1	3.338	10.8825	1.70495	no hit		unknown
comp97032_c0_seq1	2.7055	10.8808	2.00782	no hit		unknown
comp14147_c0_seq1	4.36489	10.854	1.31421	no hit		unknown
comp72675_c0_seq1	4.58155	10.7457	1.22985	no hit		unknown
comp12824_c0_seq1	4.10663	10.719	1.38414	no hit		unknown
comp91704_c0_seq1	4.67014	10.6934	1.19518	no hit		unknown
comp150289_c0_seq1	1.3216	10.6594	3.01177	no hit		unknown
comp79955_c0_seq1	4.0755	10.63	1.38309	no hit		unknown
comp95943_c0_seq1	3.6209	10.5157	1.53812	no hit		unknown
comp15315_c0_seq1	4.85971	10.4674	1.10696	no hit		unknown
comp69800_c0_seq1	1.66805	10.4531	2.64769	no hit		unknown
comp71931_c0_seq1	4.224	10.4105	1.30136	no hit		unknown
comp171128_c0_seq1	0.708693	10.3945	3.87452	no hit		unknown
comp99015_c0_seq1	3.4289	10.3926	1.59973	no hit		unknown
comp25944_c0_seq1	4.42972	10.2871	1.21555	no hit		unknown
comp12913_c0_seq1	4.61168	10.2616	1.15389	no hit		unknown
comp17852_c0_seq1	0	12.5419	Inf	no hit		unknown
comp20296_c0_seq1	6.51598	17.6313	1.43608	AT4G29270	HAD superfamily, subfamily IIIB acid phosphatase	Unknown
comp24152_c0_seq1	6.61525	17.6137	1.41283	AT4G29270	HAD superfamily, subfamily IIIB acid phosphatase	Unknown
comp21281_c0_seq1	5.48643	15.8161	1.52746	AT4G29270	HAD superfamily, subfamily IIIB acid phosphatase	Unknown
comp25867_c0_seq1	9.76751	23.8556	1.28827	AT5G05930	GUANYLYL CYCLASE 1	Unknown
comp25669_c0_seq1	20.768	45.2223	1.12267	AT5G54130	Calcium-binding endonuclease/exonuclease/phosphatase family	Unknown
comp25658_c0_seq1	19.345	40.0823	1.05101	AT5G54130	Calcium-binding endonuclease/exonuclease/phosphatase family	Unknown
comp33004_c0_seq4	86.9094	265.144	1.60919	AT5G62740	HYPERSENSITIVE INDUCED REACTION 4	Unknown
comp33004_c0_seq2	77.5889	240.507	1.63216	AT5G62740	HYPERSENSITIVE INDUCED REACTION 4	Unknown
comp32870_c0_seq5	81.5477	184.699	1.17946	AT5G62740	HYPERSENSITIVE INDUCED REACTION 4	Unknown
comp30680_c0_seq2	375.654	1188.5	1.66167	AT3G26740	CCR-LIKE	Unknown
comp30680_c0_seq4	342.291	1138.87	1.73431	AT3G26740	CCR-LIKE	Unknown
comp30110_c0_seq2	484.142	1414.98	1.54728	AT3G26740	CCR-LIKE	Unknown
comp49196_c0_seq1	4.27328	25.8738	2.59808	AT3G47960	NRT1/ PTR FAMILY 2.10	Transport: Transporter: glucosinolate
comp26699_c0_seq1	7.58344	47.6387	2.65121	AT3G47960	NRT1/ PTR FAMILY 2.10	Transport: Transporter: glucosinolate
comp28002_c0_seq1	7.30779	45.996	2.654	AT3G47960	NRT1/ PTR FAMILY 2.10	Transport: Transporter: glucosinolate
comp91186_c0_seq1	1.6636	17.3806	3.3851	AT3G47960	NRT1/ PTR FAMILY 2.10	Transport: Transporter: glucosinolate
comp29175_c0_seq1	13.7828	33.0767	1.26295	AT5G15410	CYCLIC NUCLEOTIDE GATED CHANNEL 2	Transport: Transporter: Conducts Ca2+ into cells which is linked to the generation of NO and the NO signaling pathway involved in the innate immune response to pathogens.
comp29835_c0_seq1	12.8756	28.0619	1.12397	AT5G15410	CYCLIC NUCLEOTIDE GATED CHANNEL 2	Transport: Transporter: Conducts Ca2+ into cells which is linked to the generation of NO and the NO signaling pathway involved in the innate immune response to pathogens.
comp31329_c0_seq1	21.2268	56.1377	1.40309	AT5G61520	Major facilitator superfamily protein	Transport: Transporter: carbohydrate transport, transmembrane transport
comp27968_c0_seq1	23.1386	65.4067	1.49913	AT5G61520	Major facilitator superfamily protein	Transport: Transporter: carbohydrate transport, transmembrane transport
comp15571_c0_seq1	4.12326	14.9407	1.85739	AT2G23790	Protein of unknown function (DUF607)	Transport: Transporter: calcium ion transmembrane transport
comp9425_c0_seq1	4.39771	15.9586	1.85951	AT2G23790	Protein of unknown function (DUF607)	Transport: Transporter: calcium ion transmembrane transport
comp68193_c0_seq1	3.55889	12.8364	1.85074	AT2G23790	Protein of unknown function (DUF607)	Transport: Transporter: calcium ion transmembrane transport
comp18915_c0_seq1	10.5951	26.6854	1.33265	AT2G41190	Transmembrane amino acid transporter family protein	Transport: Transporter: amino acid
comp31346_c0_seq4	52.3815	108.036	1.04438	AT1G02260	Divalent ion symporter	Transport: Transporter
comp32005_c0_seq2	17.6575	50.0157	1.5021	AT1G25480	Aluminium activated malate transporter family protein	Transport: Transporter
comp106142_c0_seq1	4.05671	10.8939	1.42514	AT1G31120	K+ UPTAKE PERMEASE 10	Transport: Transporter
comp98352_c0_seq1	3.62061	11.5819	1.67757	AT1G51340	MATE efflux family protein	Transport: Transporter
comp11267_c0_seq1	4.16891	17.1275	2.03858	AT1G51340	MATE efflux family protein	Transport: Transporter
comp96590_c0_seq1	3.18697	10.824	1.76398	AT1G51340	MATE efflux family protein	Transport: Transporter
comp88250_c0_seq1	3.75218	12.2367	1.70541	AT1G51340	MATE efflux family protein	Transport: Transporter
comp50926_c0_seq1	6.92568	25.7541	1.89477	AT1G51500	ABCG12	Transport: Transporter
comp6165_c0_seq1	6.47149	25.011	1.95039	AT1G51500	ABCG12	Transport: Transporter
comp92864_c0_seq1	3.09393	11.5735	1.90331	AT1G51500	ABCG12	Transport: Transporter
comp25749_c0_seq1	6.63696	53.7769	3.01839	AT1G67940	AtSTAR1	Transport: Transporter
comp26709_c0_seq1	6.4692	51.2946	2.98715	AT1G67940	AtSTAR1	Transport: Transporter
comp48026_c0_seq1	8.53726	20.1171	1.23658	AT1G71880	SUCROSE-PROTON SYMPORTER 1	Transport: Transporter
comp33002_c0_seq1	54.3755	122.14	1.16751	AT1G77210	SUGAR TRANSPORT PROTEIN 14	Transport: Transporter
comp30691_c0_seq1	15.111	30.4738	1.01197	AT2G35060	K+ UPTAKE PERMEASE 11	Transport: Transporter
comp30641_c0_seq1	8.86094	66.8961	2.91639	AT2G37330	ALUMINUM SENSITIVE 3	Transport: Transporter
comp30389_c0_seq1	9.06437	65.4296	2.85166	AT2G37330	ALUMINUM SENSITIVE 3	Transport: Transporter
comp15597_c0_seq1	6.49554	14.1259	1.12082	AT2G38940	PHOSPHATE TRANSPORTER 1;4	Transport: Transporter
comp14809_c0_seq1	4.79793	10.4898	1.1285	AT2G38940	PHOSPHATE TRANSPORTER 1;4	Transport: Transporter
comp14037_c0_seq1	7.4081	15.3779	1.05369	AT2G41190	Transmembrane amino acid transporter family protein	Transport: Transporter
comp12992_c0_seq1	4.26224	17.1913	2.012	AT3G02850	STELAR K+ OUTWARD RECTIFIER	Transport: Transporter
comp69280_c0_seq1	5.18413	13.0555	1.33248	AT3G18830	POLYOL/MONOSACCHARIDE TRANSPORTER 5	Transport: Transporter
comp81877_c0_seq1	2.92242	11.4247	1.96692	AT3G21090	ABCG15	Transport: Transporter
comp56152_c0_seq1	5.14238	21.0479	2.03317	AT3G21090	ABCG15	Transport: Transporter
comp96281_c0_seq1	3.25198	16.4228	2.33631	AT3G21090	ABCG15	Transport: Transporter
comp25104_c0_seq5	35.4696	82.8599	1.22409	AT3G23560	ABERRANT LATERAL ROOT FORMATION 5	Transport: Transporter
comp25104_c0_seq4	30.3988	69.7122	1.1974	AT3G23560	ABERRANT LATERAL ROOT FORMATION 5	Transport: Transporter
comp25244_c0_seq5	29.0811	64.0675	1.13951	AT3G23560	ABERRANT LATERAL ROOT FORMATION 5	Transport: Transporter
comp25244_c0_seq2	27.0911	59.0071	1.12307	AT3G23560	ABERRANT LATERAL ROOT FORMATION 5	Transport: Transporter
comp32347_c0_seq1	34.5051	74.5201	1.11082	AT3G26570	PHOSPHATE TRANSPORTER 2;1	Transport: Transporter
comp5166_c0_seq1	9.67727	21.4059	1.14534	AT3G54140	PEPTIDE TRANSPORTER 1	Transport: Transporter
comp18529_c0_seq1	14.5791	35.0646	1.26611	AT4G01100	ADENINE NUCLEOTIDE TRANSPORTER 1	Transport: Transporter
comp30882_c0_seq12	72.0119	160.204	1.1536	AT4G18210	PURINE PERMEASE 10	Transport: Transporter
comp30860_c0_seq2	56.0889	132.609	1.24139	AT4G18210	PURINE PERMEASE 10	Transport: Transporter
comp7769_c0_seq1	3.53891	12.2104	1.78674	AT4G21120	CATIONIC AMINO ACID TRANSPORTER 1	Transport: Transporter
comp10794_c0_seq1	3.9329	13.6014	1.79009	AT4G21120	CATIONIC AMINO ACID TRANSPORTER 1	Transport: Transporter
comp13115_c0_seq1	4.76521	12.8299	1.42889	AT4G21120	CATIONIC AMINO ACID TRANSPORTER 1	Transport: Transporter
comp8282_c0_seq1	4.12945	10.8808	1.39776	AT4G21120	CATIONIC AMINO ACID TRANSPORTER 1	Transport: Transporter
comp25372_c0_seq1	6.90152	25.9477	1.91062	AT4G21120	CATIONIC AMINO ACID TRANSPORTER 1	Transport: Transporter
comp29405_c0_seq1	90.8676	209.404	1.20445	AT4G23400	PLASMA MEMBRANE INTRINSIC PROTEIN 1;5	Transport: Transporter
comp24147_c0_seq1	26.7479	54.3187	1.02202	AT4G24120	YELLOW STRIPE LIKE 1	Transport: Transporter
comp26932_c0_seq1	7.80382	50.8844	2.70497	AT4G30420	USUALLY MULTIPLE ACIDS MOVE IN AND OUT TRANSPORTERS 34	Transport: Transporter
comp69634_c0_seq1	4.36421	11.0841	1.3447	AT4G36670	POLYOL/MONOSACCHARIDE TRANSPORTER 6	Transport: Transporter
comp8633_c0_seq1	5.62131	11.4141	1.02184	AT5G15640	Mitochondrial substrate carrier family protein	Transport: Transporter
comp81941_c0_seq1	5.88527	11.8701	1.01215	AT5G15640	Mitochondrial substrate carrier family protein	Transport: Transporter
comp22596_c0_seq2	11.5223	29.3781	1.35031	AT5G16150	putative plastidic glucose transporter	Transport: Transporter
comp22596_c0_seq1	11.5082	28.6172	1.31421	AT5G16150	putative plastidic glucose transporter	Transport: Transporter
comp25276_c0_seq1	10.1179	22.0129	1.12143	AT5G16150	putative plastidic glucose transporter	Transport: Transporter
comp3758_c0_seq1	5.82415	11.7746	1.01556	AT5G17400	ENDOPLASMIC RETICULUM-ADENINE NUCLEOTIDE TRANSPORTER 1	Transport: Transporter
comp29178_c0_seq1	12.343	32.6448	1.40316	AT5G18840	Major facilitator superfamily protein	Transport: Transporter
comp7291_c0_seq1	11.5388	25.9093	1.16697	AT5G18840	Major facilitator superfamily protein	Transport: Transporter
comp23114_c0_seq1	13.6977	39.0254	1.51048	AT5G18840	Major facilitator superfamily protein	Transport: Transporter
comp18524_c0_seq1	11.0545	25.9938	1.23353	AT5G19600	SULFATE TRANSPORTER 3;5	Transport: Transporter
comp16659_c0_seq1	4.07188	15.7735	1.95373	AT5G37500	GATED OUTWARDLY-RECTIFYING K+ CHANNEL	Transport: Transporter
comp84025_c0_seq1	3.58284	14.5862	2.02543	AT5G37500	GATED OUTWARDLY-RECTIFYING K+ CHANNEL	Transport: Transporter
comp29520_c0_seq1	14.3961	34.2323	1.24968	AT5G39040	ALUMINUM SENSITIVE 1	Transport: Transporter
comp3719_c0_seq1	7.12248	14.9014	1.065	AT5G39040	ALUMINUM SENSITIVE 1	Transport: Transporter
comp32696_c0_seq2	14.6813	30.6191	1.06045	AT5G39040	ALUMINUM SENSITIVE 1	Transport: Transporter
comp22508_c0_seq1	6.08787	14.9176	1.293	AT5G43350	PHOSPHATE TRANSPORTER 1	Transport: Transporter
comp3908_c0_seq1	5.33544	13.3994	1.32849	AT5G46240	potassium channel protein (KAT1)	Transport: Transporter
comp26614_c0_seq1	17.8908	37.7624	1.07773	AT5G54800	GLUCOSE 6-PHOSPHATE/PHOSPHATE TRANSLOCATOR 1	Transport: Transporter
comp29397_c0_seq1	20.1702	41.2487	1.03212	AT5G64410	OLIGOPEPTIDE TRANSPORTER 4	Transport: Transporter
comp21728_c0_seq1	10.5514	22.0563	1.06375	AT1G74780	Nodulin-like / Major Facilitator Superfamily protein	Transport: Transporter
comp17931_c0_seq1	9.64985	22.6526	1.2311	AT2G39210	Major facilitator superfamily protein	Transport: Transporter
comp5953_c0_seq1	5.58144	14.9209	1.41862	AT2G39210	Major facilitator superfamily protein	Transport: Transporter
comp12616_c0_seq1	6.80367	16.1705	1.24898	AT2G39210	Major facilitator superfamily protein	Transport: Transporter
comp5929_c0_seq1	7.40993	17.1191	1.20808	AT4G05590	NEGATIVE REGULATOR OF GUARD CELL ABA SIGNALING 1	Transport: mitochondrial pyruvate transmembrane transport, mitochondrial pyruvate transport, negative regulation of anion channel activity, negative regulation of potassium ion transmembrane transporter activity, regulation of response to water deprivation
comp12147_c0_seq1	23.3967	47.7317	1.02864	AT2G38410	ENTH/VHS/GAT family protein	Transport: intra-Golgi vesicle-mediated transport, intracellular protein transport
comp26733_c0_seq1	20.4581	48.2314	1.2373	AT3G62560	Ras-related small GTP-binding family protein	Transport: intracellular protein transport, vesicle-mediated transport
comp2182_c0_seq1	1.64238	11.409	2.79631	AT4G15780	VESICLE-ASSOCIATED MEMBRANE PROTEIN 724	Transport: exocytosis, vesicle fusion
comp16744_c0_seq1	9.79808	22.6573	1.20941	AT2G28660	Chloroplast-targeted copper chaperone protein	Transport: copper ion transport
comp27368_c0_seq1	73.4694	180.283	1.29505	AT1G32700	PLATZ transcription factor family protein	Transcription regulation: transcription factor
comp110794_c0_seq1	5.10083	10.7369	1.07377	AT2G46830	CIRCADIAN CLOCK ASSOCIATED 1	Transcription regulation: transcription factor
comp80633_c0_seq1	5.08893	11.4716	1.17264	AT2G46830	CIRCADIAN CLOCK ASSOCIATED 1	Transcription regulation: transcription factor
comp27353_c0_seq1	23.8101	47.9445	1.00979	AT2G05160	CCCH-type zinc fingerfamily protein with RNA-binding domain	Transcription regulation: transcription factor
comp60617_c0_seq1	5.68155	12.5531	1.14368	AT3G47500	CYCLING DOF FACTOR 3	Transcription regulation: transcription factor
comp31981_c0_seq1	128.882	347.854	1.43243	AT5G24930	CONSTANS-LIKE 4	Transcription regulation: transcription factor
comp24549_c0_seq1	46.2071	92.7515	1.00526	AT3G17609	HY5-HOMOLOG	Transcription regulation: transcription factor
comp21671_c0_seq1	44.8908	90.7306	1.01517	AT3G17609	HY5-HOMOLOG	Transcription regulation: transcription factor
comp20160_c0_seq1	23.6885	74.3845	1.65082	AT5G43700	IAA4	Transcription regulation: transcription factor
comp32831_c0_seq1	37.1811	93.2376	1.32634	AT5G43700	IAA4	Transcription regulation: transcription factor
comp28434_c0_seq1	29.5673	60.3336	1.02896	AT5G49700	AT-HOOK MOTIF NUCLEAR LOCALIZED PROTEIN 17	Transcription regulation: transcription factor
comp30095_c0_seq1	22.7064	53.8001	1.24451	AT1G01720	ATAF1	Transcription regulation: transcription factor
comp27076_c0_seq2	42.3241	89.7244	1.08402	AT1G09530	PHYTOCHROME INTERACTING FACTOR 3	Transcription regulation: transcription factor
comp18077_c0_seq1	24.5733	52.8913	1.10594	AT1G68520	B-BOX DOMAIN PROTEIN 14	Transcription regulation: transcription factor
comp30562_c0_seq1	17.1128	43.6586	1.35119	AT2G20570	GOLDEN2-LIKE 1	Transcription regulation: transcription factor
comp25041_c0_seq1	11.8529	26.8075	1.1774	AT2G46680	HOMEOBOX 7	Transcription regulation: transcription factor
comp28163_c0_seq1	11.908	26.6036	1.15969	AT2G46680	HOMEOBOX 7	Transcription regulation: transcription factor
comp32323_c0_seq1	38.4717	80.4335	1.064	AT3G04450	Homeodomain-like superfamily protein	Transcription regulation: transcription factor
comp47425_c0_seq1	5.98058	25.5735	2.09629	AT3G15500	ANAC055	Transcription regulation: transcription factor
comp26124_c0_seq1	11.6788	71.0369	2.60467	AT3G15510	ANAC056	Transcription regulation: transcription factor
comp17528_c0_seq2	4.77985	16.0719	1.74951	AT3G19860	BHLH121	Transcription regulation: transcription factor
comp2972_c0_seq1	4.43614	16.5318	1.89787	AT3G19860	BHLH121	Transcription regulation: transcription factor
comp5736_c0_seq1	9.13943	21.635	1.2432	AT3G21270	DOF ZINC FINGER PROTEIN 2	Transcription regulation: transcription factor
comp13725_c0_seq1	9.06552	21.0628	1.21624	AT3G21270	DOF ZINC FINGER PROTEIN 2	Transcription regulation: transcription factor
comp28592_c0_seq2	16.8379	34.1622	1.02069	AT4G17900	PLATZ transcription factor family protein	Transcription regulation: transcription factor
comp28160_c0_seq1	17.1639	35.0195	1.02878	AT4G36900	RELATED TO AP2 10	Transcription regulation: transcription factor
comp27009_c0_seq1	16.654	34.3664	1.04513	AT4G36900	RELATED TO AP2 10	Transcription regulation: transcription factor
comp32393_c0_seq2	28.451	67.1343	1.23857	AT5G04760	Duplicated homeodomain-like superfamily protein	Transcription regulation: transcription factor
comp94475_c0_seq1	3.19411	12.6119	1.9813	AT5G13080	WRKY75	Transcription regulation: transcription factor
comp87094_c0_seq1	3.05437	13.9333	2.18959	AT5G13080	WRKY75	Transcription regulation: transcription factor
comp31175_c0_seq1	20.7079	43.6057	1.07433	AT5G28770	BASIC LEUCINE ZIPPER 63	Transcription regulation: transcription factor
comp30394_c0_seq1	20.0933	43.452	1.11271	AT5G28770	BASIC LEUCINE ZIPPER 63	Transcription regulation: transcription factor
comp31991_c0_seq2	36.9398	75.8237	1.03747	AT5G57660	CONSTANS-LIKE 5	Transcription regulation: transcription factor
comp31991_c0_seq1	27.637	67.604	1.29051	AT5G57660	CONSTANS-LIKE 5	Transcription regulation: transcription factor
comp28503_c0_seq1	23.886	68.0568	1.51057	AT5G61270	Basic helix-loop-helix (bHLH) phytochrome interacting factor	Transcription regulation: transcription factor
comp16875_c0_seq1	7.52484	18.4516	1.29401	AT5G67060	Encodes a bHLH transcription factor	Transcription regulation: transcription factor
comp24276_c0_seq2	13.9529	36.6039	1.39143	AT1G46768	RELATED TO AP2 1	Transcription regulation: transcription factor
comp16304_c0_seq1	8.35669	18.6603	1.15897	AT5G64170	NIGHT LIGHT-INDUCIBLE AND CLOCK-REGULATED 1	Transcription regulation: regulation of transcription, DNA-templated, rhythmic process, transcription, DNA-templated
comp14065_c0_seq1	2.43335	28.9751	3.5738	AT1G52520	FAR1-RELATED SEQUENCE 6	Transcription regulation: regulation of transcription, DNA-templated, response to red or far red light
comp17036_c0_seq1	0.573117	17.684	4.94747	AT1G09080	BINDING PROTEIN 3	Transcription regulation: pollen tube growth, protein folding, regulation of transcription, DNA-templated, response to heat, transcription, DNA-templated
comp14734_c0_seq1	0.757961	17.6148	4.53852	AT1G09080	BINDING PROTEIN 3	Transcription regulation: pollen tube growth, protein folding, regulation of transcription, DNA-templated, response to heat, transcription, DNA-templated
comp4672_c0_seq1	7.76699	19.5177	1.32936	AT1G76110	HMG (high mobility group) box protein with ARID/BRIGHT DNA-binding domain	Transcription regulation: chromatin modification
comp13872_c0_seq1	7.09783	16.9685	1.25741	AT1G76110	HMG (high mobility group) box protein with ARID/BRIGHT DNA-binding domain	Transcription regulation: chromatin modification
comp83456_c0_seq1	4.90219	10.1372	1.04816	AT4G02020	SET DOMAIN-CONTAINING PROTEIN 10	Transcription regulation: endosperm development, regulation of gene expression by genetic imprinting, regulation of transcription, DNA-templated, transcription, DNA-templated
comp31600_c0_seq1	26.9335	67.9869	1.33586	AT1G21920	Histone H3 K4-specific methyltransferase SET7/9 family protein	Transcription regulation: chromatin modification
comp12143_c0_seq1	40.7301	84.3643	1.05054	AT2G32080	PURIN-RICH ALPHA 1	Transcription regulation
comp11899_c0_seq1	36.5407	76.6835	1.06941	AT2G32080	PURIN-RICH ALPHA 1	Transcription regulation
comp27681_c0_seq1	63.5304	129.701	1.02967	AT2G32080	PURIN-RICH ALPHA 1	Transcription regulation
comp22991_c0_seq1	46.6422	121.904	1.38604	AT2G36050	OVATE FAMILY PROTEIN 15	Transcription regulation
comp17699_c0_seq1	44.0681	118.434	1.42628	AT2G36050	OVATE FAMILY PROTEIN 15	Transcription regulation
comp28788_c0_seq1	139.716	309.347	1.14674	AT2G47710	Adenine nucleotide alpha hydrolases-like superfamily protein	Stress/defense response: response to stress
comp21683_c0_seq1	30.4228	107.644	1.82304	AT5G02020	SALT INDUCED SERINE RICH	Stress/defense response: response to salt stress
comp26976_c0_seq1	28.848	101.24	1.81124	AT5G02020	SALT INDUCED SERINE RICH	Stress/defense response: response to salt stress
comp22543_c0_seq1	4.53504	25.4419	2.48802	AT1G75800	Pathogenesis-related thaumatin superfamily protein	Stress/defense response: response to other organism
comp44713_c0_seq1	4.6739	25.516	2.4487	AT1G75800	Pathogenesis-related thaumatin superfamily protein	Stress/defense response: response to other organism
comp29259_c0_seq1	16.265	51.8218	1.67178	AT5G48540	receptor-like protein kinase-related family protein	Stress/defense response: response to karrikin
comp26061_c0_seq1	14.6686	50.0514	1.77067	AT5G48540	receptor-like protein kinase-related family protein	Stress/defense response: response to karrikin
comp18301_c0_seq1	39.8	85.591	1.10469	AT2G16060	CLASS I HEMOGLOBIN	Stress/defense response: response to hypoxia
comp24661_c0_seq1	73.7729	233.791	1.66406	AT5G56550	OXIDATIVE STRESS 3	Stress/defense response: response to cadmium ion, response to oxidative stress
comp26999_c0_seq1	108.718	323.411	1.57277	AT5G56550	OXIDATIVE STRESS 3	Stress/defense response: response to cadmium ion, response to oxidative stress
comp24661_c0_seq2	97.6837	298.507	1.61157	AT5G56550	OXIDATIVE STRESS 3	Stress/defense response: response to cadmium ion, response to oxidative stress
comp27985_c0_seq1	30.4844	94.3096	1.62933	AT5G56550	OXIDATIVE STRESS 3	Stress/defense response: response to cadmium ion, response to oxidative stress
comp27764_c0_seq2	27.0631	85.509	1.65975	AT5G56550	OXIDATIVE STRESS 3	Stress/defense response: response to cadmium ion, response to oxidative stress
comp24291_c0_seq1	16.3642	57.9694	1.82475	AT5G56550	OXIDATIVE STRESS 3	Stress/defense response: response to cadmium ion, response to oxidative stress
comp28666_c0_seq3	13.8793	50.5001	1.86336	AT5G56550	OXIDATIVE STRESS 3	Stress/defense response: response to cadmium ion, response to oxidative stress
comp24291_c0_seq2	13.5165	49.7026	1.8786	AT5G56550	OXIDATIVE STRESS 3	Stress/defense response: response to cadmium ion, response to oxidative stress
comp28666_c0_seq6	13.6461	49.2441	1.85146	AT5G56550	OXIDATIVE STRESS 3	Stress/defense response: response to cadmium ion, response to oxidative stress
comp18360_c0_seq1	67.6182	243.996	1.85137	AT5G56550	OXIDATIVE STRESS 3	Stress/defense response: response to cadmium ion, response to oxidative stress
comp24457_c0_seq1	64.6412	234.097	1.85658	AT5G56550	OXIDATIVE STRESS 3	Stress/defense response: response to cadmium ion, response to oxidative stress
comp31516_c0_seq1	34.8075	253.27	2.8632	AT5G25610	RESPONSIVE TO DESICCATION 22	Stress/defense response: response to abscisic acid, response to desiccation, response to salt stress
comp32420_c0_seq1	43.0005	87.035	1.01724	AT3G22060	PF01657 Domain of unknown function	Stress/defense response: response to abscisic acid
comp9935_c0_seq1	5.63287	15.6359	1.47292	AT1G78370	GLUTATHIONE S-TRANSFERASE TAU 20	Stress/defense response: regulation of growth, regulation of response to red or far red light, response to cytokinin, response to toxic substance, toxin catabolic process
comp20590_c0_seq1	4.72088	21.7161	2.20163	AT1G72060	serine-type endopeptidase inhibitors	Stress/defense response: oxidative stress response
comp31373_c0_seq1	13.3184	28.3667	1.09077	AT2G39810	HIGH EXPRESSION OF OSMOTICALLY RESPONSIVE GENES 1	Stress/defense response: Negative regulator of cold responses. Stress/defense response: Functions as an E3 ligase required for the ubiquitination of ICE1
comp32614_c0_seq5	13.5941	27.42	1.01225	AT2G39810	HIGH EXPRESSION OF OSMOTICALLY RESPONSIVE GENES 1	Stress/defense response: Negative regulator of cold responses. Functions as an E3 ligase required for the ubiquitination of ICE1
comp20222_c0_seq1	4.40875	11.9021	1.43278	AT1G79110	BOI-RELATED GENE 2	Stress/defense response: defense response, proteasome-mediated ubiquitin-dependent protein catabolic process, regulation of programmed cell death
comp17564_c0_seq1	3.9649	11.5865	1.54709	AT1G79110	BOI-RELATED GENE 2	Stress/defense response: defense response, proteasome-mediated ubiquitin-dependent protein catabolic process, regulation of programmed cell death
comp27857_c0_seq1	30.9344	62.0344	1.00386	AT3G12490	PHYTOCYSTATIN 6	Stress/defense response: defense response, hyperosmotic response, negative regulation of cysteine-type endopeptidase activity, response to cold, response to oxidative stress, response to water deprivation
comp29306_c0_seq1	19.4613	50.039	1.36244	AT4G24230	ACYL-COA-BINDING DOMAIN 3	Stress/defense response: defense response, defense response to bacterium, defense response to fungus, fatty acid transport, response to absence of light, response to bacterium, response to hypoxia, transport
comp21341_c0_seq2	17.9711	54.4673	1.59971	AT2G38870	Predicted to encode a PR (pathogenesis-related) peptide that belongs to the PR-6 proteinase inhibitor family	Stress/defense response: defense response to fungus, proteolysis, response to wounding
comp17132_c0_seq2	16.2656	50.5106	1.63476	AT2G38870	Predicted to encode a PR (pathogenesis-related) peptide that belongs to the PR-6 proteinase inhibitor family	Stress/defense response: defense response to fungus, proteolysis, response to wounding
comp28940_c0_seq1	61.4688	146.891	1.25682	AT2G23620	METHYL ESTERASE 1	Stress/defense response: defense response to fungus, incompatible interaction, salicylic acid metabolic process, systemic acquired resistance
comp27840_c0_seq1	63.1406	142.121	1.17048	AT2G23620	METHYL ESTERASE 1	Stress/defense response: defense response to fungus, incompatible interaction, salicylic acid metabolic process, systemic acquired resistance
comp4994_c0_seq1	5.70985	29.5239	2.37036	AT4G23160	CYSTEINE-RICH RLK (RECEPTOR-LIKE PROTEIN KINASE) 8	Stress/defense response: defense response to bacterium, protein phosphorylation
comp109660_c0_seq1	2.32187	12.2013	2.39367	AT4G23160	CYSTEINE-RICH RLK (RECEPTOR-LIKE PROTEIN KINASE) 8	Stress/defense response: defense response to bacterium, protein phosphorylation
comp16113_c0_seq1	5.71797	16.8704	1.56092	AT4G23160	CYSTEINE-RICH RLK (RECEPTOR-LIKE PROTEIN KINASE) 8	Stress/defense response: defense response to bacterium, protein phosphorylation
comp12045_c0_seq1	9.4315	47.966	2.34645	AT4G23160	CYSTEINE-RICH RLK (RECEPTOR-LIKE PROTEIN KINASE) 8	Stress/defense response: defense response to bacterium, protein phosphorylation
comp17223_c0_seq1	5.6699	26.8568	2.24389	AT4G23160	CYSTEINE-RICH RLK (RECEPTOR-LIKE PROTEIN KINASE) 8	Stress/defense response: defense response to bacterium, protein phosphorylation
comp23519_c0_seq2	8.93318	18.2091	1.02742	AT4G23160	CYSTEINE-RICH RLK (RECEPTOR-LIKE PROTEIN KINASE) 8	Stress/defense response: defense response to bacterium, protein phosphorylation
comp19316_c0_seq2	4.27902	13.8736	1.69699	AT4G23160	CYSTEINE-RICH RLK (RECEPTOR-LIKE PROTEIN KINASE) 8	Stress/defense response: defense response to bacterium, protein phosphorylation
comp78982_c0_seq1	3.81154	15.0052	1.97702	AT4G23160	CYSTEINE-RICH RLK (RECEPTOR-LIKE PROTEIN KINASE) 8	Stress/defense response: defense response to bacterium, protein phosphorylation
comp21140_c0_seq1	40.717	289.427	2.8295	AT1G13440	GLYCERALDEHYDE-3-PHOSPHATE DEHYDROGENASE C-2	Stress/defense response: defense response to bacterium, gluconeogenesis, glycolytic process, oxidation-reduction process, response to cadmium ion, response to oxidative stress
comp22287_c0_seq1	11.7145	30.4358	1.37747	AT5G02500	HEAT SHOCK COGNATE PROTEIN 70-1	Stress/defense response: defense response to bacterium, defense response to fungus, defense response to other organism, negative regulation of seed germination, protein folding, regulation of transcription, DNA-templated, response to cadmium ion, response to cold, response to heat, response to virus, stomatal closure, transcription, DNA-templated
comp13708_c0_seq1	8.61886	17.424	1.01551	AT1G21400	Thiamin diphosphate-binding fold (THDP-binding) superfamily protein	Stress/defense response: cellular response to sucrose starvation, oxidation-reduction process, response to absence of light, response to sucrose
comp5994_c0_seq1	9.70059	22.7442	1.22936	AT1G21400	Thiamin diphosphate-binding fold (THDP-binding) superfamily protein	Stress/defense response: cellular response to sucrose starvation, oxidation-reduction process, response to absence of light, response to sucrose
comp25419_c0_seq1	17.9566	73.8602	2.04028	AT1G21400	Thiamin diphosphate-binding fold (THDP-binding) superfamily protein	Stress/defense response: cellular response to sucrose starvation, oxidation-reduction process, response to absence of light, response to sucrose
comp23743_c0_seq1	18.3471	76.4324	2.05863	AT1G21400	Thiamin diphosphate-binding fold (THDP-binding) superfamily protein	Stress/defense response: cellular response to sucrose starvation, oxidation-reduction process, response to absence of light, response to sucrose
comp88550_c0_seq1	4.12233	10.7786	1.38663	AT3G13450	branched chain alpha-keto acid dehydrogenase E1 beta	Stress/defense response: cellular response to sucrose starvation, oxidation-reduction process, response to absence of light, response to sucrose
comp29649_c0_seq1	12.9958	27.2969	1.0707	AT3G06850	dihydrolipoamide branched chain acyltransferase	Stress/defense response: cellular response to sucrose starvation, fatty acid biosynthetic process, response to absence of light, response to sucrose
comp28809_c0_seq1	88.734	183.728	1.05001	AT2G41380	S-adenosyl-L-methionine-dependent methyltransferases superfamily protein	Stress/defense response
comp31533_c0_seq1	37.6734	127.157	1.755	AT1G24020	MLP-LIKE PROTEIN 423	Stress/defense response
comp83452_c0_seq1	3.92646	14.7247	1.90694	AT1G53350	Disease resistance protein (CC-NBS-LRR class) family	Stress/defense response
comp22256_c0_seq1	21.5353	59.6813	1.47057	AT1G68300	Adenine nucleotide alpha hydrolases-like superfamily protein	Stress/defense response
comp21148_c0_seq1	22.6284	59.6126	1.39748	AT1G68300	Adenine nucleotide alpha hydrolases-like superfamily protein	Stress/defense response
comp32375_c0_seq2	155.286	421.345	1.44007	AT1G70840	MLP-LIKE PROTEIN 31	Stress/defense response
comp31973_c0_seq9	178.907	424.273	1.24579	AT1G70840	MLP-LIKE PROTEIN 31	Stress/defense response
comp32375_c0_seq5	163.022	408.02	1.32357	AT1G70840	MLP-LIKE PROTEIN 31	Stress/defense response
comp27581_c0_seq1	0.8345	21.872	4.71203	AT3G04720	PATHOGENESIS-RELATED 4	Stress/defense response
comp27581_c0_seq3	10.0943	72.5442	2.84531	AT3G04720	PATHOGENESIS-RELATED 4	Stress/defense response
comp27581_c0_seq2	16.5303	145.922	3.14201	AT3G04720	PATHOGENESIS-RELATED 4	Stress/defense response
comp27581_c0_seq4	11.0565	103.517	3.2269	AT3G04720	PATHOGENESIS-RELATED 4	Stress/defense response
comp16721_c0_seq1	3.31696	19.6396	2.56583	AT3G04720	PATHOGENESIS-RELATED 4	Stress/defense response
comp112141_c0_seq1	3.42868	10.1364	1.56382	AT3G45140	LIPOXYGENASE 2	Stress/defense response
comp68283_c0_seq1	6.38542	14.7236	1.20528	AT3G45140	LIPOXYGENASE 2	Stress/defense response
comp62563_c0_seq1	5.42108	14.1682	1.38601	AT4G21380	RECEPTOR KINASE 3	Singal transdution: defense response, protein phosphorylation, recognition of pollen
comp4811_c0_seq1	6.559	14.157	1.10996	AT2G11520	CALMODULIN-BINDING RECEPTOR-LIKE CYTOPLASMIC KINASE 3	Singal transduction: phosphorylation, protein phosphorylation
comp21177_c0_seq2	8.07462	16.4436	1.02606	AT2G11520	CALMODULIN-BINDING RECEPTOR-LIKE CYTOPLASMIC KINASE 3	Singal transduction: phosphorylation, protein phosphorylation
comp9316_c0_seq1	4.43515	16.7256	1.915	AT1G72300	PSY1 RECEPTOR	Singal transduction: pH reduction, protein phosphorylation, regulation of defense response, response to wounding, transmembrane receptor protein tyrosine kinase signaling pathway, unidimensional cell growth
comp71882_c0_seq1	5.54773	16.5684	1.57847	AT1G72300	PSY1 RECEPTOR	Singal transduction: pH reduction, protein phosphorylation, regulation of defense response, response to wounding, transmembrane receptor protein tyrosine kinase signaling pathway, unidimensional cell growth
comp22635_c0_seq2	14.124	32.4662	1.20079	AT1G54820	Protein kinase superfamily protein	Singal tranduction: phosphorylation
comp29361_c0_seq1	62.9659	136.272	1.11385	AT5G22920	RING ZINC-FINGER PROTEIN 34	Signal transduction: regulation of stomatal opening
comp30148_c0_seq1	95.2725	216.93	1.1871	AT5G22920	RING ZINC-FINGER PROTEIN 34	Signal transduction: regulation of stomatal opening
comp30752_c0_seq2	110.58	232.818	1.07412	AT5G22920	RING ZINC-FINGER PROTEIN 34	Signal transduction: regulation of stomatal opening
comp29776_c0_seq1	19.0846	47.5474	1.31696	AT5G22920	RING ZINC-FINGER PROTEIN 34	Signal transduction: regulation of stomatal opening
comp29771_c0_seq1	19.1439	46.8436	1.29097	AT5G22920	RING ZINC-FINGER PROTEIN 34	Signal transduction: regulation of stomatal opening
comp21973_c0_seq1	13.7369	34.4918	1.3282	AT5G63710	Leucine-rich repeat protein kinase family protein	Signal transduction: protein phosphorylation, transmembrane receptor protein tyrosine kinase signaling pathway
comp53260_c0_seq1	8.27029	18.9582	1.19682	AT1G45160	Protein kinase superfamily protein	Signal transduction: protein phosphorylation
comp7176_c0_seq1	6.39933	13.0235	1.02513	AT1G45160	Protein kinase superfamily protein	Signal transduction: protein phosphorylation
comp32303_c0_seq1	21.3409	44.6479	1.06498	AT4G38470	SERINE/THREONINE/TYROSINE KINASE 46	Signal transduction: protein phosphorylation
comp32303_c0_seq2	14.7945	31.0701	1.07047	AT4G38470	SERINE/THREONINE/TYROSINE KINASE 46	Signal transduction: protein phosphorylation
comp32563_c0_seq2	32.6447	72.9997	1.16104	AT2G26980	CBL-INTERACTING PROTEIN KINASE 3	Signal transduction: protein phosphorylation
comp31792_c0_seq4	31.7691	66.7492	1.07113	AT2G26980	CBL-INTERACTING PROTEIN KINASE 3	Signal transduction: protein phosphorylation
comp25429_c0_seq1	8.96628	21.8794	1.28699	AT4G18593	dual specificity protein phosphatase-related	Signal transduction: protein dephosphorylation, regulation of MAP kinase activity
comp31369_c0_seq1	19.6119	41.5199	1.08207	AT1G03590	Protein phosphatase 2C family protein	Signal transduction: protein dephosphorylation
comp32322_c0_seq1	22.0875	48.1839	1.12532	AT1G03590	Protein phosphatase 2C family protein	Signal transduction: protein dephosphorylation
comp32093_c0_seq1	22.3852	49.6178	1.14831	AT3G02750	Protein phosphatase 2C family protein	Signal transduction: protein dephosphorylation
comp31257_c0_seq1	22.4078	47.5655	1.08592	AT4G31860	Protein phosphatase 2C family protein	Signal transduction: protein dephosphorylation
comp31081_c0_seq1	33.4241	109.924	1.71755	AT4G33920	Protein phosphatase 2C family protein	Signal transduction: protein dephosphorylation
comp47344_c0_seq1	9.60189	21.018	1.13023	AT2G40116	Phosphoinositide-specific phospholipase C family protein	Signal transduction: intracellular signal transduction, lipid catabolic process, lipid metabolic process, signal transduction
comp21737_c0_seq1	7.00219	18.1563	1.37459	AT1G56150	SMALL AUXIN UPREGULATED 71	Signal transduction: IAA
comp74353_c0_seq1	6.91712	14.1895	1.03658	AT3G63010	GA INSENSITIVE DWARF1B	Signal transduction: GA receptor
comp18800_c0_seq2	21.9838	63.094	1.52106	AT1G75750	GA-responsive GAST1 protein homolog	Signal transduction: GA
comp21955_c0_seq2	23.9612	61.3613	1.35663	AT1G75750	GA-responsive GAST1 protein homolog	Signal transduction: GA
comp28109_c0_seq1	24.4325	69.2502	1.50302	AT1G75750	GA-responsive GAST1 protein homolog	Signal transduction: GA
comp23031_c0_seq1	20.1424	61.3414	1.60663	AT1G75750	GA-responsive GAST1 protein homolog	Signal transduction: GA
comp18800_c0_seq1	13.7553	42.9171	1.64156	AT1G75750	GA-responsive GAST1 protein homolog	Signal transduction: GA
comp9397_c0_seq1	3.73481	11.8301	1.66336	AT3G23150	ETHYLENE RESPONSE 2	signal transduction: ethylene
comp29938_c0_seq9	12.3029	35.4297	1.52596	AT4G30340	DIACYLGLYCEROL KINASE 7	Signal transduction: defense response, leaf development, phosphorylation, protein kinase C-activating G-protein coupled receptor signaling pathway, root development
comp29938_c0_seq16	14.1762	33.6891	1.24881	AT4G30340	DIACYLGLYCEROL KINASE 7	Signal transduction: defense response, leaf development, phosphorylation, protein kinase C-activating G-protein coupled receptor signaling pathway, root development
comp76271_c0_seq1	5.14142	13.3864	1.38053	AT5G41790	COP1-INTERACTIVE PROTEIN 1	Signal transduction: cellular response to abscisic acid stimulus, regulation of protein import into nucleus
comp18136_c0_seq1	9.72167	21.0404	1.11389	AT5G41790	COP1-INTERACTIVE PROTEIN 1	Signal transduction: cellular response to abscisic acid stimulus, regulation of protein import into nucleus
comp55622_c0_seq1	5.60816	12.2683	1.12933	AT2G21210	SMALL AUXIN UPREGULATED RNA 6	Signal transduction: auxin, response to chitin
comp30019_c0_seq2	52.8271	136.035	1.36463	AT3G17980	C2-DOMAIN ABA-RELATED	Signal transduction: ABA
comp30253_c0_seq5	45.7861	120.318	1.39387	AT3G17980	C2-DOMAIN ABA-RELATED	Signal transduction: ABA
comp30019_c0_seq4	14.5132	39.0753	1.42889	AT3G17980	C2-DOMAIN ABA-RELATED	Signal transduction: ABA
comp30253_c0_seq7	11.2562	37.6505	1.74195	AT3G17980	C2-DOMAIN ABA-RELATED	Signal transduction: ABA
comp30019_c0_seq3	13.6094	35.288	1.37457	AT3G17980	C2-DOMAIN ABA-RELATED	Signal transduction: ABA
comp16335_c0_seq1	8.35131	25.0914	1.58712	AT4G28950	A member of ROP GTPase gene family	Signal transduction: ABA
comp18033_c0_seq1	12.0935	30.9233	1.35447	AT1G73580	C2-DOMAIN ABA-RELATED3	Signal transduction: ABA
comp22638_c0_seq1	11.0345	28.3034	1.35895	AT1G73580	C2-DOMAIN ABA-RELATED3	Signal transduction: ABA
comp27439_c0_seq1	9.04626	31.4728	1.79871	AT1G17240	RECEPTOR LIKE PROTEIN 2	signal transduction
comp5371_c0_seq1	14.383	33.3583	1.21368	AT1G20650	Protein kinase superfamily protein/ALTERED SEED GERMINATION 5	Signal transduction
comp16055_c0_seq1	14.3652	33.0709	1.20298	AT1G20650	Protein kinase superfamily protein/ALTERED SEED GERMINATION 5	signal transduction
comp28112_c0_seq1	15.8329	54.4419	1.78179	AT1G21240	WALL ASSOCIATED KINASE 3	Signal transduction
comp30882_c0_seq6	13.0284	37.2472	1.51547	AT1G21270	WALL-ASSOCIATED KINASE 2	Signal transduction
comp30882_c0_seq5	11.7528	36.6841	1.64215	AT1G21270	WALL-ASSOCIATED KINASE 2	signal transduction
comp27876_c0_seq1	5.22818	11.495	1.13662	AT1G65790	RECEPTOR KINASE 1	Signal transduction
comp65473_c0_seq1	5.21338	17.2551	1.72673	AT3G51550	Encodes a synergid-expressed, plasma-membrane localized receptor-like kinase	signal transduction
comp22458_c0_seq1	10.2697	29.4093	1.51788	AT1G18810	phytochrome kinase substrate-related	Signal transduciton: red, far-red light phototransduction
comp32835_c0_seq1	111.87	259.485	1.21383	AT4G08950	EXORDIUM	Signal tranduction: brassinosteroid
comp29172_c0_seq1	35.4524	77.2543	1.12373	AT1G01140	CBL-INTERACTING PROTEIN KINASE 9	Sigal transduction: cellular response to potassium ion starvation, intracellular signal transduction, peptidyl-serine phosphorylation, peptidyl-threonine phosphorylation, potassium ion homeostasis, regulation of potassium ion transport, response to cold, response to mannitol, response to salt stress, response to wounding
comp25937_c0_seq1	9.67685	31.2518	1.69133	AT4G03510	RING MEMBRANE-ANCHOR 1	Protein translation, processing, and degradation:ER-associated misfolded protein catabolic process, protein exit from endoplasmic reticulum, protein ubiquitination involved in ubiquitin-dependent protein catabolic process, secretion by cell, ubiquitin-dependent protein catabolic process
comp20750_c0_seq1	20.3344	41.3344	1.02342	AT3G63490	PLASTID RIBOSOMAL PROTEIN L1	Protein translation, processing, and degradation: translation
comp31920_c0_seq1	483.233	1014.05	1.06933	AT5G24490	30S ribosomal protein	Protein translation, processing, and degradation: translation
comp48825_c0_seq1	7.94164	16.3456	1.04139	ATCG00050	RIBOSOMAL PROTEIN S16	Protein translation, processing, and degradation: translation
comp55029_c0_seq1	8.28413	19.1678	1.21026	ATCG00050	RIBOSOMAL PROTEIN S16	Protein translation, processing, and degradation: translation
comp33075_c0_seq1	20.3581	78.4515	1.9462	AT1G80440	KELCH REPEAT F-BOX 20	Protein translation, processing, and degradation: negative regulation of cytokinin-activated signaling pathway, proteasome-mediated ubiquitin-dependent protein catabolic process, protein ubiquitination involved in ubiquitin-dependent protein catabolic process, regulation of phenylpropanoid metabolic process, regulation of proteolysis
comp31829_c0_seq1	54.3835	192.804	1.82589	AT1G80440	KELCH REPEAT F-BOX 20	Protein translation, processing, and degradation: negative regulation of cytokinin-activated signaling pathway, proteasome-mediated ubiquitin-dependent protein catabolic process, protein ubiquitination involved in ubiquitin-dependent protein catabolic process, regulation of phenylpropanoid metabolic process, regulation of proteolysis
comp32320_c0_seq1	15.963	58.0882	1.86351	AT1G80440	KELCH REPEAT F-BOX 20	Protein translation, processing, and degradation: negative regulation of cytokinin-activated signaling pathway, proteasome-mediated ubiquitin-dependent protein catabolic process, protein ubiquitination involved in ubiquitin-dependent protein catabolic process, regulation of phenylpropanoid metabolic process, regulation of proteolysis
comp137590_c0_seq1	1.117	10.3725	3.21506	AT5G28540	BIP1	Protein translation, processing, and degradation: ER-associated ubiquitin-dependent protein catabolic process, polar nucleus fusion, protein folding, regulation of transcription, DNA-templated, response to heat, transcription, DNA-templated
comp22218_c0_seq2	83.0915	244.914	1.5595	AT1G34760	GENERAL REGULATORY FACTOR 11	Protein translation, processing, and degradation
comp22218_c0_seq1	77.3777	225.704	1.54444	AT1G34760	GENERAL REGULATORY FACTOR 11	Protein translation, processing, and degradation
comp29387_c0_seq1	14.0139	31.4008	1.16394	AT3G63470	SERINE CARBOXYPEPTIDASE-LIKE 40	Protein translation, processing and degradation: proteolysis, proteolysis involved in cellular protein catabolic process
comp25381_c0_seq1	96.6444	332.267	1.78159	AT1G80920	DNA J PROTEIN C22	Protein translation, processing and degradation: protein folding, response to light stimulus
comp23918_c0_seq1	10.6868	21.6217	1.01665	AT5G37670	HSP20-like chaperones superfamily protein	Protein translation, processing and degradation: protein folding, response to heat, response to reactive oxygen species
comp24157_c0_seq1	10.623	21.4114	1.01119	AT5G37670	HSP20-like chaperones superfamily protein	Protein translation, processing and degradation: protein folding, response to heat, response to reactive oxygen species
comp45024_c0_seq1	9.76328	20.9812	1.10366	AT3G12580	HEAT SHOCK PROTEIN 70	Protein translation, processing and degradation: protein folding
comp32800_c0_seq10	17.7385	80.3962	2.18024	AT5G67480	BTB AND TAZ DOMAIN PROTEIN 4	Protein translation, processing and degradation: proteasome-mediated ubiquitin-dependent protein catabolic process, protein ubiquitination involved in ubiquitin-dependent protein catabolic process, regulation of proteolysis, regulation of transcription, DNA-templated, response to auxin, response to gibberellin, response to hydrogen peroxide, response to jasmonic acid, response to salicylic acid, …
comp33031_c0_seq2	16.996	71.2022	2.06673	AT5G67480	BTB AND TAZ DOMAIN PROTEIN 4	Protein translation, processing and degradation: proteasome-mediated ubiquitin-dependent protein catabolic process, protein ubiquitination involved in ubiquitin-dependent protein catabolic process, regulation of proteolysis, regulation of transcription, DNA-templated, response to auxin, response to gibberellin, response to hydrogen peroxide, response to jasmonic acid, response to salicylic acid, …
comp78825_c0_seq1	3.06241	13.0422	2.09044	AT4G33090	AMINOPEPTIDASE M1	Protein translation, processing and degradation
comp79250_c0_seq1	2.99142	14.853	2.31185	AT4G33090	AMINOPEPTIDASE M1	Protein translation, processing and degradation
comp27246_c0_seq1	6.0347	29.3369	2.28136	AT4G33090	AMINOPEPTIDASE M1	Protein translation, processing and degradation
comp57444_c0_seq1	9.00765	19.151	1.0882	AT4G33090	AMINOPEPTIDASE M1	Protein translation, processing and degradation
comp126711_c0_seq1	2.81521	10.4079	1.88637	AT4G33090	AMINOPEPTIDASE M1	Protein translation, processing and degradation
comp97055_c0_seq1	2.82015	14.282	2.34036	AT4G33090	AMINOPEPTIDASE M1	Protein translation, processing and degradation
comp28380_c0_seq1	156.088	314.701	1.01162	AT1G68660	Ribosomal protein L12/ ATP-dependent Clp protease adaptor protein ClpS family protein	Protein translation, processing and degradation
comp27159_c0_seq1	89.7486	288.63	1.68526	AT2G17880	DNA J PROTEIN C24	Protein translation, processing and degradation
comp26129_c0_seq1	82.4739	258.126	1.64607	AT2G17880	DNA J PROTEIN C24	Protein translation, processing and degradation
comp16071_c0_seq1	11.4053	42.031	1.88175	AT2G17880	DNA J PROTEIN C24	Protein translation, processing and degradation
comp27159_c0_seq2	119.834	365.084	1.60719	AT2G17880	DNA J PROTEIN C24	Protein translation, processing and degradation
comp28849_c0_seq4	20.8296	59.3291	1.5101	AT5G27420	CARBON/NITROGEN INSENSITIVE 1	Protein translation, processing and degradation
comp29975_c0_seq1	20.8484	58.0806	1.47812	AT5G27420	CARBON/NITROGEN INSENSITIVE 1	Protein translation, processing and degradation
comp18330_c0_seq1	4.20666	13.1066	1.63955	AT3G03550	RING/U-box superfamily protein	Protein translation, processing and degradation
comp57901_c0_seq1	3.01813	18.0066	2.5768	AT3G61060	PHLOEM PROTEIN 2-A13	Protein translation, processing and degradation
comp93383_c0_seq1	2.59009	13.8364	2.4174	AT3G61060	PHLOEM PROTEIN 2-A13	Protein translation, processing and degradation
comp17433_c0_seq1	26.5482	53.6088	1.01386	AT5G19120	Eukaryotic aspartyl protease family protein	Protein translation, processing and degradation
comp22580_c0_seq2	4.83252	17.2112	1.8325	AT5G65760	Serine carboxypeptidase S28 family protein	Protein translation, processing and degradation
comp21390_c0_seq1	3.13165	10.4392	1.73701	AT5G65760	Serine carboxypeptidase S28 family protein	Protein translation, processing and degradation
comp6633_c0_seq1	4.7997	10.5492	1.13611	AT5G01720	RNI-like superfamily protein	Protein translaiton, processing, and degradation: ubiquitin-dependent protein catabolic process
comp18134_c0_seq1	6.57353	16.4755	1.32558	AT5G01720	RNI-like superfamily protein	Protein translaiton, processing, and degradation: ubiquitin-dependent protein catabolic process
comp13924_c0_seq1	7.79638	19.0483	1.28879	AT5G01720	RNI-like superfamily protein	Protein translaiton, processing, and degradation: ubiquitin-dependent protein catabolic process
comp28505_c0_seq1	10.2739	23.3957	1.18726	AT5G25752	RHOMBOID-LIKE PROTEIN 11	protein processing, regulation of jasmonic acid metabolic process
comp28505_c0_seq6	9.57293	22.538	1.23533	AT5G25752	RHOMBOID-LIKE PROTEIN 11	protein processing, regulation of jasmonic acid metabolic process
comp28505_c0_seq4	11.369	23.5128	1.04833	AT5G25752	RHOMBOID-LIKE PROTEIN 11	protein processing, regulation of jasmonic acid metabolic process
comp28977_c0_seq4	8.53566	19.2047	1.16988	AT5G25752	RHOMBOID-LIKE PROTEIN 11	protein processing, regulation of jasmonic acid metabolic process
comp27731_c0_seq1	27.0849	61.7056	1.18791	AT5G49730	FERRIC REDUCTION OXIDASE 6	Metaoblism: oxidation-reduction process
comp79789_c0_seq1	3.94622	10.1188	1.3585	AT5G49730	FERRIC REDUCTION OXIDASE 6	Metaoblism: oxidation-reduction process
comp29594_c0_seq1	14.5699	36.1125	1.30951	AT5G54080	HOMOGENTISATE 1,2-DIOXYGENASE	Metaoblism: L-phenylalanine catabolic process, homogentisate catabolic process, oxidation-reduction process, tyrosine catabolic process
comp24855_c0_seq2	13.5501	66.2724	2.2901	AT4G33150	LYSINE-KETOGLUTARATE REDUCTASE/SACCHAROPINE DEHYDROGENASE	Metaoblism: L-lysine catabolic process, response to karrikin
comp28375_c0_seq1	9.80064	39.0538	1.99451	AT4G33150	LYSINE-KETOGLUTARATE REDUCTASE/SACCHAROPINE DEHYDROGENASE	Metaoblism: L-lysine catabolic process, response to karrikin
comp24210_c0_seq1	11.5182	31.3523	1.44466	AT2G45180	Bifunctional inhibitor/lipid-transfer protein/seed storage 2S albumin superfamily protein	Metaoblism: lipid transport, proteolysis
comp21974_c0_seq1	10.8517	29.7529	1.45511	AT2G45180	Bifunctional inhibitor/lipid-transfer protein/seed storage 2S albumin superfamily protein	Metaoblism: lipid transport, proteolysis
comp16453_c0_seq1	5.81628	12.0576	1.05178	AT4G16070	Mono-/di-acylglycerol lipase, N-terminal;Lipase, class 3	Metaoblism: lipid catabolic process, lipid metabolic process
comp32778_c0_seq2	23.0029	46.2796	1.00856	AT4G37980	CINNAMYL-ALCOHOL DEHYDROGENASE 7	Metaoblism: lignin biosynthetic process, oxidation-reduction process, plant-type hypersensitive response, response to bacterium
comp32778_c0_seq4	30.1303	76.7687	1.34931	AT4G37990	CINNAMYL-ALCOHOL DEHYDROGENASE 8	Metaoblism: lignin biosynthetic process, oxidation-reduction process, plant-type hypersensitive response, response to bacterium
comp32778_c0_seq6	22.7163	48.4807	1.09368	AT4G37990	CINNAMYL-ALCOHOL DEHYDROGENASE 8	Metaoblism: lignin biosynthetic process, oxidation-reduction process, plant-type hypersensitive response, response to bacterium
comp27142_c0_seq1	76.2837	165.886	1.12075	AT2G05620	PROTON GRADIENT REGULATION 5	Metaoblism: cellular response to light intensity, photoprotection, photosynthetic Metaoblism: electron transport in photosystem I, response to high light intensity, response to water deprivation
comp26721_c0_seq1	11.8063	31.4238	1.4123	AT1G70290	TREHALOSE-6-PHOSPHATASE SYNTHASE S8	Metabolism: trehalose biosynthetic process
comp53305_c0_seq1	5.79888	11.6338	1.00448	AT2G18700	TREHALOSE PHOSPHATASE/SYNTHASE 11	Metabolism: trehalose biosynthesis
comp347_c0_seq1	5.07139	11.0077	1.11806	AT2G18700	TREHALOSE PHOSPHATASE/SYNTHASE 11	Metabolism: trehalose biosynthesis
comp65608_c0_seq1	5.98682	12.8951	1.10696	AT2G18700	TREHALOSE PHOSPHATASE/SYNTHASE 11	Metabolism: trehalose biosynthesis
comp5516_c0_seq1	18.633	37.4702	1.00788	AT4G26500	SULFUR E	Metabolism: Sulfur acceptor that interacts with and activates the cysteine desulfurases, AtSufS in plastids and AtNifS1 in mitochondria, and both activations are vital during embryogenesis
comp19094_c0_seq1	17.964	36.6219	1.0276	AT4G26500	SULFUR E	Metabolism: Sulfur acceptor that interacts with and activates the cysteine desulfurases, AtSufS in plastids and AtNifS1 in mitochondria, and both activations are vital during embryogenesis
comp29799_c0_seq1	30.9783	62.4214	1.01078	AT1G32900	GRANULE BOUND STARCH SYNTHASE 1	Metabolism: starch biosynthetic process
comp31040_c0_seq1	18.7103	64.1229	1.77701	AT4G39210	Encodes the large subunit of ADP-Glucose Pyrophosphorylase	Metabolism: starch
comp27630_c0_seq2	18.8393	60.5949	1.68545	AT5G59750	HOMOLOG OF RIBA 3	Metabolism: riboflavin biosynthetic process
comp27630_c0_seq1	17.905	57.9115	1.69349	AT5G59750	HOMOLOG OF RIBA 3	Metabolism: riboflavin biosynthetic process
comp22998_c0_seq1	11.7558	23.7724	1.01591	AT2G43400	ELECTRON-TRANSFER FLAVOPROTEIN:UBIQUINONE OXIDOREDUCTASE	Metabolism: respiration
comp24516_c0_seq1	10.6918	24.3363	1.1866	AT4G21490	NAD(P)H DEHYDROGENASE B3	Metabolism: respiration
comp24516_c0_seq2	7.98093	21.2832	1.41509	AT4G21490	NAD(P)H DEHYDROGENASE B3	Metabolism: respiration
comp33272_c0_seq5	51.0952	177.677	1.798	AT3G57520	RAFFINOSE SYNTHASE 2/ SEED IMBIBITION 2	Metabolism: raffinose catabolic process, response to karrikin, response to oxidative stress
comp26235_c0_seq3	10.1722	33.4167	1.71593	AT5G46180	ORNITHINE-DELTA-AMINOTRANSFERASE	Metabolism: proline biosynthetic process
comp26235_c0_seq1	14.79	30.547	1.04641	AT5G46180	ORNITHINE-DELTA-AMINOTRANSFERASE	Metabolism: proline biosynthetic process
comp30039_c0_seq1	23.0534	65.0245	1.49601	AT1G13700	6-PHOSPHOGLUCONOLACTONASE 1	Metabolism: PPP
comp33264_c0_seq4	27.8991	60.2525	1.1108	AT1G53310	PHOSPHOENOLPYRUVATE CARBOXYLASE 1	Metabolism: photosynthesis: C4
comp9825_c0_seq1	6.5456	15.3765	1.23213	AT3G05410	Photosystem II reaction center PsbP family protein	Metabolism: photosynthesis
comp68103_c0_seq1	5.69579	14.7953	1.37717	AT3G05410	Photosystem II reaction center PsbP family protein	Metabolism: photosynthesis
comp8426_c0_seq1	16.3504	49.6192	1.60157	AT3G27890	NADPH:QUINONE OXIDOREDUCTASE	Metabolism: photosynthesis
comp12114_c0_seq1	15.3786	47.3205	1.62154	AT3G27890	NADPH:QUINONE OXIDOREDUCTASE	Metabolism: photosynthesis
comp65149_c0_seq1	6.30918	13.726	1.12138	ATCG00600	Cytochrome b6-f complex, subunit V	Metabolism: photosynthesis
comp12046_c0_seq1	31.9007	64.1078	1.00691	ATCG00630	subunit J of photosystem I	Metabolism: photosynthesis
comp9095_c0_seq1	625.616	1263.65	1.01425	AT2G13360	L-SERINE:GLYOXYLATE AMINOTRANSFERASE	Metabolism: photorespiration
comp30567_c0_seq1	20.284	60.2548	1.57073	AT5G47760	2-PHOSPHOGLYCOLATE PHOSPHATASE 2	Metabolism: photorespiration
comp30567_c0_seq2	19.6532	57.7167	1.55423	AT5G47760	2-PHOSPHOGLYCOLATE PHOSPHATASE 2	Metabolism: photorespiration
comp33281_c0_seq3	35.01	233.257	2.73608	AT4G15530	PYRUVATE ORTHOPHOSPHATE DIKINASE	Metabolism: phosphorylation, photosynthesis, pyruvate metabolic process
comp27141_c0_seq1	31.2411	65.6621	1.07162	AT4G15530	PYRUVATE ORTHOPHOSPHATE DIKINASE	Metabolism: phosphorylation, photosynthesis, pyruvate metabolic process
comp20265_c0_seq1	223.671	505.941	1.17759	AT1G64720	membrane related protein CP5	Metabolism: phospholipid transport
comp29534_c0_seq4	29.5948	71.6494	1.27561	AT1G64720	membrane related protein CP5	Metabolism: phospholipid transport
comp29534_c0_seq1	26.4418	61.0745	1.20775	AT1G64720	membrane related protein CP5	Metabolism: phospholipid transport
comp33214_c0_seq2	43.9987	134.968	1.61709	AT1G78960	LUPEOL SYNTHASE 2	Metabolism: pentacyclic triterpenoid biosynthetic process, triterpenoid biosynthetic process
comp33194_c0_seq1	39.6266	106.99	1.43293	AT1G78960	LUPEOL SYNTHASE 2	Metabolism: pentacyclic triterpenoid biosynthetic process, triterpenoid biosynthetic process
comp90046_c0_seq1	2.23085	10.1505	2.18589	AT5G34930	arogenate dehydrogenase	Metabolism: oxidation-reduction process, tyrosine biosynthetic process
comp68862_c0_seq1	4.51735	10.2135	1.17693	AT5G34930	arogenate dehydrogenase	Metabolism: oxidation-reduction process, tyrosine biosynthetic process
comp14038_c0_seq1	6.90782	17.4215	1.33457	AT2G24580	FAD-dependent oxidoreductase family protein	Metabolism: oxidation-reduction process, tetrahydrofolate metabolic process
comp51300_c0_seq1	6.87154	16.9894	1.30593	AT2G24580	FAD-dependent oxidoreductase family protein	Metabolism: oxidation-reduction process, tetrahydrofolate metabolic process
comp6630_c0_seq1	5.07263	12.311	1.27915	AT2G24580	FAD-dependent oxidoreductase family protein	Metabolism: oxidation-reduction process, tetrahydrofolate metabolic process
comp31632_c0_seq1	13.9836	46.6068	1.7368	AT2G45560	CYTOCHROME P450, FAMILY 76, SUBFAMILY C, POLYPEPTIDE 1	Metabolism: oxidation-reduction process, secondary metabolite biosynthetic process
comp26499_c0_seq1	8.02784	28.9057	1.84827	AT2G45560	CYTOCHROME P450, FAMILY 76, SUBFAMILY C, POLYPEPTIDE 1	Metabolism: oxidation-reduction process, secondary metabolite biosynthetic process
comp24982_c0_seq1	5.83222	27.9767	2.26211	AT2G45560	CYTOCHROME P450, FAMILY 76, SUBFAMILY C, POLYPEPTIDE 1	Metabolism: oxidation-reduction process, secondary metabolite biosynthetic process
comp30395_c0_seq2	10.7962	36.5464	1.7592	AT3G26300	CYTOCHROME P450, FAMILY 71, SUBFAMILY B, POLYPEPTIDE 34	Metabolism: oxidation-reduction process, secondary metabolite biosynthetic process
comp31354_c0_seq1	10.8133	33.6469	1.63766	AT3G26300	CYTOCHROME P450, FAMILY 71, SUBFAMILY B, POLYPEPTIDE 34	Metabolism: oxidation-reduction process, secondary metabolite biosynthetic process
comp24020_c0_seq1	9.58293	22.2162	1.21307	AT2G45550	CYTOCHROME P450, FAMILY 76, SUBFAMILY C, POLYPEPTIDE 4	Metabolism: oxidation-reduction process, secondary metabolite biosynthetic process
comp18472_c0_seq1	4.82257	13.5751	1.49309	AT4G12300	CYTOCHROME P450, FAMILY 706, SUBFAMILY A, POLYPEPTIDE 4	Metabolism: oxidation-reduction process, secondary metabolite biosynthetic process
comp32183_c0_seq1	23.327	51.1147	1.13174	AT4G12300	CYTOCHROME P450, FAMILY 706, SUBFAMILY A, POLYPEPTIDE 4	Metabolism: oxidation-reduction process, secondary metabolite biosynthetic process
comp32279_c0_seq1	45.3615	146.174	1.68815	AT2G14170	ALDEHYDE DEHYDROGENASE 6B2	Metabolism: oxidation-reduction process, response to oxidative stress
comp32176_c0_seq1	26.6087	56.9824	1.09862	AT1G59950	NAD(P)-linked oxidoreductase superfamily protein	Metabolism: oxidation-reduction process
comp32176_c0_seq3	24.8236	54.0785	1.12334	AT1G59950	NAD(P)-linked oxidoreductase superfamily protein	Metabolism: oxidation-reduction process
comp31902_c0_seq2	23.9992	48.5802	1.01738	AT1G59950	NAD(P)-linked oxidoreductase superfamily protein	Metabolism: oxidation-reduction process
comp31902_c0_seq3	20.7393	48.3699	1.22174	AT1G59960	NAD(P)-linked oxidoreductase superfamily protein	Metabolism: oxidation-reduction process
comp30869_c0_seq1	67.4643	158.718	1.23427	AT2G04690	Pyridoxamine 5'-phosphate oxidase family protein	Metabolism: oxidation-reduction process
comp18546_c0_seq1	6.64413	15.7201	1.24246	AT3G19000	2-oxoglutarate (2OG) and Fe(II)-dependent oxygenase superfamily protein	Metabolism: oxidation-reduction process
comp18843_c0_seq2	5.74371	13.029	1.18167	AT3G19000	2-oxoglutarate (2OG) and Fe(II)-dependent oxygenase superfamily protein	Metabolism: oxidation-reduction process
comp18843_c0_seq1	5.11239	10.544	1.04435	AT3G19000	2-oxoglutarate (2OG) and Fe(II)-dependent oxygenase superfamily protein	Metabolism: oxidation-reduction process
comp80510_c0_seq1	4.24634	10.4764	1.30286	AT3G19010	2-oxoglutarate (2OG) and Fe(II)-dependent oxygenase superfamily protein	Metabolism: oxidation-reduction process
comp19586_c0_seq1	6.39052	19.3102	1.59535	AT3G14690	CYTOCHROME P450, FAMILY 72, SUBFAMILY A, POLYPEPTIDE 15	Metabolism: oxidation-reduction process
comp22688_c0_seq1	10.4057	21.2759	1.03185	AT4G05020	NAD(P)H DEHYDROGENASE B2	Metabolism: oxidation-reduction process
comp26270_c0_seq1	11.4186	24.7068	1.11353	AT4G05020	NAD(P)H DEHYDROGENASE B2	Metabolism: oxidation-reduction process
comp9861_c0_seq1	1.75583	13.6621	2.95995	AT4G39490	CYTOCHROME P450, FAMILY 96, SUBFAMILY A, POLYPEPTIDE 10	Metabolism: oxidation-reduction process
comp65605_c0_seq1	2.96386	20.1205	2.76312	AT4G39490	CYTOCHROME P450, FAMILY 96, SUBFAMILY A, POLYPEPTIDE 10	Metabolism: oxidation-reduction process
comp73941_c0_seq1	3.1314	19.4492	2.63483	AT4G39490	CYTOCHROME P450, FAMILY 96, SUBFAMILY A, POLYPEPTIDE 10	Metabolism: oxidation-reduction process
comp17090_c0_seq1	4.50966	22.0612	2.29042	AT5G20400	a protein whose sequence is similar to flavanone 3 hydroxylase from Malus	Metabolism: oxidation-reduction process
comp20423_c0_seq1	4.71656	20.9859	2.15361	AT5G20400	a protein whose sequence is similar to flavanone 3 hydroxylase from Malus	Metabolism: oxidation-reduction process
comp20477_c0_seq2	31.0296	63.6128	1.03567	AT5G63620	GroES-like zinc-binding alcohol dehydrogenase family protein	Metabolism: oxidation-reduction process
comp11921_c0_seq1	18.164	37.2143	1.03477	AT3G48990	ACYL-ACTIVATING ENZYME 3	Metabolism: oxalate
comp33208_c0_seq2	78.2057	204.804	1.3889	AT3G48990	ACYL-ACTIVATING ENZYME 3	Metabolism: oxalate
comp33156_c0_seq3	62.072	159.599	1.36244	AT3G48990	ACYL-ACTIVATING ENZYME 3	Metabolism: oxalate
comp11349_c0_seq1	2.44333	15.5892	2.67363	AT1G67550	UREASE	Metabolism: nitrogen compound metabolic process, urea catabolic process
comp32941_c0_seq1	56.998	124.434	1.1264	AT1G21640	NAD KINASE 2	Metabolism: NAD metabolic process, NADP biosynthetic process, phosphorylation, pyridine nucleotide biosynthetic process
comp66470_c0_seq1	8.05904	17.0262	1.07908	AT2G23420	NICOTINATE PHOSPHORIBOSYLTRANSFERASE 2	Metabolism: NAD biosynthetic process, nicotinate nucleotide salvage
comp62560_c0_seq1	5.12099	16.8026	1.71419	AT1G72680	CINNAMYL ALCOHOL DEHYDROGENASE 1	Metabolism: lignin biosynthetic process, oxidation-reduction process
comp84852_c0_seq1	3.84069	16.4083	2.09499	AT1G72680	CINNAMYL ALCOHOL DEHYDROGENASE 1	Metabolism: lignin biosynthetic process, oxidation-reduction process
comp78199_c0_seq1	4.59974	12.022	1.38605	AT1G72680	CINNAMYL ALCOHOL DEHYDROGENASE 1	Metabolism: lignin biosynthetic process, oxidation-reduction process
comp42651_c0_seq1	14.5921	36.2957	1.31462	AT3G47340	GLUTAMINE-DEPENDENT ASPARAGINE SYNTHASE 1	Metabolism: L-asparagine biosynthetic process, asparagine biosynthetic process, cellular amino acid catabolic process, cellular response to sucrose starvation, glutamine metabolic process, response to absence of light, response to fructose, response to glucose, response to sucrose
comp28875_c0_seq1	82.8135	241.457	1.54383	AT1G14520	MYO-INOSITOL OXYGENASE 1	Metabolism: L-ascorbic acid biosynthetic process, inositol catabolic process, oxidation-reduction process, syncytium formation
comp23856_c0_seq1	17.409	91.3753	2.39197	AT1G14520	MYO-INOSITOL OXYGENASE 1	Metabolism: L-ascorbic acid biosynthetic process, inositol catabolic process, oxidation-reduction process, syncytium formation
comp22082_c0_seq1	11.8979	25.3294	1.09011	AT4G36400	D-2-HYDROXYGLUTARATE DEHYDROGENASE	Metabolism: lactate oxidation, nitrogen compound metabolic process, oxidation-reduction process, photorespiration, respiratory electron transport chain
comp27731_c0_seq2	26.9348	60.2675	1.16191	AT5G49740	FERRIC REDUCTION OXIDASE 7	Metabolism: ion transport, photosynthetic electron transport chain
comp27731_c0_seq3	27.0893	59.2633	1.12941	AT5G49740	FERRIC REDUCTION OXIDASE 7	Metabolism: ion transport, photosynthetic electron transport chain
comp21965_c0_seq1	44.6139	109.413	1.29421	AT5G49740	FERRIC REDUCTION OXIDASE 7	Metabolism: ion transport, photosynthetic electron transport chain
comp32873_c0_seq1	322.721	728.811	1.17526	AT4G26530	FRUCTOSE-BISPHOSPHATE ALDOLASE 5	Metabolism: glycolytic process
comp16066_c0_seq1	3.76767	13.9342	1.88688	AT5G04040	Encodes a triacylglycerol lipase	Metabolism: glycerol metabolic process, triglyceride catabolic process
comp14355_c0_seq1	5.6132	14.8665	1.40517	AT5G04040	Encodes a triacylglycerol lipase	Metabolism: glycerol metabolic process, triglyceride catabolic process
comp32203_c0_seq1	11.0916	43.4471	1.96979	AT5G04040	Encodes a triacylglycerol lipase	Metabolism: glycerol metabolic process, triglyceride catabolic process
comp31515_c0_seq1	9.80385	34.8597	1.83014	AT5G04040	Encodes a triacylglycerol lipase	Metabolism: glycerol metabolic process, triglyceride catabolic process
comp17245_c0_seq1	12.4706	28.1343	1.17379	AT1G45191	BETA GLUCOSIDASE 1	Metabolism: glycerol metabolic process, triglyceride catabolic process
comp73803_c0_seq1	2.18494	16.8725	2.949	AT2G29470	GLUTATHIONE S-TRANSFERASE 21	Metabolism: glutathione metabolic process, response to toxic substance, toxin catabolic process
comp22627_c0_seq1	10.137	46.6104	2.20102	AT3G09270	GLUTATHIONE S-TRANSFERASE TAU 8	Metabolism: glutathione metabolic process, response to cadmium ion, response to toxic substance, toxin catabolic process
comp12263_c0_seq1	20.2548	44.2427	1.12718	AT5G62480	GLUTATHIONE S-TRANSFERASE TAU 9	Metabolism: glutathione metabolic process, response to cadmium ion, response to toxic substance, toxin catabolic process
comp58375_c0_seq1	2.35896	13.0748	2.47056	AT5G41210	GLUTATHIONE S-TRANSFERASE THETA 1	Metabolism: glutathione metabolic process, oxidation-reduction process, toxin catabolic process
comp57453_c0_seq1	2.1601	14.0374	2.70011	AT5G41210	GLUTATHIONE S-TRANSFERASE THETA 1	Metabolism: glutathione metabolic process, oxidation-reduction process, toxin catabolic process
comp52378_c0_seq1	6.0357	23.7663	1.97732	AT5G38200	Class I glutamine amidotransferase-like superfamily protein	Metabolism: glutamine metabolic process
comp58359_c0_seq1	5.12621	19.5052	1.9279	AT5G38200	Class I glutamine amidotransferase-like superfamily protein	Metabolism: glutamine metabolic process
comp33180_c0_seq7	14.9507	30.7454	1.04016	AT4G15550	INDOLE-3-ACETATE BETA-D-GLUCOSYLTRANSFERASE	Metabolism: flavonoid biosynthetic process, flavonoid glucuronidation, response to toxic substance
comp28460_c0_seq2	174.507	381.451	1.12821	AT5G17050	UDP-GLUCOSYL TRANSFERASE 78D2	Metabolism: flavonoid biosynthetic process, flavonoid glucuronidation, phenylpropanoid metabolic process, response to karrikin
comp30616_c0_seq4	154.277	319.045	1.04823	AT5G17050	UDP-GLUCOSYL TRANSFERASE 78D2	Metabolism: flavonoid biosynthetic process, flavonoid glucuronidation, phenylpropanoid metabolic process, response to karrikin
comp32702_c0_seq2	13.259	56.7568	2.09782	AT1G07260	UDP-GLUCOSYL TRANSFERASE 71C3	Metabolism: flavonoid biosynthetic process, flavonoid glucuronidation
comp94128_c0_seq1	1.76922	10.3295	2.54559	AT1G22340	UDP-GLUCOSYL TRANSFERASE 85A7	Metabolism: flavonoid biosynthetic process, flavonoid glucuronidation
comp53389_c0_seq1	6.21176	20.6646	1.73409	AT1G22380	UDP-GLUCOSYL TRANSFERASE 85A3	Metabolism: flavonoid biosynthetic process, flavonoid glucuronidation
comp26241_c0_seq1	10.5397	23.2183	1.13943	AT5G16370	ACYL ACTIVATING ENZYME 5	Metabolism: fatty acid metabolic process
comp32306_c0_seq1	23.0653	46.9507	1.02542	AT5G16370	ACYL ACTIVATING ENZYME 5	Metabolism: fatty acid metabolic process
comp23108_c0_seq1	10.3165	22.9044	1.15067	AT5G16370	ACYL ACTIVATING ENZYME 5	Metabolism: fatty acid metabolic process
comp79684_c0_seq1	5.37032	10.766	1.00341	AT5G23050	ACYL-ACTIVATING ENZYME 17	Metabolism: fatty acid metabolic process
comp10319_c0_seq1	4.97544	10.2064	1.03658	AT5G23050	ACYL-ACTIVATING ENZYME 17	Metabolism: fatty acid metabolic process
comp25098_c0_seq1	12.1431	30.1281	1.31098	AT5G23050	ACYL-ACTIVATING ENZYME 17	Metabolism: fatty acid metabolic process
comp26766_c0_seq1	22.3157	51.1353	1.19626	AT5G47720	ACETOACETYL-COA THIOLASE 1	Metabolism: fatty acid beta-oxidation, metabolic process
comp19606_c0_seq1	9.23857	23.0118	1.31663	AT5G65110	ACYL-COA OXIDASE 2	Metabolism: fatty acid beta-oxidation, fatty acid beta-oxidation using acyl-CoA dehydrogenase, lipid homeostasis, long-chain fatty acid metabolic process
comp16006_c0_seq1	8.02048	22.1108	1.46299	AT5G65110	ACYL-COA OXIDASE 2	Metabolism: fatty acid beta-oxidation, fatty acid beta-oxidation using acyl-CoA dehydrogenase, lipid homeostasis, long-chain fatty acid metabolic process
comp27081_c0_seq1	9.90011	21.8986	1.14532	AT3G11340	UDP-DEPENDENT GLYCOSYLTRANSFERASE 76B1	Metabolism: defense response, defense response to fungus, flavonoid biosynthetic process, flavonoid glucuronidation, leaf senescence
comp19614_c0_seq1	12.4257	34.0184	1.45298	AT3G11340	UDP-DEPENDENT GLYCOSYLTRANSFERASE 76B1	Metabolism: defense response, defense response to fungus, flavonoid biosynthetic process, flavonoid glucuronidation, leaf senescence
comp13013_c0_seq1	4.85522	17.4412	1.84489	AT4G37360	CYTOCHROME P450, FAMILY 81, SUBFAMILY D, POLYPEPTIDE 2	Metabolism: defense response to other organism, indole glucosinolate metabolic process, oxidation-reduction process, secondary metabolite biosynthetic process
comp26841_c0_seq2	8.86388	18.4951	1.06113	AT4G37370	CYTOCHROME P450, FAMILY 81, SUBFAMILY D, POLYPEPTIDE 8	Metabolism: defense response to other organism, indole glucosinolate metabolic process, oxidation-reduction process, response to karrikin, secondary metabolite biosynthetic process
comp19859_c0_seq1	4.58402	13.8271	1.59281	AT4G37370	CYTOCHROME P450, FAMILY 81, SUBFAMILY D, POLYPEPTIDE 8	Metabolism: defense response to other organism, indole glucosinolate metabolic process, oxidation-reduction process, response to karrikin, secondary metabolite biosynthetic process
comp30486_c0_seq2	20.5233	50.1575	1.2892	AT1G55810	URIDINE KINASE-LIKE 3	Metabolism: CTP salvage, UMP salvage, biosynthetic process, phosphorylation, pyrimidine nucleobase metabolic process, pyrimidine nucleoside salvage
comp30486_c0_seq1	34.3036	93.4705	1.44615	AT4G26510	URIDINE KINASE-LIKE 4	Metabolism: CTP salvage, UMP salvage, biosynthetic process, phosphorylation, pyrimidine nucleobase metabolic process, pyrimidine nucleoside salvage
comp31258_c0_seq4	30.055	80.3519	1.41873	AT4G26510	URIDINE KINASE-LIKE 4	Metabolism: CTP salvage, UMP salvage, biosynthetic process, phosphorylation, pyrimidine nucleobase metabolic process, pyrimidine nucleoside salvage
comp20668_c0_seq1	17.2958	41.6779	1.26887	AT4G26510	URIDINE KINASE-LIKE 4	Metabolism: CTP salvage, UMP salvage, biosynthetic process, phosphorylation, pyrimidine nucleobase metabolic process, pyrimidine nucleoside salvage
comp32208_c0_seq1	38.3748	84.0852	1.13169	AT4G31390	ABC1-LIKE KINASE 1	Metabolism: chlorophyll catabolic process, protein phosphorylation, response to photooxidative stress
comp19186_c0_seq1	9.45216	20.0711	1.08641	AT5G43860	CHLOROPHYLLASE 2	Metabolism: chlorophyll catabolic process
comp13883_c0_seq1	8.82945	19.2368	1.12348	AT5G43860	CHLOROPHYLLASE 2	Metabolism: chlorophyll catabolic process
comp10175_c0_seq1	5.66127	14.552	1.36202	AT3G03520	NON-SPECIFIC PHOSPHOLIPASE C3	Metabolism: cellular response to phosphate starvation, phosphate-containing compound metabolic process, phospholipid catabolic process
comp23156_c0_seq1	73.0679	160.356	1.13397	AT2G05620	PROTON GRADIENT REGULATION 5	Metabolism: cellular response to light intensity, photoprotection, photosynthetic electron transport in photosystem I, response to high light intensity, response to water deprivation
comp26788_c0_seq1	5.88159	26.0467	2.14682	AT5G61440	ATYPICAL CYS HIS RICH THIOREDOXIN 5	Metabolism: cell redox homeostasis, glycerol ether metabolic process, oxidation-reduction process
comp50433_c0_seq1	7.67088	17.7026	1.2065	AT3G24170	GLUTATHIONE-DISULFIDE REDUCTASE	Metabolism: cell redox homeostasis, glutathione metabolic process, oxidation-reduction process, response to oxygen radical
comp30001_c0_seq1	16.9473	36.7673	1.11737	AT1G21750	PROTEIN DISULFIDE ISOMERASE 5	Metabolism: cell redox homeostasis, embryo development, protein folding, regulation of programmed cell death, response to cytokinin, response to endoplasmic reticulum stress, response to salt stress, response to zinc ion, seed development
comp27409_c0_seq1	227.5	686.341	1.59306	AT1G11530	Encodes a monocysteinic thioredoxin	Metabolism: cell redox homeostasis, cellular response to oxidative stress, glycerol ether metabolic process
comp44758_c0_seq1	10.8555	23.6453	1.12313	AT1G03020	Thioredoxin superfamily protein	Metabolism: cell redox homeostasis
comp51647_c0_seq1	10.2894	21.2971	1.04949	AT1G03020	Thioredoxin superfamily protein	Metabolism: cell redox homeostasis
comp3536_c0_seq1	2.98785	13.0244	2.12404	AT3G62930	Thioredoxin superfamily protein	Metabolism: cell redox homeostasis
comp23385_c0_seq1	15.2749	33.367	1.12726	AT4G10000	Thioredoxin family protein	Metabolism: cell redox homeostasis
comp25572_c0_seq1	19.6384	54.1242	1.46259	AT5G18600	Thioredoxin superfamily protein	Metabolism: cell redox homeostasis
comp31757_c0_seq3	112.31	257.162	1.19519	AT1G06570	4-HYDROXYPHENYLPYRUVATE DIOXYGENASE	Metabolism: carotenoid biosynthetic process, oxidation-reduction process, plastoquinone biosynthetic process, tyrosine catabolic process, vitamin E biosynthetic process
comp32441_c0_seq1	114.347	242.269	1.0832	AT1G06570	4-HYDROXYPHENYLPYRUVATE DIOXYGENASE	Metabolism: carotenoid biosynthetic process, oxidation-reduction process, plastoquinone biosynthetic process, tyrosine catabolic process, vitamin E biosynthetic process
comp31324_c0_seq2	69.4638	196.135	1.49752	AT5G14740	CARBONIC ANHYDRASE 2	Metabolism: carbon utilization, defense response to bacterium
comp31324_c0_seq1	70.2136	193.483	1.46239	AT5G14740	CARBONIC ANHYDRASE 2	Metabolism: carbon utilization, defense response to bacterium
comp28625_c0_seq1	80.4334	263.519	1.71204	AT1G47960	CELL WALL / VACUOLAR INHIBITOR OF FRUCTOSIDASE 1	Metabolism: carbohydrate metabolism, stress responses and sugar signaling
comp33224_c0_seq2	88.1451	269.647	1.61312	AT5G20250	RAFFINOSE SYNTHASE 6	Metabolism: carbohydrate metabolic process, response to cold, response to karrikin, response to oxidative stress
comp26871_c0_seq2	6.46538	25.3756	1.97263	AT3G57240	BETA-1,3-GLUCANASE 3	Metabolism: carbohydrate metabolic process, response to bacterium
comp25940_c0_seq1	6.44893	24.4203	1.92095	AT3G57240	BETA-1,3-GLUCANASE 3	Metabolism: carbohydrate metabolic process, response to bacterium
comp25940_c0_seq2	5.47619	22.8684	2.06211	AT3G57240	BETA-1,3-GLUCANASE 3	Metabolism: carbohydrate metabolic process, response to bacterium
comp148611_c0_seq1	1.70165	10.2757	2.59423	AT4G25000	ALPHA-AMYLASE-LIKE	Metabolism: carbohydrate metabolic process, response to abscisic acid, response to gibberellin
comp18756_c0_seq1	3.06687	24.7164	3.01063	AT4G25000	ALPHA-AMYLASE-LIKE	Metabolism: carbohydrate metabolic process, response to abscisic acid, response to gibberellin
comp9808_c0_seq1	4.9472	11.4671	1.21281	AT5G49650	XYLULOSE KINASE 2	Metabolism: carbohydrate metabolic process, phosphorylation, xylulose metabolic process
comp58760_c0_seq1	4.98382	14.0209	1.49225	AT5G49650	XYLULOSE KINASE-2	Metabolism: carbohydrate metabolic process, phosphorylation, xylulose metabolic process
comp14806_c0_seq1	4.38272	13.3051	1.60209	AT5G49650	XYLULOSE KINASE-2	Metabolism: carbohydrate metabolic process, phosphorylation, xylulose metabolic process
comp30862_c0_seq2	21.1782	59.2818	1.48501	AT1G13700	6-PHOSPHOGLUCONOLACTONASE 1	Metabolism: carbohydrate metabolic process, pentose-phosphate shunt
comp153664_c0_seq1	0.711393	10.4942	3.8828	AT2G44480	BETA GLUCOSIDASE 17	Metabolism: carbohydrate metabolic process, glucosinolate catabolic process, response to hormone, response to salt stress
comp17253_c0_seq1	8.62467	19.3805	1.16806	AT1G02850	BETA GLUCOSIDASE 11	Metabolism: carbohydrate metabolic process, glucosinolate catabolic process, response to hormone, response to salt stress
comp31132_c0_seq2	45.6479	109.417	1.26122	AT3G48530	SNF1-RELATED PROTEIN KINASE REGULATORY SUBUNIT GAMMA 1	Metabolism: carbohydrate metabolic process, fatty acid biosynthetic process, nitrate assimilation
comp28135_c0_seq1	15.9134	38.0153	1.25634	AT5G21170	a subunit of the SnRK1 kinase	Metabolism: carbohydrate metabolic process, cellular response to nitrogen levels, fatty acid biosynthetic process, nitrate assimilation, phosphorylation, response to sucrose
comp3693_c0_seq1	7.86748	22.7612	1.5326	AT4G17260	Lactate/malate dehydrogenase family protein	Metabolism: carbohydrate metabolic process, carboxylic acid metabolic process, oxidation-reduction process, response to abscisic acid, response to salt stress
comp22057_c0_seq1	6.35962	15.8376	1.31634	AT3G05170	Phosphoglycerate mutase family protein	Metabolism: carbohydrate metabolic process
comp33265_c0_seq1	106.871	318.601	1.57588	AT3G13750	BETA-GALACTOSIDASE 1	Metabolism: carbohydrate metabolic process
comp5779_c0_seq1	6.89387	21.1446	1.61691	AT4G26140	BETA-GALACTOSIDASE 12	Metabolism: carbohydrate metabolic process
comp29652_c0_seq1	12.4652	51.8921	2.05761	AT4G26140	BETA-GALACTOSIDASE 12	Metabolism: carbohydrate metabolic process
comp29890_c0_seq3	23.5668	97.1221	2.04304	AT4G26140	BETA-GALACTOSIDASE 12	Metabolism: carbohydrate metabolic process
comp29657_c0_seq1	19.187	83.1494	2.11558	AT4G26140	BETA-GALACTOSIDASE 12	Metabolism: carbohydrate metabolic process
comp33252_c0_seq1	50.9901	116.182	1.18809	AT4G36360	BETA-GALACTOSIDASE 3	Metabolism: carbohydrate metabolic process
comp33247_c0_seq1	48.9148	109.016	1.1562	AT4G36360	BETA-GALACTOSIDASE 3	Metabolism: carbohydrate metabolic process
comp33247_c0_seq2	98.5164	277.165	1.49231	AT4G36360	BETA-GALACTOSIDASE 3	Metabolism: carbohydrate metabolic process
comp26821_c0_seq2	103.886	414.044	1.99479	AT1G80160	GLYOXYLASE I 7	Metabolism: carbohydrate metabolic process
comp27182_c0_seq1	95.8242	377.097	1.97647	AT1G80160	GLYOXYLASE I 7	Metabolism: carbohydrate metabolic process
comp27715_c0_seq2	20.1733	46.7538	1.21263	AT1G80160	GLYOXYLASE I 7	Metabolism: carbohydrate metabolic process
comp27799_c0_seq1	18.1353	46.4723	1.35757	AT1G80160	GLYOXYLASE I 7	Metabolism: carbohydrate metabolic process
comp27799_c0_seq2	19.8426	46.396	1.2254	AT1G80160	GLYOXYLASE I 7	Metabolism: carbohydrate metabolic process
comp3080_c0_seq1	5.24931	18.4385	1.81252	AT3G43190	SUCROSE SYNTHASE 4	Metabolism: carbohydrate
comp18981_c0_seq1	5.43164	21.4885	1.98411	AT3G43190	SUCROSE SYNTHASE 4	Metabolism: carbohydrate
comp11487_c0_seq1	5.32971	12.911	1.27647	AT5G20280	SUCROSE PHOSPHATE SYNTHASE 1F	Metabolism: carbohydrate
comp32982_c0_seq2	24.9459	52.3268	1.06875	AT5G20280	SUCROSE PHOSPHATE SYNTHASE 1F	Metabolism: carbohydrate
comp31450_c0_seq1	18.2197	38.0957	1.06413	AT5G36110	CYTOCHROME P450, FAMILY 716, SUBFAMILY A, POLYPEPTIDE 1	Metabolism: brassinosteroid biosynthetic process, brassinosteroid homeostasis, multicellular organism development, oxidation-reduction process, sterol metabolic process
comp22316_c0_seq1	24.2209	55.0802	1.18528	AT3G45300	ISOVALERYL-COA-DEHYDROGENASE	Metabolism: branched-chain amino acid catabolic process, fatty acid beta-oxidation using acyl-CoA dehydrogenase, leucine catabolic process, lipid homeostasis
comp29546_c0_seq2	37.6685	78.7736	1.06435	AT2G36690	2-oxoglutarate (2OG) and Fe(II)-dependent oxygenase superfamily protein	Metabolism: biosynthetic process, oxidation-reduction process
comp33106_c0_seq1	19.869	49.8267	1.3264	AT2G43820	SALICYLIC ACID GLUCOSYLTRANSFERASE 1	Metabolism: benzoate metabolic process, flavonoid biosynthetic process, flavonoid glucuronidation, para-aminobenzoic acid metabolic process, positive regulation of seed germination, salicylic acid metabolic process
comp33119_c0_seq2	10.443	36.5312	1.80659	AT2G43820	SALICYLIC ACID GLUCOSYLTRANSFERASE 1	Metabolism: benzoate metabolic process, flavonoid biosynthetic process, flavonoid glucuronidation, para-aminobenzoic acid metabolic process, positive regulation of seed germination, salicylic acid metabolic process
comp27208_c0_seq1	12.1945	51.9359	2.0905	AT3G06350	MATERNAL EFFECT EMBRYO ARREST 32	Metabolism: aromatic amino acid family biosynthetic process, chorismate biosynthetic process, embryo development ending in seed dormancy, oxidation-reduction process, shikimate metabolic process
comp24373_c0_seq1	27.7875	130.408	2.23052	AT1G19530	unknown protein	Metabolism: anaerobic respiration
comp26759_c0_seq1	26.6212	126.35	2.24677	AT1G19530	unknown protein	Metabolism: anaerobic respiration
comp26704_c0_seq1	32.0945	112.626	1.81114	AT3G54420	CHITINASE CLASS IV	Metabolism: amino sugar metabolic process, cell wall macromolecule catabolic process, chitin catabolic process, defense response, plant-type hypersensitive response, polysaccharide catabolic process, response to bacterium, response to wounding, somatic embryogenesis
comp27428_c0_seq1	10.6865	60.8565	2.50962	AT5G53970	TYROSINE AMINOTRANSFERASE 7	Metabolism: amino acid
comp31571_c0_seq1	33.2027	88.7401	1.41829	AT1G03090	MCCA	Metabolism: amino acid
comp6234_c0_seq1	8.52603	20.5316	1.2679	AT1G10070	BRANCHED-CHAIN AMINO ACID TRANSAMINASE 2	Metabolism: amino acid
comp67839_c0_seq1	3.41747	12.2182	1.83803	AT5G36160	TYR AMINOTRANSFERASE 2	Metabolism: amino acid
comp32155_c0_seq1	33.1656	67.282	1.02053	AT3G51420	STRICTOSIDINE SYNTHASE-LIKE 4	Metabolism: alkaloid biosynthetic process, biosynthetic process, response to jasmonic acid, response to wounding
comp30118_c0_seq3	13.0426	27.7599	1.08977	AT2G29090	ABA 8'-hydroxylase	Metabolism: ABA catabolism
comp49205_c0_seq1	9.03327	19.8941	1.13902	AT3G19270	ABA 8'-hydroxylase	Metabolism: ABA catabolism
comp54232_c0_seq1	8.75223	18.9717	1.11612	AT3G19270	ABA 8'-hydroxylase	Metabolism: ABA catabolism
comp32947_c0_seq16	13.8167	28.9271	1.06601	AT3G04870	ZETA-CAROTENE DESATURASE	Metabolism: 9,9'-di-cis-zeta-carotene desaturation to 7,9,7',9'-tetra-cis-lycopene, carotene biosynthetic process, carotenoid biosynthetic process, oxidation-reduction process
comp27351_c0_seq2	20.9403	55.3595	1.40255	AT1G17180	GLUTATHIONE S-TRANSFERASE TAU 25	Metabolism: 2,4,6-trinitrotoluene catabolic process, glutathione metabolic process, response to toxic substance, toxin catabolic process
comp27351_c0_seq1	23.4906	53.6299	1.19095	AT1G17180	GLUTATHIONE S-TRANSFERASE TAU 25	Metabolism: 2,4,6-trinitrotoluene catabolic process, glutathione metabolic process, response to toxic substance, toxin catabolic process
comp29305_c0_seq1	136.937	398.327	1.54044	AT1G43670	CYTOSOLIC FRUCTOSE-1,6-BISPHOSPHATASE	Metabolism
comp31997_c0_seq2	63.689	296.05	2.21673	AT2G40300	FERRITIN 4	Metabolism
comp32415_c0_seq1	53.1413	272.94	2.36068	AT2G40300	FERRITIN 4	Metabolism
comp17872_c0_seq1	56.8703	124.93	1.13537	AT2G40300	FERRITIN 4	Metabolism
comp32833_c0_seq2	7.38913	22.7366	1.62154	AT1G06640	similar to a 2-oxoglutarate-dependent dioxygenase	Metaboism: oxidation-reduction process
comp32226_c0_seq2	16.0627	48.6577	1.59896	AT1G06650	similar to 2-oxoglutarate-dependent dioxygenase	Metaboism: oxidation-reduction process
comp32833_c0_seq3	17.0784	42.8513	1.32717	AT1G06650	similar to 2-oxoglutarate-dependent dioxygenase	Metaboism: oxidation-reduction process
comp32833_c0_seq4	14.2097	37.1898	1.38803	AT1G06650	similar to 2-oxoglutarate-dependent dioxygenase	Metaboism: oxidation-reduction process
comp31704_c0_seq2	14.4171	31.1771	1.11271	AT4G36860	DA1-RELATED PROTEIN 1	DNA and RNA processing: regulation of DNA endoreduplication
comp31704_c0_seq5	18.7852	44.9528	1.25882	AT4G36860	DA1-RELATED PROTEIN 1	DNA and RNA processing: regulation of DNA endoreduplication
comp76461_c0_seq1	4.15207	14.3976	1.79393	AT1G18090	5'-3' exonuclease family protein	DNA and RNA processing: DNA repair
comp21154_c0_seq1	7.38522	19.3063	1.38636	AT1G18090	5'-3' exonuclease family protein	DNA and RNA processing: DNA repair
comp25129_c0_seq1	15.542	34.5903	1.15419	AT1G15215	DNA-BINDING TRANSCRIPTION FACTOR 1	DNA and RNA processing: DNA methylation, gene silencing by RNA, methylation-dependent chromatin silencing
comp33061_c0_seq1	24.0237	53.2593	1.14857	AT5G08720	PIN2 PROMOTER BINDING PROTEIN 1/HIGH CHLOROPHYLL FLUORESCENCE 145	DNA and RNA processing: chloroplast mRNA processing, meristem development, polycistronic mRNA processing, post-embryonic development, regulation of gene expression
comp32418_c0_seq1	73.3195	173.424	1.24203	AT3G63140	CHLOROPLAST STEM-LOOP BINDING PROTEIN OF 41 KDA	DNA and RNA processing
comp31473_c0_seq1	17.9535	42.0764	1.22875	AT1G04530	TETRATRICOPEPTIDE REPEAT 4	DNA and RNA processing
comp22690_c0_seq1	13.8063	29.7314	1.10666	AT2G30140	UDP-GLUCOSYL TRANSFERASE 87A2	Development: regulates flowering time via FLOWERING LOCUS C
comp27443_c0_seq1	12.766	25.5872	1.00311	AT2G30140	UDP-GLUCOSYL TRANSFERASE 87A2	Development: regulates flowering time via FLOWERING LOCUS C
comp5435_c0_seq2	13.3756	27.2343	1.02582	AT2G30140	UDP-GLUCOSYL TRANSFERASE 87A2	Development: regulates flowering time via FLOWERING LOCUS C
comp61937_c0_seq1	5.62758	12.0269	1.09568	AT3G42170	DAYSLEEPER	Development: post-embryonic development, regulation of transcription from RNA polymerase II promoter, transcription, DNA-templated
comp51861_c0_seq1	4.12804	18.8449	2.19065	AT5G10625	similar to flowering promoting factor 1	Development: positive regulation of flower development, response to gibberellin, vegetative to reproductive phase transition of meristem
comp9813_c0_seq1	3.86884	14.1664	1.8725	AT5G10625	similar to flowering promoting factor 1	Development: positive regulation of flower development, response to gibberellin, vegetative to reproductive phase transition of meristem
comp61130_c0_seq1	3.96282	11.0191	1.47541	AT5G10625	similar to flowering promoting factor 1	Development: positive regulation of flower development, response to gibberellin, vegetative to reproductive phase transition of meristem
comp50409_c0_seq1	5.30545	20.4614	1.94736	AT5G10625	similar to flowering promoting factor 1	Development: positive regulation of flower development, response to gibberellin, vegetative to reproductive phase transition of meristem
comp18917_c0_seq1	5.08476	15.0507	1.56558	AT5G10625	similar to flowering promoting factor 1	Development: positive regulation of flower development, response to gibberellin, vegetative to reproductive phase transition of meristem
comp29707_c0_seq1	14.4287	28.8788	1.00107	AT3G56140	RETICULATA-RELATED 6	Development: multicellular organism development
comp22969_c0_seq1	7.4594	29.4334	1.98032	AT1G12970	PLANT INTRACELLULAR RAS GROUP-RELATED LRR 3	Development: microgametogenesis, protein autophosphorylation
comp26471_c0_seq1	7.1793	28.9781	2.01305	AT5G05850	PLANT INTRACELLULAR RAS GROUP-RELATED LRR 1	Development: microgametogenesis, pollen development
comp4269_c0_seq1	6.50177	17.7214	1.44659	AT3G05040	HASTY	Development: leaf morphogenesis, negative regulation of flower development, polarity specification of adaxial/abaxial axis, pre-miRNA export from nucleus, regulation of protein export from nucleus, root development, shoot system development
comp26343_c0_seq1	13.3768	33.5765	1.32773	AT1G71830	SOMATIC EMBRYOGENESIS RECEPTOR-LIKE KINASE 1	Development: Golgi organization, brassinosteroid mediated signaling pathway, embryo development ending in seed dormancy, floral organ abscission, microsporogenesis, pollen maturation, protein autophosphorylation, protein phosphorylation
comp27297_c0_seq1	21.111	44.1063	1.06299	AT1G17455	ELF4-LIKE 4	Development: Flower development
comp27243_c0_seq1	20.8507	43.6717	1.0666	AT1G17455	ELF4-LIKE 4	Development: Flower development
comp61757_c0_seq1	3.68392	14.4902	1.97577	AT5G24860	FLOWERING PROMOTING FACTOR 1	Development: Flower development
comp3099_c0_seq1	6.72939	19.458	1.53182	AT5G24860	FLOWERING PROMOTING FACTOR 1	Development: Flower development
comp32564_c0_seq1	77.3956	220.37	1.5096	AT5G63160	BTB AND TAZ DOMAIN PROTEIN 1	Development: embryo sac development, pollen development, protein ubiquitination, regulation of transcription, DNA-templated, response to auxin, response to hydrogen peroxide, response to salicylic acid
comp30186_c0_seq1	49.0571	139.998	1.51287	AT5G63160	BTB AND TAZ DOMAIN PROTEIN 1	Development: embryo sac development, pollen development, protein ubiquitination, regulation of transcription, DNA-templated, response to auxin, response to hydrogen peroxide, response to salicylic acid
comp31431_c0_seq2	14.6515	36.9027	1.33268	AT2G01620	MATERNAL EFFECT EMBRYO ARREST 11	Development: embryo development ending in seed dormancy, protein ubiquitination
comp19977_c0_seq1	7.95039	17.2043	1.11367	AT4G13345	MATERNAL EFFECT EMBRYO ARREST 55	Development: embryo development ending in seed dormancy
comp26503_c0_seq1	37.7206	96.2208	1.351	AT4G37300	MATERNAL EFFECT EMBRYO ARREST 59	Development: embryo development ending in seed dormancy
comp26897_c0_seq2	32.5584	88.8147	1.44777	AT4G37300	MATERNAL EFFECT EMBRYO ARREST 59	Development: embryo development ending in seed dormancy
comp26503_c0_seq2	31.434	77.3832	1.29969	AT4G37300	MATERNAL EFFECT EMBRYO ARREST 59	Development: embryo development ending in seed dormancy
comp30426_c0_seq1	23.3792	62.0096	1.40727	AT5G06860	POLYGALACTURONASE INHIBITING PROTEIN 1	Cell wall synthesis and organization: Suppressed in the proton sensitive stop1-mutant, but the transcription level was recovered by transformation of STOP2
comp24203_c0_seq1	6.15354	19.2555	1.64579	AT5G06870	POLYGALACTURONASE INHIBITING PROTEIN 2	Cell wall synthesis and organization: Suppressed in the proton sensitive stop1-mutant
comp33237_c0_seq1	47.972	169.584	1.82174	AT5G49360	BETA-XYLOSIDASE 1	Cell wall biosynthesis and organizastion: arabinan catabolic process, seed coat development, xylan catabolic process
comp30783_c0_seq3	2.70064	10.0027	1.88902	AT1G55850	CELLULOSE SYNTHASE LIKE E1	Cell wall synthesis and organisation
comp31349_c0_seq2	9.42894	31.3932	1.73528	AT4G24000	CELLULOSE SYNTHASE LIKE G2	Cell wall synthesis and organisation
comp83812_c0_seq1	2.47295	12.0085	2.27975	AT4G25810	XTH23	Cell wall synthesis and organisation
comp27964_c0_seq1	4.98429	64.1945	3.68699	AT4G30270	XTH24	Cell wall synthesis and organisation
comp31349_c0_seq1	9.41034	19.6278	1.06058	AT5G17420	CELLULOSE SYNTHASE CATALYTIC SUBUNIT 7	Cell wall synthesis and organisation
comp47726_c0_seq1	6.21919	21.5997	1.79622	AT5G46940	Plant invertase/pectin methylesterase inhibitor superfamily protein	Cell wall synthesis and organisation
comp3550_c0_seq1	5.05637	19.4268	1.94187	AT5G46940	Plant invertase/pectin methylesterase inhibitor superfamily protein	Cell wall synthesis and organisation
comp27622_c0_seq1	199.056	442.455	1.15236	AT5G62360	Plant invertase/pectin methylesterase inhibitor superfamily protein	Cell wall synthesis and organisation
comp24880_c0_seq1	198.474	440.67	1.15075	AT5G62360	Plant invertase/pectin methylesterase inhibitor superfamily protein	Cell wall synthesis and organisation
comp27629_c0_seq1	11.4936	23.6137	1.03879	AT1G14720	XTH28	Cell wall synthesis and organisation
comp10014_c0_seq1	6.7077	15.5218	1.2104	AT1G14720	XTH28	Cell wall synthesis and organisation
comp32701_c0_seq1	87.4616	263.192	1.58939	AT3G14850	TRICHOME BIREFRINGENCE-LIKE 41	Cell wall synthesis and organisation
comp22515_c0_seq1	10.3181	24.3006	1.23581	AT3G47430	PEROXIN 11B	Cell division and cytoskeleton: peroxisome fission, peroxisome organization, regulation of peroxisome size
comp16314_c0_seq1	14.9681	33.5875	1.16603	AT3G60190	DYNAMIN-LIKE 4/ENHANCED DISEASE RESISTANCE 3	Cell division and cytoskeleton
comp30920_c0_seq1	25.9963	80.9565	1.63884	AT1G64500	contain conserved C-terminal glutaredoxin-like and putative zinc-binding cysteine-rich domains	Cell division and cytoskeleton
comp29150_c0_seq1	14.209	31.6704	1.15633	AT3G21870	CYCLIN P2;1	Cell division and cytoskeleton
comp26837_c0_seq1	14.4497	31.6529	1.13129	AT3G21870	CYCLIN P2;1	Cell division and cytoskeleton
comp23404_c0_seq1	30.7783	76.411	1.31187	AT4G27360	Dynein light chain type 1 family protein	Cell division and cytoskeleton
comp26755_c0_seq1	26.3894	67.3874	1.35252	AT4G27360	Dynein light chain type 1 family protein	Cell division and cytoskeleton
comp63754_c0_seq1	3.84466	16.3932	2.09217	AT5G01450	ABERRANT POLLEN DEVELOPMENT 2	Cell division and cytoskeleton

## Sheet: Down-regulated
Gene ID	-Al	+Al	log2FC	TAIR ID	Description	GO Biological Process
comp17304_c0_seq2	116.852	10.3498	-3.497	no hit		unknown
comp17304_c0_seq1	164.063	16.0389	-3.3546	no hit		unknown
comp26535_c0_seq1	194.212	21.1333	-3.20004	no hit		unknown
comp26535_c0_seq2	178.811	19.4634	-3.1996	no hit		unknown
comp28087_c0_seq1	262.655	35.5081	-2.88695	no hit		unknown
comp17289_c0_seq1	151.727	22.2413	-2.77017	no hit		unknown
comp24066_c0_seq1	324.838	56.6312	-2.52005	no hit		unknown
comp24400_c0_seq1	267.069	48.0469	-2.4747	no hit		unknown
comp9227_c0_seq1	74.1592	14.0647	-2.39855	no hit		unknown
comp25470_c0_seq2	58.5745	11.2212	-2.38404	no hit		unknown
comp34506_c0_seq1	81.4664	15.6426	-2.38072	no hit		unknown
comp20841_c0_seq1	59.5056	12.6295	-2.23623	no hit		unknown
comp28087_c0_seq3	307.384	71.3159	-2.10775	no hit		unknown
comp21219_c0_seq1	77.1973	17.9123	-2.1076	no hit		unknown
comp32260_c0_seq1	92.1763	22.8798	-2.01032	no hit		unknown
comp29464_c0_seq2	64.3205	15.9764	-2.00933	no hit		unknown
comp27718_c0_seq1	62.7241	15.5963	-2.00782	no hit		unknown
comp16838_c0_seq1	360.194	91.1569	-1.98235	no hit		unknown
comp30509_c0_seq1	95.66	24.2105	-1.98228	no hit		unknown
comp31729_c0_seq5	103.44	28.0468	-1.88289	no hit		unknown
comp22692_c0_seq1	120.871	33.4841	-1.85192	no hit		unknown
comp10363_c0_seq1	47.6034	13.6085	-1.80656	no hit		unknown
comp27825_c0_seq2	79.5464	22.9337	-1.79433	no hit		unknown
comp23303_c0_seq1	131.368	38.3229	-1.77734	no hit		unknown
comp21302_c0_seq1	122.652	36.6806	-1.74148	no hit		unknown
comp30009_c0_seq1	66.1917	19.945	-1.73062	no hit		unknown
comp32375_c0_seq18	35.0608	10.6455	-1.71961	no hit		unknown
comp28797_c0_seq1	75.8328	23.2134	-1.70786	no hit		unknown
comp31549_c0_seq2	213.409	65.3536	-1.70728	no hit		unknown
comp30324_c0_seq1	94.729	29.6177	-1.67735	no hit		unknown
comp28471_c0_seq1	77.9528	24.4533	-1.67257	no hit		unknown
comp21092_c0_seq1	112.162	35.9185	-1.64278	no hit		unknown
comp30516_c0_seq1	90.6932	29.2206	-1.63401	no hit		unknown
comp21860_c0_seq1	136.201	44.3087	-1.62008	no hit		unknown
comp24898_c0_seq2	44.4186	14.7088	-1.59449	no hit		unknown
comp21261_c0_seq1	583.847	194.606	-1.58503	no hit		unknown
comp29029_c0_seq1	121.918	40.6381	-1.58501	no hit		unknown
comp30835_c0_seq3	43.5548	14.5545	-1.58137	no hit		unknown
comp20927_c0_seq1	556.433	186.034	-1.58064	no hit		unknown
comp21317_c0_seq1	43.5589	15.134	-1.52517	no hit		unknown
comp23788_c0_seq1	39.1839	13.6848	-1.51769	no hit		unknown
comp25810_c0_seq2	315.36	111.077	-1.50544	no hit		unknown
comp17703_c0_seq1	56.6346	20.2507	-1.48371	no hit		unknown
comp33046_c0_seq5	37.8526	13.6203	-1.47463	no hit		unknown
comp31973_c0_seq2	207.013	75.9867	-1.4459	no hit		unknown
comp9640_c0_seq1	29.9466	11.0048	-1.44426	no hit		unknown
comp25810_c0_seq1	312.476	117.821	-1.40715	no hit		unknown
comp27618_c0_seq1	38.7222	14.6286	-1.40436	no hit		unknown
comp32837_c0_seq3	30.4764	11.524	-1.40305	no hit		unknown
comp24758_c0_seq3	39.3974	14.9043	-1.40238	no hit		unknown
comp24898_c0_seq1	49.5534	19.2072	-1.36734	no hit		unknown
comp23870_c0_seq1	29.7236	11.7334	-1.34099	no hit		unknown
comp12019_c0_seq1	31.2136	12.4971	-1.32058	no hit		unknown
comp27474_c0_seq1	306.652	124.321	-1.30253	no hit		unknown
comp18056_c0_seq1	39.1695	16.0046	-1.29124	no hit		unknown
comp11407_c0_seq1	70.9514	29.3961	-1.27121	no hit		unknown
comp26674_c0_seq3	24.6847	10.2892	-1.26249	no hit		unknown
comp27474_c0_seq2	111.858	46.7094	-1.25989	no hit		unknown
comp27071_c0_seq1	274.705	114.822	-1.25848	no hit		unknown
comp27474_c0_seq3	392.692	164.338	-1.25673	no hit		unknown
comp32880_c0_seq2	30.3472	12.7991	-1.24552	no hit		unknown
comp26321_c0_seq2	25.9354	10.9478	-1.24428	no hit		unknown
comp21036_c0_seq1	44.2551	18.7239	-1.24096	no hit		unknown
comp25440_c0_seq1	24.2285	10.2738	-1.23774	no hit		unknown
comp11882_c0_seq1	27.6653	11.851	-1.22307	no hit		unknown
comp24758_c0_seq1	35.14	15.1113	-1.21749	no hit		unknown
comp24056_c0_seq2	28.0145	12.0484	-1.21733	no hit		unknown
comp27618_c0_seq2	34.5008	14.8504	-1.21613	no hit		unknown
comp23906_c0_seq1	180.581	77.8968	-1.21301	no hit		unknown
comp22166_c0_seq1	24.2191	10.4504	-1.21258	no hit		unknown
comp27925_c0_seq1	23.5044	10.182	-1.20691	no hit		unknown
comp21667_c0_seq1	45.0618	19.6793	-1.19523	no hit		unknown
comp32981_c0_seq4	34.5545	15.1114	-1.19323	no hit		unknown
comp23906_c0_seq2	184.885	81.3504	-1.18441	no hit		unknown
comp22936_c0_seq1	65.5908	28.9498	-1.17994	no hit		unknown
comp23011_c0_seq1	22.8153	10.0713	-1.17974	no hit		unknown
comp26317_c0_seq2	44.11	19.7405	-1.15995	no hit		unknown
comp25710_c0_seq1	30.6628	13.9563	-1.13557	no hit		unknown
comp26429_c0_seq1	106.78	48.8893	-1.12706	no hit		unknown
comp28026_c0_seq1	35.067	16.0618	-1.12648	no hit		unknown
comp23133_c0_seq1	208.476	96.3062	-1.11418	no hit		unknown
comp12377_c0_seq1	23.8104	11.0852	-1.10296	no hit		unknown
comp22844_c0_seq1	25.6311	11.9762	-1.09773	no hit		unknown
comp26415_c0_seq2	102.643	48.0541	-1.09491	no hit		unknown
comp32854_c1_seq1	28.1476	13.2641	-1.08549	no hit		unknown
comp10153_c0_seq1	26.4197	12.4705	-1.08309	no hit		unknown
comp22722_c0_seq1	21.9659	10.4252	-1.07518	no hit		unknown
comp34560_c0_seq1	72.3764	34.7458	-1.05868	no hit		unknown
comp30334_c0_seq1	22.5456	10.9144	-1.04662	no hit		unknown
comp22910_c0_seq1	25.1893	12.2563	-1.03929	no hit		unknown
comp29595_c0_seq6	194.399	95.1964	-1.03004	no hit		unknown
comp18854_c0_seq1	25.6586	12.6146	-1.02435	no hit		unknown
comp29199_c0_seq2	128.769	63.5203	-1.01949	no hit		unknown
comp30963_c0_seq2	137.161	68.0221	-1.01179	no hit		unknown
comp24526_c0_seq1	60.865	17.6546	-1.78557	no hit		unknown
comp22314_c0_seq1	61.161	17.8081	-1.78008	no hit		unknown
comp23522_c0_seq2	30.627	14.0845	-1.1207	no hit		Unknown
comp29266_c0_seq2	34.5133	15.0364	-1.19869	no hit		Unknown
comp22920_c0_seq1	33.4234	11.5971	-1.5271	AT5G56530	Protein of Unknown Function (DUF239)	unknown
comp31658_c0_seq1	41.3277	18.5389	-1.15655	AT5G52882	P-loop containing nucleoside triphosphate hydrolases superfamily protein	unknown
comp25948_c0_seq1	29.022	14.157	-1.03564	AT5G49410	unknown protein	Unknown
comp24396_c0_seq1	29.6155	11.1071	-1.41487	AT5G49210	unknown protein	Unknown
comp22988_c0_seq1	30.6079	11.5118	-1.41079	AT5G49210	unknown protein	Unknown
comp25864_c0_seq1	98.9533	23.6495	-2.06494	AT5G48480	Lactoylglutathione lyase / glyoxalase I family protein	unknown
comp27414_c0_seq1	104.235	25.0547	-2.05669	AT5G48480	Lactoylglutathione lyase / glyoxalase I family protein	unknown
comp30601_c0_seq1	47.5412	23.1274	-1.03958	AT5G44500	Small nuclear ribonucleoprotein family protein	unknown
comp28934_c0_seq1	39.2913	18.6281	-1.07673	AT5G26360	TCP-1/cpn60 chaperonin family protein	unknown
comp25351_c0_seq1	66.3273	10.2982	-2.68721	AT5G22580	Stress responsive A/B Barrel Domain	unknown
comp23230_c0_seq2	76.0807	12.8271	-2.56833	AT5G22580	Stress responsive A/B Barrel Domain	unknown
comp23230_c0_seq1	83.9168	18.0269	-2.21881	AT5G22580	Stress responsive A/B Barrel Domain	unknown
comp12087_c0_seq1	25.6501	12.2325	-1.06824	AT5G19440	similar to Eucalyptus gunnii alcohol dehydrogenase	unknown
comp31386_c0_seq1	61.5279	18.3647	-1.7443	AT5G15350	EARLY NODULIN-LIKE PROTEIN 17	unknown
comp5272_c0_seq1	25.7158	12.1234	-1.08486	AT5G10110	unknown protein	unknown
comp29937_c0_seq2	41.4979	13.9914	-1.56849	AT5G05250	unknown protein	unknown
comp30491_c0_seq1	38.7178	13.1905	-1.55349	AT5G05250	unknown protein	unknown
comp21495_c0_seq1	27.9702	10.8921	-1.3606	AT5G03190	CONSERVED PEPTIDE UPSTREAM OPEN READING FRAME 47	Unknown
comp18526_c0_seq1	24.1774	10.0527	-1.26608	AT4G35320	unknown protein	Unknown
comp31547_c0_seq15	126.518	56.2897	-1.1684	AT4G34290	SWIB/MDM2 domain superfamily protein	Unknown
comp30986_c0_seq9	115.677	52.8348	-1.13055	AT4G34290	SWIB/MDM2 domain superfamily protein	Unknown
comp26207_c0_seq1	50.0474	17.8648	-1.48618	AT4G27520	EARLY NODULIN-LIKE PROTEIN 2	unknown
comp24908_c0_seq1	52.2125	18.8086	-1.473	AT4G27520	EARLY NODULIN-LIKE PROTEIN 2	unknown
comp29986_c0_seq1	79.8289	34.4385	-1.21289	AT4G21620	glycine-rich protein	Unknown
comp26528_c0_seq1	71.2611	31.1674	-1.19308	AT4G21620	glycine-rich protein	Unknown
comp26440_c0_seq1	49.5086	19.5724	-1.33886	AT4G17670	Protein of unknown function (DUF581)	Unknown
comp24148_c0_seq1	47.0619	18.5466	-1.34341	AT4G17670	Protein of unknown function (DUF581)	Unknown
comp23341_c0_seq1	297.656	120.995	-1.2987	AT4G08685	similarity to pollen allergens	unknown
comp18358_c0_seq1	290.616	118.502	-1.2942	AT4G08685	similarity to pollen allergens	unknown
comp29346_c0_seq2	45.1823	14.3585	-1.65385	AT4G02340	alpha/beta-Hydrolases superfamily protein	unknown
comp26563_c0_seq1	45.726	14.6161	-1.64546	AT4G02340	alpha/beta-Hydrolases superfamily protein	unknown
comp28245_c0_seq1	33.3611	15.9961	-1.06045	AT3G61260	Remorin family protein	unknown
comp30283_c0_seq1	32.8239	11.2727	-1.54191	AT3G57880	Calcium-dependent lipid-binding (CaLB domain) plant phosphoribosyltransferase family protein	Unknown
comp26179_c0_seq1	34.4039	16.1967	-1.08688	AT3G53400	unknown protein	Unknown
comp30273_c0_seq1	60.278	29.3851	-1.03655	AT3G44220	Late embryogenesis abundant (LEA) hydroxyproline-rich glycoprotein family	Unknown
comp29287_c0_seq2	24.5081	12.0674	-1.02215	AT3G22970	Protein of unknown function (DUF506)	Unknown
comp27363_c0_seq1	31.3111	11.0127	-1.50751	AT3G22550	Protein of unknown function (DUF581)	Unknown
comp32974_c0_seq3	48.4401	18.5518	-1.38464	AT3G21190	MANNAN SYNTHESIS RELATED 1	Unknown
comp33151_c0_seq8	48.0231	18.8458	-1.34948	AT3G21190	MANNAN SYNTHESIS RELATED 1	Unknown
comp11900_c0_seq1	31.4281	14.1418	-1.15209	AT3G18050	unknown protein	unknown
comp32381_c0_seq2	52.1681	15.5618	-1.74516	AT3G13510	Protein of Unknown Function (DUF239)	unknown
comp32356_c0_seq3	54.3171	16.4805	-1.72065	AT3G13510	Protein of Unknown Function (DUF239)	unknown
comp32356_c0_seq4	49.7621	20.038	-1.31231	AT3G13510	Protein of Unknown Function (DUF239)	unknown
comp19625_c0_seq1	30.4557	15.0312	-1.01875	AT3G13224	RNA-BINDING GLYCINE-RICH PROTEIN D3	unknown
comp18372_c0_seq1	25.7368	11.7285	-1.13381	AT3G13224	RNA-BINDING GLYCINE-RICH PROTEIN D3	unknown
comp12363_c0_seq1	27.2262	12.4174	-1.13263	AT3G13224	RNA-BINDING GLYCINE-RICH PROTEIN D3	unknown
comp33221_c0_seq2	48.0869	18.5085	-1.37746	AT3G05060	SAR DNA-binding protein, putative	unknown
comp33168_c0_seq1	48.2983	17.4286	-1.47051	AT3G05060	SAR DNA-binding protein, putative	unknown
comp27765_c0_seq1	48.8703	16.1514	-1.5973	AT3G03920	H/ACA ribonucleoprotein complex, subunit Gar1/Naf1 protein	unknown
comp25122_c0_seq1	21.6178	10.6432	-1.02228	AT3G01810	unknown protein	Unknown
comp31497_c0_seq1	77.9658	16.5701	-2.23425	AT2G45470	FASCICLIN-like arabinogalactan protein 8	unknown
comp31242_c0_seq5	69.0743	15.5546	-2.1508	AT2G45470	FASCICLIN-like arabinogalactan protein 8	unknown
comp19116_c0_seq1	20.777	10.3016	-1.01212	AT2G40660	Nucleic acid-binding, OB-fold-like protein	Unknown
comp21375_c0_seq1	56.9975	11.8806	-2.26229	AT2G20870	cell wall protein precursor, putative	unknown
comp12510_c0_seq1	66.1855	13.8856	-2.25293	AT2G20870	cell wall protein precursor, putative	unknown
comp25320_c0_seq1	376.147	136.767	-1.45958	AT2G20870	cell wall protein precursor, putative	Unknown
comp23863_c0_seq1	346.304	126.118	-1.45727	AT2G20870	cell wall protein precursor, putative	Unknown
comp22990_c0_seq1	26.1933	11.669	-1.16652	AT2G15000	unknown protein	Unknown
comp16964_c0_seq2	22.8977	10.9247	-1.06761	AT2G15000	unknown protein	Unknown
comp28688_c0_seq1	31.0473	13.1254	-1.24211	AT2G12400	unknown protein	Unknown
comp26320_c0_seq1	31.7253	13.8198	-1.19889	AT2G04280	unknown protein	Unknown
comp33215_c0_seq1	38.5913	14.818	-1.38093	AT2G01050	zinc ion binding;nucleic acid binding	Unknown
comp33215_c0_seq7	38.7324	15.0698	-1.36188	AT2G01050	zinc ion binding;nucleic acid binding	Unknown
comp23449_c0_seq1	36.7317	16.6687	-1.13988	AT1G78150	unknown protein	Unknown
comp25155_c0_seq1	25.8814	12.8599	-1.00903	AT1G72480	Lung seven transmembrane receptor family protein	Unknown
comp32381_c0_seq1	55.6454	26.2663	-1.08305	AT1G55360	Protein of Unknown Function (DUF239)	Unknown
comp27268_c0_seq1	45.6161	22.309	-1.03192	AT1G52720	unknown protein	Unknown
comp21461_c0_seq1	46.8085	22.9611	-1.02758	AT1G52720	unknown protein	Unknown
comp31071_c0_seq1	192.497	18.6141	-3.37037	AT1G47980	unknown protein	unknown
comp18591_c0_seq2	35.7045	17.7264	-1.0102	AT1G28395	unknown protein	Unknown
comp30418_c0_seq1	84.0431	27.1057	-1.63253	AT1G28395	unknown protein	Unknown
comp12391_c0_seq1	27.1153	13.5092	-1.00517	AT1G27435	unknown protein	Unknown
comp27128_c0_seq1	209.743	88.4971	-1.24492	AT1G26355	SPIRAL1-LIKE1	unknown
comp12192_c0_seq1	30.4596	13.4838	-1.17567	AT1G24510	TCP-1/cpn60 chaperonin family protein	unknown
comp31096_c0_seq1	49.3591	20.5836	-1.26182	AT1G24510	TCP-1/cpn60 chaperonin family protein	unknown
comp22825_c0_seq1	33.8894	15.0232	-1.17364	AT1G19990	unknown protein	Unknown
comp24737_c0_seq1	33.073	15.0124	-1.1395	AT1G19990	unknown protein	Unknown
comp25132_c0_seq1	21.1079	10.1049	-1.06273	AT1G12330	unknown protein	Unknown
comp27593_c0_seq1	69.2204	28.2413	-1.29339	AT1G12310	Calcium-binding EF-hand family protein	unknown
comp25665_c0_seq1	69.5325	28.7563	-1.27381	AT1G12310	Calcium-binding EF-hand family protein	unknown
comp12344_c0_seq1	34.249	13.6018	-1.33227	AT5G19090	Heavy metal transport/detoxification superfamily protein	Unknown
comp10123_c0_seq1	36.6158	15.0619	-1.28156	AT5G19090	Heavy metal transport/detoxification superfamily protein	Unknown
comp41259_c0_seq1	28.7254	14.0085	-1.03603	AT4G12650	Endomembrane protein 70 protein family	Unknown
comp26674_c0_seq1	43.3944	18.0213	-1.2678	AT3G05220	Heavy metal transport/detoxification superfamily protein	Unknown
comp31858_c0_seq1	148.255	14.8249	-3.32198	AT2G42840	PROTODERMAL FACTOR 1	Unknown
comp23073_c0_seq1	229.436	34.6829	-2.7258	AT4G35100	PIP2;7	Transport: Transporter: water
comp27116_c0_seq1	27.0526	12.9331	-1.0647	AT3G16240	TIP2;1	Transport: Transporter: water
comp24264_c0_seq1	505.457	193.831	-1.38279	AT2G36830	TIP1;1	Transport: Transporter: water
comp32440_c0_seq1	60.8095	22.6263	-1.4263	AT5G33320	PHOSPHATE/PHOSPHOENOLPYRUVATE TRANSLOCATOR	Transport: Transporter: PEP
comp27413_c0_seq1	28.3459	11.6336	-1.28484	AT4G27720	Major facilitator superfamily protein	Transport: Transporter: Mo2+
comp23196_c0_seq1	28.2159	13.5616	-1.05698	AT1G64650	Major facilitator superfamily protein	Transport: Transporter: Mo2+
comp17525_c0_seq1	23.391	11.5982	-1.01206	AT5G62890	Xanthine/uracil permease family protein	Transport: Transporter
comp25558_c0_seq1	71.4714	29.6613	-1.26878	AT5G19760	Encodes a novel mitochondrial carrier	Transport: Transporter
comp20485_c0_seq1	25.558	10.6055	-1.26896	AT5G14040	MITOCHONDRIAL PHOSPHATE TRANSPORTER 3	Transport: Transporter
comp23194_c0_seq1	38.4466	18.7496	-1.03599	AT4G32390	Nucleotide-sugar transporter family protein	Transport: Transporter
comp29871_c0_seq3	241.803	117.739	-1.03823	AT4G28390	ADP/ATP CARRIER 3	Transport: Transporter
comp30078_c0_seq2	225.512	102.03	-1.14421	AT4G28390	ADP/ATP CARRIER 3	Transport: Transporter
comp30078_c0_seq1	260.89	118.62	-1.13709	AT4G28390	ADP/ATP CARRIER 3	Transport: Transporter
comp29871_c0_seq1	234.706	117.09	-1.00323	AT4G28390	ADP/ATP CARRIER 3	Transport: Transporter
comp33125_c0_seq2	77.7828	18.3341	-2.08492	AT3G51860	CATION EXCHANGER 3	Transport: Transporter
comp28684_c0_seq1	34.9078	15.3468	-1.18561	AT3G04090	SMALL AND BASIC INTRINSIC PROTEIN 1A	Transport: Transporter
comp29502_c0_seq1	33.612	15.191	-1.14575	AT3G04090	SMALL AND BASIC INTRINSIC PROTEIN 1A	Transport: Transporter
comp25757_c0_seq1	29.5544	12.305	-1.26412	AT3G01550	PHOSPHOENOLPYRUVATE (PEP)/PHOSPHATE TRANSLOCATOR 2	Transport: Transporter
comp31976_c0_seq1	23.7433	11.4034	-1.05806	AT2G36910	ABCB1/P-GLYCOPROTEIN 1	Transport: Transporter
comp27697_c0_seq1	39.3943	16.4031	-1.26402	AT2G26690	NRT1/ PTR FAMILY 6.2	Transport: Transporter
comp22423_c0_seq1	32.4241	15.4925	-1.0655	AT1G75500	USUALLY MULTIPLE ACIDS MOVE IN AND OUT TRANSPORTERS 5	Transport: Transporter
comp28292_c0_seq1	25.2137	11.5979	-1.12034	AT1G53210	NA+/CA2+ EXCHANGER	Transport: Transporter
comp29271_c0_seq1	45.8033	22.4958	-1.0258	AT5G03530	RAB GTPASE HOMOLOG C2A	Transport: protein transport, small GTPase mediated signal transduction
comp29503_c0_seq2	90.9198	41.1151	-1.14493	AT5G13850	NASCENT POLYPEPTIDE-ASSOCIATED COMPLEX SUBUNIT ALPHA-LIKE PROTEIN 3	Transport: protein transport, response to salt stress
comp29463_c0_seq3	121.318	58.5297	-1.05155	AT3G12390	Nascent polypeptide-associated complex (NAC), alpha subunit family protein	Transport: protein transport, response to salt stress
comp29503_c0_seq3	112.355	54.6843	-1.03887	AT3G12390	Nascent polypeptide-associated complex (NAC), alpha subunit family protein	Transport: protein transport, response to salt stress
comp17869_c0_seq1	20.8921	10.1847	-1.03655	AT2G20840	SECRETORY CARRIER MEMBRANE PROTEIN 3	Transport: protein transport
comp27707_c0_seq1	28.2929	13.1047	-1.11035	AT4G16143	IMPORTIN ALPHA ISOFORM 2	Transport: NLS-bearing protein import into nucleus, intracellular protein transport, protein import into nucleus
comp4945_c0_seq1	32.2466	14.1215	-1.19125	AT4G16143	IMPORTIN ALPHA ISOFORM 2	Transport: NLS-bearing protein import into nucleus, intracellular protein transport, protein import into nucleus
comp30753_c0_seq1	61.0966	29.1062	-1.06977	AT2G15290	TRANSLOCON AT INNER MEMBRANE OF CHLOROPLASTS 21	Transport: cellular metal ion homeostasis, protein import into chloroplast stroma
comp12524_c0_seq1	28.1999	10.3148	-1.45097	AT4G34720	VACUOLAR H+-PUMPING ATPASE C1	Transport: ATP hydrolysis coupled proton transport, proton transport, vacuolar acidification
comp30184_c0_seq1	34.4491	13.3173	-1.37117	AT3G20000	TRANSLOCASE OF THE OUTER MITOCHONDRIAL MEMBRANE 40	Transport: anion transport, ion transport, protein import into mitochondrial matrix, protein targeting to mitochondrion
comp28623_c0_seq1	32.8538	12.7251	-1.36839	AT3G20000	TRANSLOCASE OF THE OUTER MITOCHONDRIAL MEMBRANE 40	Transport: anion transport, ion transport, protein import into mitochondrial matrix, protein targeting to mitochondrion
comp20219_c0_seq1	21.7632	10.0757	-1.11101	AT3G20000	TRANSLOCASE OF THE OUTER MITOCHONDRIAL MEMBRANE 40	Transport: anion transport, ion transport, protein import into mitochondrial matrix, protein targeting to mitochondrion
comp30187_c0_seq2	90.9489	37.9868	-1.25956	AT4G24540	AGAMOUS-LIKE 24	Transcription regulation: Transcription factor: MADS
comp30099_c0_seq1	90	38.5223	-1.22423	AT4G24540	AGAMOUS-LIKE 24	Transcription regulation: Transcription factor: MADS
comp30187_c0_seq1	90.994	39.1009	-1.21857	AT4G24540	AGAMOUS-LIKE 24	Transcription regulation: Transcription factor: MADS
comp18294_c0_seq1	55.8452	27.8861	-1.00188	AT5G28640	GRF1-INTERACTING FACTOR 1	Transcription regulation: Transcription factor: GIF
comp23084_c0_seq1	24.2414	12.083	-1.0045	AT4G34590	BASIC LEUCINE-ZIPPER 11	Transcription regulation: Transcription factor: bZIP
comp7947_c0_seq1	27.1334	12.7623	-1.08818	AT1G75710	C2H2-like zinc finger protein	Transcription regulation: Transcription factor
comp17187_c0_seq1	154.514	75.0414	-1.04198	AT1G73230	Nascent polypeptide-associated complex NAC	Transcription regulation: Transcription factor
comp27260_c0_seq1	87.9276	42.4319	-1.05117	AT1G73230	Nascent polypeptide-associated complex NAC	Transcription regulation: Transcription factor
comp27190_c0_seq1	63.849	31.8432	-1.00368	AT1G73230	Nascent polypeptide-associated complex NAC	Transcription regulation: Transcription factor
comp32909_c0_seq2	106.017	51.9356	-1.0295	AT2G27040	ARGONAUTE 4	Transcription regulation: siRNA mediated gene silencing
comp21782_c0_seq1	24.6543	12.1187	-1.02461	AT4G29510	ARGININE METHYLTRANSFERASE 11	Transcription regulation: regulation of transcription, DNA-templated, transcription, DNA-templated
comp31472_c0_seq1	44.962	20.795	-1.11247	AT1G48410	ARGONAUTE 1	Transcription regulation: post-transcriptional gene silencing
comp31510_c0_seq2	181.538	61.5166	-1.56122	AT1G14900	HIGH MOBILITY GROUP A	Transcription regulation: nucleosome assembly
comp27149_c0_seq1	199.618	99.2541	-1.00804	AT4G02450	co-chaperone of HSP90	Transcription regulation: negative regulation of cytokinin-activated signaling pathway, positive regulation of gene expression, regulation of auxin polar transport, root meristem growth
comp31763_c0_seq1	23.6063	10.4662	-1.17343	AT4G18020	PSEUDO-RESPONSE REGULATOR 2	Transcription regulation: circadian rhythm, phosphorelay signal transduction system, regulation of transcription, DNA-templated, transcription, DNA-templated
comp31622_c0_seq2	245.381	13.2589	-4.20999	AT5G65360	HISTONE 3.1	Transcription regulation: chromatin modification
comp31622_c0_seq6	255.141	14.1237	-4.17511	AT5G65360	HISTONE 3.1	Transcription regulation: chromatin modification
comp24903_c0_seq2	286.623	20.1448	-3.83068	AT5G65360	HISTONE 3.1	Transcription regulation: chromatin modification
comp31622_c0_seq7	272.524	19.8839	-3.77671	AT5G65360	HISTONE 3.1	Transcription regulation: chromatin modification
comp31622_c0_seq10	315.004	39.8754	-2.9818	AT5G65360	HISTONE 3.1	Transcription regulation: chromatin modification
comp9572_c0_seq1	194.015	40.1098	-2.27414	AT5G65360	HISTONE 3.1	Transcription regulation: chromatin modification
comp32003_c0_seq4	306.909	37.6521	-3.02701	AT5G65360	HISTONE 3.1	Transcription regulation: chromatin modification
comp24903_c0_seq1	293.88	21.6595	-3.76216	AT5G65360	HISTONE 3.1	Transcription regulation: chromatin modification
comp31622_c0_seq8	295.161	36.3768	-3.02041	AT5G65360	HISTONE 3.1	Transcription regulation: chromatin modification
comp32003_c0_seq5	388.02	66.6956	-2.54047	AT5G65360	HISTONE 3.1	Transcription regulation: chromatin modification
comp32003_c0_seq2	274.829	12.6555	-4.4407	AT5G65360	HISTONE 3.1	Transcription regulation: chromatin modification
comp31622_c0_seq9	215.269	30.4044	-2.82379	AT5G65360	HISTONE 3.1	Transcription regulation: chromatin modification
comp24748_c0_seq1	180.882	13.9841	-3.69319	AT5G65360	HISTONE 3.1	Transcription regulation: chromatin modification
comp31622_c0_seq1	278.384	15.2523	-4.18998	AT5G65360	HISTONE 3.1	Transcription regulation: chromatin modification
comp32003_c0_seq1	241.352	30.1817	-2.99939	AT5G65360	HISTONE 3.1	Transcription regulation: chromatin modification
comp32003_c0_seq7	228.87	13.9693	-4.03419	AT5G65360	HISTONE 3.1	Transcription regulation: chromatin modification
comp31622_c0_seq5	301.792	36.2764	-3.05645	AT5G65360	HISTONE 3.1	Transcription regulation: chromatin modification
comp32003_c0_seq3	315.721	58.0588	-2.44306	AT5G65360	HISTONE 3.1	Transcription regulation: chromatin modification
comp17768_c0_seq1	245.35	25.9102	-3.24325	AT5G59970	Histone superfamily protein	Transcription regulation: chromatin modification
comp30127_c0_seq6	382.696	41.1181	-3.21835	AT5G59970	Histone superfamily protein	Transcription regulation: chromatin modification
comp30127_c0_seq7	479.578	57.1875	-3.068	AT5G59970	Histone superfamily protein	Transcription regulation: chromatin modification
comp30127_c0_seq9	700.322	84.1253	-3.05741	AT5G59970	Histone superfamily protein	Transcription regulation: chromatin modification
comp30992_c0_seq1	368.336	40.1678	-3.19691	AT5G59970	Histone superfamily protein	Transcription regulation: chromatin modification
comp30127_c0_seq1	446.736	58.4934	-2.93308	AT5G59970	Histone superfamily protein	Transcription regulation: chromatin modification
comp30127_c0_seq3	450.382	53.4281	-3.07548	AT5G59970	Histone superfamily protein	Transcription regulation: chromatin modification
comp23419_c0_seq1	126.121	17.5887	-2.84209	AT5G59970	Histone superfamily protein	Transcription regulation: chromatin modification
comp28723_c0_seq4	88.3346	15.1737	-2.5414	AT5G59970	Histone superfamily protein	Transcription regulation: chromatin modification
comp30127_c0_seq5	266.353	32.4812	-3.03566	AT5G59970	Histone superfamily protein	Transcription regulation: chromatin modification
comp30127_c0_seq8	270.887	36.9121	-2.87552	AT5G59970	Histone superfamily protein	Transcription regulation: chromatin modification
comp30127_c0_seq10	435.436	45.2104	-3.26773	AT5G59970	Histone superfamily protein	Transcription regulation: chromatin modification
comp30127_c0_seq2	439.063	49.4213	-3.15122	AT5G59970	Histone superfamily protein	Transcription regulation: chromatin modification
comp28723_c0_seq1	137.768	16.3045	-3.0789	AT5G59970	Histone superfamily protein	Transcription regulation: chromatin modification
comp30992_c0_seq2	271.722	28.7219	-3.24191	AT5G59970	Histone superfamily protein	Transcription regulation: chromatin modification
comp30992_c0_seq4	277.554	34.4878	-3.00861	AT5G59970	Histone superfamily protein	Transcription regulation: chromatin modification
comp30127_c0_seq11	141.118	13.9147	-3.34222	AT5G59970	Histone superfamily protein	Transcription regulation: chromatin modification
comp28723_c0_seq6	152.828	15.993	-3.2564	AT5G59970	Histone superfamily protein	Transcription regulation: chromatin modification
comp29875_c0_seq6	463.331	52.3669	-3.14531	AT5G59910	HTB4	Transcription regulation: chromatin modification
comp29875_c0_seq2	408.849	50.6947	-3.01166	AT5G59910	HTB4	Transcription regulation: chromatin modification
comp30965_c0_seq4	447.26	63.4794	-2.81675	AT5G59910	HTB4	Transcription regulation: chromatin modification
comp29875_c0_seq4	486.873	72.8029	-2.74148	AT5G59910	HTB4	Transcription regulation: chromatin modification
comp30965_c0_seq7	403.069	64.4961	-2.64374	AT5G59910	HTB4	Transcription regulation: chromatin modification
comp29875_c0_seq5	429.424	70.3684	-2.6094	AT5G59910	HTB4	Transcription regulation: chromatin modification
comp29875_c0_seq7	431.789	71.0084	-2.60426	AT5G59910	HTB4	Transcription regulation: chromatin modification
comp29875_c0_seq9	398.716	66.5165	-2.58358	AT5G59910	HTB4	Transcription regulation: chromatin modification
comp30965_c0_seq2	405.751	71.6635	-2.50129	AT5G59910	HTB4	Transcription regulation: chromatin modification
comp30965_c0_seq6	414.252	75.3365	-2.45909	AT5G59910	HTB4	Transcription regulation: chromatin modification
comp29875_c0_seq1	484.885	90.1753	-2.42684	AT5G59910	HTB4	Transcription regulation: chromatin modification
comp18980_c0_seq1	40.8945	19.2393	-1.08785	AT5G26210	ALFIN-LIKE 4	Transcription regulation: chromatin modification
comp22053_c0_seq1	60.6719	26.8339	-1.17697	AT5G03740	HISTONE DEACETYLASE 2C	Transcription regulation: chromatin modification
comp21982_c0_seq1	60.8581	26.989	-1.17308	AT5G03740	HISTONE DEACETYLASE 2C	Transcription regulation: chromatin modification
comp31078_c0_seq1	62.5628	17.5315	-1.83536	AT5G03740	HISTONE DEACETYLASE 2C	Transcription regulation: chromatin modification
comp23757_c0_seq1	421.17	112.938	-1.89887	AT5G02560	HISTONE H2A 12	Transcription regulation: chromatin modification
comp24999_c0_seq5	353.839	19.263	-4.19919	AT5G02560	HISTONE H2A 12	Transcription regulation: chromatin modification
comp24999_c0_seq1	297.549	15.0691	-4.30346	AT5G02560	HISTONE H2A 12	Transcription regulation: chromatin modification
comp25898_c0_seq1	482.895	25.9066	-4.22032	AT5G02560	HISTONE H2A 12	Transcription regulation: chromatin modification
comp25898_c0_seq4	453.722	42.7785	-3.40685	AT5G02560	HISTONE H2A 12	Transcription regulation: chromatin modification
comp24999_c0_seq2	448.717	43.6193	-3.36277	AT5G02560	HISTONE H2A 12	Transcription regulation: chromatin modification
comp24999_c0_seq4	275.011	29.1602	-3.23742	AT5G02560	HISTONE H2A 12	Transcription regulation: chromatin modification
comp25898_c0_seq5	366.511	39.16	-3.22641	AT5G02560	HISTONE H2A 12	Transcription regulation: chromatin modification
comp24999_c0_seq6	387.795	55.6682	-2.80037	AT5G02560	HISTONE H2A 12	Transcription regulation: chromatin modification
comp22813_c0_seq1	497.452	25.5847	-4.28121	AT5G02560	HISTONE H2A 12	Transcription regulation: chromatin modification
comp24228_c0_seq1	503.08	28.4415	-4.14472	AT5G02560	HISTONE H2A 12	Transcription regulation: chromatin modification
comp31226_c0_seq1	108.308	46.6746	-1.21443	AT3G44750	HISTONE DEACETYLASE 3	Transcription regulation: chromatin modification
comp31151_c0_seq2	110.658	48.0592	-1.20323	AT3G44750	HISTONE DEACETYLASE 3	Transcription regulation: chromatin modification
comp28255_c0_seq1	27.8769	12.8786	-1.1141	AT3G28730	NUCLEOSOME/CHROMATIN ASSEMBLY FACTOR D	Transcription regulation: chromatin modification
comp29751_c0_seq1	25.6718	12.6009	-1.02666	AT3G06400	CHROMATIN-REMODELING PROTEIN 11	Transcription regulation: chromatin modification
comp30414_c0_seq1	203.318	86.2471	-1.23719	AT2G30620	winged-helix DNA-binding transcription factor family protein	Transcription regulation: chromatin modification
comp30978_c0_seq1	191.388	82.0251	-1.22236	AT2G30620	winged-helix DNA-binding transcription factor family protein	Transcription regulation: chromatin modification
comp30722_c0_seq1	173.148	11.3259	-3.93431	AT1G54690	GAMMA HISTONE VARIANT H2AX	Transcription regulation: chromatin modification
comp28680_c0_seq1	184.35	12.3104	-3.9045	AT1G54690	GAMMA HISTONE VARIANT H2AX	Transcription regulation: chromatin modification
comp27975_c0_seq1	97.5422	48.6114	-1.00473	AT1G52740	HISTONE H2A PROTEIN 9	Transcription regulation: chromatin modification
comp26474_c0_seq1	60.7286	11.6622	-2.38054	AT1G51060	HISTONE H2A 10	Transcription regulation: chromatin modification
comp21062_c0_seq1	182.121	48.585	-1.90631	AT1G51060	HISTONE H2A 10	Transcription regulation: chromatin modification
comp26726_c0_seq1	78.9131	33.1768	-1.25009	AT1G51060	HISTONE H2A 10	Transcription regulation: chromatin modification
comp27303_c0_seq1	70.7659	30.2458	-1.22632	AT1G51060	HISTONE H2A 10	Transcription regulation: chromatin modification
comp27234_c0_seq1	47.3556	14.927	-1.66561	AT1G48620	HIGH MOBILITY GROUP A5	Transcription regulation: chromatin modification
comp27123_c0_seq1	47.766	15.3627	-1.63655	AT1G48620	HIGH MOBILITY GROUP A5	Transcription regulation: chromatin modification
comp30965_c0_seq5	319.156	96.0423	-1.73252	AT1G07790	Encodes a histone 2B (H2B) protein	Transcription regulation: chromatin modification
comp21720_c0_seq1	202.624	12.3701	-4.03387	AT1G07790	Encodes a histone 2B (H2B) protein	Transcription regulation: chromatin modification
comp9006_c0_seq1	248.693	23.8077	-3.38487	AT1G07790	Encodes a histone 2B (H2B) protein	Transcription regulation: chromatin modification
comp29875_c0_seq3	271.689	85.8185	-1.6626	AT1G07790	Encodes a histone 2B (H2B) protein	Transcription regulation: chromatin modification
comp28682_c0_seq1	283.662	35.7497	-2.98817	AT1G06760	winged-helix DNA-binding transcription factor family protein	Transcription regulation: chromatin modification
comp41764_c0_seq1	31.7552	11.0835	-1.51858	AT1G14870	PLANT CADMIUM RESISTANCE 2	Stress/defense response: response to oxidative stress
comp24343_c0_seq1	33.1897	11.8648	-1.48405	AT5G48500	unknown protein	Stress/defense response: response to karrikin
comp24002_c0_seq1	37.0087	13.3764	-1.46818	AT5G48500	unknown protein	Stress/defense response: response to karrikin
comp28927_c0_seq1	261.354	84.41	-1.63052	AT4G19840	PHLOEM PROTEIN 2-A1	Stress/defense response: response to insect
comp28499_c0_seq1	41.8475	15.1992	-1.46114	AT4G17520	Hyaluronan / mRNA binding family	Stress/defense response: response to cytokinin
comp29516_c0_seq1	42.4474	15.1152	-1.48968	AT4G17520	Hyaluronan / mRNA binding family	Stress/defense response: response to cytokinin
comp31834_c0_seq2	54.0558	24.213	-1.15867	AT3G02530	TCP-1/cpn60 chaperonin family protein	Stress/defense response: response to cadmium ion, response to zinc ion
comp32089_c0_seq2	55.8081	25.0689	-1.15458	AT3G02530	TCP-1/cpn60 chaperonin family protein	Stress/defense response: response to cadmium ion, response to zinc ion
comp5897_c0_seq1	23.5373	11.1398	-1.07922	AT5G63400	ADENYLATE KINASE 1	Stress/defense response: response to cadmium ion
comp44135_c0_seq1	22.1496	10.7125	-1.04799	AT5G63400	ADENYLATE KINASE 1	Stress/defense response: response to cadmium ion
comp31021_c0_seq1	35.7225	17.0159	-1.06995	AT3G18190	TCP-1/cpn60 chaperonin family protein	Stress/defense response: response to cadmium ion
comp31141_c0_seq1	32.3724	11.9638	-1.43609	AT3G11830	TCP-1/cpn60 chaperonin family protein	Stress/defense response: response to cadmium ion
comp33199_c0_seq15	38.283	16.5566	-1.2093	AT2G38750	ANNEXIN 4	Stress/defense response: response to abscisic acid, response to cold, response to heat, response to osmotic stress, response to salt stress, response to water deprivation
comp33182_c0_seq6	37.266	16.3674	-1.18703	AT2G38750	ANNEXIN 4	Stress/defense response: response to abscisic acid, response to cold, response to heat, response to osmotic stress, response to salt stress, response to water deprivation
comp16651_c0_seq1	26.941	11.408	-1.23976	AT3G22850	Aluminium induced protein with YGL and LRDR motifs	Stress/defense response: response to abscisic acid
comp20529_c0_seq1	26.1879	11.4676	-1.19133	AT3G22850	Aluminium induced protein with YGL and LRDR motifs	Stress/defense response: response to abscisic acid
comp32045_c0_seq1	512.857	222.418	-1.20528	AT5G20630	GERMIN-LIKE PROTEIN 3	Stress/defense response: oxalate metabolic process, response to cold, response to cytokinin
comp32322_c0_seq4	25.5504	12.1448	-1.07301	AT5G10010	HEAT INTOLERANT 4	Stress/defense response: heat acclimation
comp33184_c0_seq17	26.241	11.2511	-1.22176	AT5G10010	HEAT INTOLERANT 4	Stress/defense response: heat acclimation
comp33013_c0_seq2	67.7771	31.7512	-1.09399	AT3G20820	Leucine-rich repeat (LRR) family protein	Stress/defense response: defense response, signal transduction
comp31164_c0_seq1	64.8818	27.8827	-1.21845	AT3G20820	Leucine-rich repeat (LRR) family protein	Stress/defense response: defense response, signal transduction
comp32172_c0_seq1	254.166	76.5444	-1.7314	AT1G70830	MLP-LIKE PROTEIN 28	Stress/defense response: defense response, response to biotic stimulus
comp30550_c0_seq3	290.544	88.8962	-1.70857	AT1G70830	MLP-LIKE PROTEIN 28	Stress/defense response: defense response, response to biotic stimulus
comp30526_c0_seq1	508.091	195.631	-1.37695	AT1G24020	MLP-LIKE PROTEIN 423	Stress/defense response: defense response, response to biotic stimulus
comp30526_c0_seq2	515.2	207.268	-1.31364	AT1G24020	MLP-LIKE PROTEIN 423	Stress/defense response: defense response, response to biotic stimulus
comp30801_c0_seq1	445.587	184.077	-1.2754	AT1G24020	MLP-LIKE PROTEIN 423	Stress/defense response: defense response, response to biotic stimulus
comp11941_c0_seq1	53.8176	23.122	-1.21881	AT1G61070	PLANT DEFENSIN 2.4/LOW-MOLECULAR-WEIGHT CYSTEINE-RICH 66	Stress/defense response: defense response, defense response to fungus, killing of cells of other organism
comp10043_c0_seq1	46.0945	19.9826	-1.20585	AT1G61070	PLANT DEFENSIN 2.4/LOW-MOLECULAR-WEIGHT CYSTEINE-RICH 66	Stress/defense response: defense response, defense response to fungus, killing of cells of other organism
comp27699_c0_seq2	60.7096	12.9253	-2.23173	AT1G19180	JASMONATE-ZIM-DOMAIN PROTEIN 1	Stress/defense response: defense response to bacterium, flower development, jasmonic acid mediated signaling pathway, negative regulation of nucleic acid-templated transcription, pollen development, regulation of cellular response to alkaline pH, regulation of defense response, regulation of jasmonic acid mediated signaling pathway, regulation of transcription, DNA-templated, response to jasmonic…
comp29145_c0_seq1	59.203	12.953	-2.19239	AT1G19180	JASMONATE-ZIM-DOMAIN PROTEIN 1	Stress/defense response: defense response to bacterium, flower development, jasmonic acid mediated signaling pathway, negative regulation of nucleic acid-templated transcription, pollen development, regulation of cellular response to alkaline pH, regulation of defense response, regulation of jasmonic acid mediated signaling pathway, regulation of transcription, DNA-templated, response to jasmonic…
comp32892_c0_seq3	107.518	44.6196	-1.26883	AT5G02500	HEAT SHOCK COGNATE PROTEIN 70-1	Stress/defense response: defense response to bacterium, defense response to fungus, defense response to other organism, negative regulation of seed germination, protein folding, regulation of transcription, DNA-templated, response to cadmium ion, response to cold, response to heat, response to virus, stomatal closure, transcription, DNA-templated
comp15272_c0_seq1	34.2236	10.2903	-1.7337	AT5G02500	HEAT SHOCK COGNATE PROTEIN 70-1	Stress/defense response: defense response to bacterium, defense response to fungus, defense response to other organism, negative regulation of seed germination, protein folding, regulation of transcription, DNA-templated, response to cadmium ion, response to cold, response to heat, response to virus, stomatal closure, transcription, DNA-templated
comp23342_c0_seq1	88.2933	42.5784	-1.05218	AT5G02500	HEAT SHOCK COGNATE PROTEIN 70-1	Stress/defense response: defense response to bacterium, defense response to fungus, defense response to other organism, negative regulation of seed germination, protein folding, regulation of transcription, DNA-templated, response to cadmium ion, response to cold, response to heat, response to virus, stomatal closure, transcription, DNA-templated
comp27324_c0_seq1	135.334	42.2642	-1.67902	AT1G10370	GLUTATHIONE S-TRANSFERASE 30	Stress/defense response: de-etiolation, glutathione metabolic process, lateral root development, negative regulation of response to water deprivation, regulation of growth, response to growth hormone, response to karrikin, response to salt stress, response to toxic substance, toxin catabolic process
comp25254_c0_seq1	60.7276	28.9366	-1.06946	AT3G26420	RNA-BINDING GLYCINE-RICH PROTEIN B2	Stress/defense response: cold acclimation, response to cold
comp28327_c0_seq1	71.3919	31.6672	-1.17277	AT4G38580	HEAVY METAL ASSOCIATED ISOPRENYLATED PLANT PROTEIN 26	Stress/defense response: cellular transition metal ion homeostasis, heat acclimation, metal ion transport
comp28916_c0_seq1	71.7361	31.9271	-1.16792	AT4G38580	HEAVY METAL ASSOCIATED ISOPRENYLATED PLANT PROTEIN 26	Stress/defense response: cellular transition metal ion homeostasis, heat acclimation, metal ion transport
comp32716_c0_seq2	208.45	100.289	-1.05555	AT1G78380	GLUTATHIONE S-TRANSFERASE TAU 19	Stress/defense response: cellular response to water deprivation, glutathione metabolic process, oxidation-reduction process, response to cadmium ion, response to oxidative stress, toxin catabolic process
comp25648_c0_seq1	21.6896	10.3256	-1.07078	AT2G16430	PURPLE ACID PHOSPHATASE 10	Stress/defense response: cellular response to phosphate starvation
comp17940_c0_seq1	79.7257	30.0058	-1.4098	AT5G62390	BCL-2-ASSOCIATED ATHANOGENE 7	Stress/defense response: cellular response to cold, cellular response to heat, cellular response to unfolded protein, protein folding, response to external biotic stimulus
comp33242_c0_seq2	29.8571	12.0802	-1.30543	AT5G56010	HEAT SHOCK PROTEIN 90-3	Stress/defense response: cellular response to calcium ion, chaperone-mediated protein complex assembly, innate immune response, protein folding, response to heat
comp31303_c0_seq1	30.014	14.5814	-1.04151	AT5G60640	PROTEIN DISULFIDE ISOMERASE 2	Stress/defense response: cell redox homeostasis, protein folding, response to endoplasmic reticulum stress, response to oxidative stress
comp19163_c0_seq1	42.1006	14.9	-1.49852	AT1G18650	PLASMODESMATA CALLOSE-BINDING PROTEIN 3	Stress/defense response: callose deposition in cell wall, response to heat
comp12380_c0_seq1	42.3308	15.0008	-1.49667	AT1G18650	PLASMODESMATA CALLOSE-BINDING PROTEIN 3	Stress/defense response: callose deposition in cell wall, response to heat
comp24577_c0_seq1	58.5143	19.4549	-1.58865	AT3G56240	COPPER CHAPERONE	Stress/defense response: aging, cellular copper ion homeostasis, copper ion transport, high-affinity iron ion transmembrane transport, response to cadmium ion, response to reactive oxygen species, response to salt stress
comp22210_c0_seq1	69.7454	22.9462	-1.60384	AT3G56240	COPPER CHAPERONE	Stress/defense response: aging, cellular copper ion homeostasis, copper ion transport, high-affinity iron ion transmembrane transport, response to cadmium ion, response to reactive oxygen species, response to salt stress
comp22210_c0_seq2	56.2457	22.0946	-1.34805	AT3G56240	COPPER CHAPERONE	Stress/defense response: aging, cellular copper ion homeostasis, copper ion transport, high-affinity iron ion transmembrane transport, response to cadmium ion, response to reactive oxygen species, response to salt stress
comp31629_c0_seq1	68.8377	20.5796	-1.74198	AT1G18650	PLASMODESMATA CALLOSE-BINDING PROTEIN 3	Stress/defense response: callose deposition in cell wall, response to heat
comp24405_c0_seq1	49.2193	15.3386	-1.68205	AT3G09980	ACETYLATED INTERACTING PROTEIN 1	Stress/defense response
comp32530_c0_seq1	85.6728	42.5955	-1.00814	AT4G16830	ATRGGA	Stress/defense response
comp21873_c0_seq1	21.7983	10.1694	-1.09998	AT3G13690	Protein kinase protein with adenine nucleotide alpha hydrolases-like domain	Singal transduction: protein autophosphorylation
comp23211_c0_seq1	23.6359	10.8094	-1.1287	AT5G37770	CALMODULIN-LIKE 24	Singal transduction: innate immune response, long-day photoperiodism, flowering, regulation of flower development, regulation of nitric oxide metabolic process, response to abscisic acid, response to absence of light, response to auxin, response to calcium ion, response to cold, response to heat, response to hydrogen peroxide, response to mechanical stimulus, response to metal ion
comp26946_c0_seq1	53.9341	20.0185	-1.42987	AT4G09600	GAST1 PROTEIN HOMOLOG 3	Singal transduction: gibberellic acid mediated signaling pathway, response to gibberellin
comp26153_c0_seq1	42.9354	16.0239	-1.42195	AT4G09600	GAST1 PROTEIN HOMOLOG 3	Singal transduction: gibberellic acid mediated signaling pathway, response to gibberellin
comp25182_c0_seq1	62.744	23.8586	-1.39497	AT1G22690	Gibberellin-regulated family protein	Singal transduction: gibberellic acid mediated signaling pathway, response to gibberellin
comp23716_c0_seq1	62.5283	24.3665	-1.35961	AT1G22690	Gibberellin-regulated family protein	Singal transduction: gibberellic acid mediated signaling pathway, response to gibberellin
comp19159_c0_seq1	40.1405	17.5616	-1.19264	AT1G66150	TRANSMEMBRANE KINASE 1	Signal transduction: protein phosphorylation, signal transduction
comp29253_c0_seq1	29.119	10.2175	-1.51091	AT5G58380	CBL-INTERACTING PROTEIN KINASE 10	Signal transduction: protein phosphorylation
comp29360_c0_seq1	34.3546	14.6458	-1.23001	AT3G50530	CDPK-RELATED KINASE	Signal transduction: protein phosphorylation
comp25492_c0_seq1	93.2482	43.1443	-1.11191	AT5G20010	RAS-RELATED NUCLEAR PROTEIN	Signal transduction: protein import into nucleus, response to cadmium ion, response to salt stress, small GTPase mediated signal transduction
comp32838_c0_seq1	97.0313	39.9519	-1.28019	AT5G65670	INDOLE-3-ACETIC ACID INDUCIBLE 9	Signal transduction: IAA
comp32838_c0_seq4	95.7433	42.133	-1.18422	AT5G65670	INDOLE-3-ACETIC ACID INDUCIBLE 9	Signal transduction: IAA
comp32280_c0_seq1	145.161	56.0348	-1.37326	AT1G48630	RECEPTOR FOR ACTIVATED C KINASE 1B	Signal transduction: cellular response to abscisic acid stimulus, positive regulation of signal transduction, regulation of translation, ribosome biogenesis, root development, seed germination, shoot system development, signal transduction
comp32280_c0_seq5	138.118	53.354	-1.37223	AT1G48630	RECEPTOR FOR ACTIVATED C KINASE 1B	Signal transduction: cellular response to abscisic acid stimulus, positive regulation of signal transduction, regulation of translation, ribosome biogenesis, root development, seed germination, shoot system development, signal transduction
comp27362_c0_seq1	134.903	55.8979	-1.27106	AT1G48630	RECEPTOR FOR ACTIVATED C KINASE 1B	Signal transduction: cellular response to abscisic acid stimulus, positive regulation of signal transduction, regulation of translation, ribosome biogenesis, root development, seed germination, shoot system development, signal transduction
comp32280_c0_seq4	166.558	67.2126	-1.30922	AT1G18080	RECEPTOR FOR ACTIVATED C KINASE 1 A	Signal transduction: cellular response to abscisic acid stimulus, gibberellin mediated signaling pathway, positive regulation of signal transduction, regulation of translation, response to cadmium ion, response to gibberellin, response to glucose, ribosome biogenesis, seed germination, vegetative to reproductive phase transition of meristem
comp30905_c0_seq1	156.693	63.5683	-1.30156	AT1G18080	RECEPTOR FOR ACTIVATED C KINASE 1 A	Signal transduction: cellular response to abscisic acid stimulus, gibberellin mediated signaling pathway, positive regulation of signal transduction, regulation of translation, response to cadmium ion, response to gibberellin, response to glucose, ribosome biogenesis, seed germination, vegetative to reproductive phase transition of meristem
comp32280_c0_seq3	156.349	63.4423	-1.30126	AT1G18080	RECEPTOR FOR ACTIVATED C KINASE 1 A	Signal transduction: cellular response to abscisic acid stimulus, gibberellin mediated signaling pathway, positive regulation of signal transduction, regulation of translation, response to cadmium ion, response to gibberellin, response to glucose, ribosome biogenesis, seed germination, vegetative to reproductive phase transition of meristem
comp27362_c0_seq2	55.119	21.4069	-1.36447	AT1G18080	RECEPTOR FOR ACTIVATED C KINASE 1 A	Signal transduction: cellular response to abscisic acid stimulus, gibberellin mediated signaling pathway, positive regulation of signal transduction, regulation of translation, response to cadmium ion, response to gibberellin, response to glucose, ribosome biogenesis, seed germination, vegetative to reproductive phase transition of meristem
comp29817_c0_seq1	29.9811	12.2481	-1.2915	AT5G26230	MEMBRANE-ASSOCIATED KINASE REGULATOR 1	Signal transduction: brassinosteroid mediated signaling pathway, lipid metabolic process, response to brassinosteroid
comp45532_c0_seq1	24.4636	10.9838	-1.15526	AT5G21090	Leucine-rich repeat (LRR) family protein	Signal transduction
comp29011_c0_seq5	100.179	38.6605	-1.37365	AT3G43810	CALMODULIN 7	Signal transduciton: calcium-mediated signaling, detection of calcium ion, regulation of photomorphogenesis
comp29548_c0_seq8	95.936	37.1275	-1.36958	AT3G43810	CALMODULIN 7	Signal transduciton: calcium-mediated signaling, detection of calcium ion, regulation of photomorphogenesis
comp29011_c0_seq2	96.3848	44.9649	-1.10001	AT3G43810	CALMODULIN 7	Signal transduciton: calcium-mediated signaling, detection of calcium ion, regulation of photomorphogenesis
comp29548_c0_seq4	98.3244	44.1373	-1.15555	AT3G43810	CALMODULIN 7	Signal transduciton: calcium-mediated signaling, detection of calcium ion, regulation of photomorphogenesis
comp29548_c0_seq10	97.1712	45.4779	-1.09536	AT3G43810	CALMODULIN 7	Signal transduciton: calcium-mediated signaling, detection of calcium ion, regulation of photomorphogenesis
comp29548_c0_seq2	65.6844	25.6025	-1.35926	AT3G43810	CALMODULIN 7	Signal transduciton: calcium-mediated signaling, detection of calcium ion, regulation of photomorphogenesis
comp29548_c0_seq7	72.3257	29.0972	-1.31363	AT3G43810	CALMODULIN 7	Signal transduciton: calcium-mediated signaling, detection of calcium ion, regulation of photomorphogenesis
comp29548_c0_seq9	81.4814	35.042	-1.21738	AT3G43810	CALMODULIN 7	Signal transduciton: calcium-mediated signaling, detection of calcium ion, regulation of photomorphogenesis
comp8694_c0_seq1	144.86	57.0142	-1.34527	AT5G64140	RIBOSOMAL PROTEIN S28	Protein translation, processing, and degradation: translation
comp10222_c0_seq1	129.658	51.0852	-1.34373	AT5G64140	RIBOSOMAL PROTEIN S28	Protein translation, processing, and degradation: translation
comp10222_c0_seq2	157.551	62.1052	-1.34303	AT5G64140	RIBOSOMAL PROTEIN S28	Protein translation, processing, and degradation: translation
comp25172_c0_seq1	46.6715	22.954	-1.0238	AT5G62300	Ribosomal protein S10p/S20e family protein	Protein translation, processing, and degradation: translation
comp27004_c0_seq4	50.9282	25.0805	-1.0219	AT5G62300	Ribosomal protein S10p/S20e family protein	Protein translation, processing, and degradation: translation
comp27004_c0_seq2	138.359	61.5435	-1.16874	AT5G62300	Ribosomal protein S10p/S20e family protein	Protein translation, processing, and degradation: translation
comp27004_c0_seq1	51.2046	18.3091	-1.48372	AT5G62300	Ribosomal protein S10p/S20e family protein	Protein translation, processing, and degradation: translation
comp21689_c0_seq1	151.858	53.8277	-1.4963	AT5G61170	Ribosomal protein S19e family protein	Protein translation, processing, and degradation: translation
comp31637_c0_seq1	907.285	418.072	-1.1178	AT5G60390	GTP binding Elongation factor Tu family protein	Protein translation, processing, and degradation: translation
comp31637_c0_seq2	740.26	347.994	-1.08897	AT5G60390	GTP binding Elongation factor Tu family protein	Protein translation, processing, and degradation: translation
comp21251_c0_seq2	200.461	94.569	-1.08388	AT5G60390	GTP binding Elongation factor Tu family protein	Protein translation, processing, and degradation: translation
comp21251_c0_seq1	175.363	72.4864	-1.27456	AT5G60390	GTP binding Elongation factor Tu family protein	Protein translation, processing, and degradation: translation
comp25729_c0_seq1	148.734	64.1506	-1.2132	AT5G59850	Ribosomal protein S8 family protein	Protein translation, processing, and degradation: translation
comp28899_c0_seq1	109.096	37.2652	-1.54969	AT5G59850	Ribosomal protein S8 family protein	Protein translation, processing, and degradation: translation
comp28597_c0_seq1	94.222	33.1758	-1.50593	AT5G59850	Ribosomal protein S8 family protein	Protein translation, processing, and degradation: translation
comp28597_c0_seq2	99.9654	35.2724	-1.50289	AT5G59850	Ribosomal protein S8 family protein	Protein translation, processing, and degradation: translation
comp25729_c0_seq2	239.934	116.949	-1.03676	AT5G59850	Ribosomal protein S8 family protein	Protein translation, processing, and degradation: translation
comp27425_c0_seq1	213.092	104.305	-1.03066	AT5G59850	Ribosomal protein S8 family protein	Protein translation, processing, and degradation: translation
comp24211_c0_seq1	43.0643	18.492	-1.21959	AT5G59240	Ribosomal protein S8e family protein	Protein translation, processing, and degradation: translation
comp31122_c0_seq1	388.675	172.699	-1.17031	AT5G59240	Ribosomal protein S8e family protein	Protein translation, processing, and degradation: translation
comp31122_c0_seq2	434.015	192.48	-1.17304	AT5G59240	Ribosomal protein S8e family protein	Protein translation, processing, and degradation: translation
comp29342_c0_seq1	236.904	106.713	-1.15057	AT5G58420	Ribosomal protein S4 (RPS4A) family protein	Protein translation, processing, and degradation: translation
comp30951_c0_seq2	105.993	48.205	-1.13671	AT5G58420	Ribosomal protein S4 (RPS4A) family protein	Protein translation, processing, and degradation: translation
comp30951_c0_seq3	262.396	119.24	-1.13787	AT5G58420	Ribosomal protein S4 (RPS4A) family protein	Protein translation, processing, and degradation: translation
comp30951_c0_seq1	298.203	143.743	-1.0528	AT5G58420	Ribosomal protein S4 (RPS4A) family protein	Protein translation, processing, and degradation: translation
comp20157_c0_seq1	136.69	61.1617	-1.16021	AT5G56670	Ribosomal protein S30 family protein	Protein translation, processing, and degradation: translation
comp15897_c0_seq1	53.6325	24.4292	-1.1345	AT5G56670	Ribosomal protein S30 family protein	Protein translation, processing, and degradation: translation
comp17216_c0_seq1	165.092	76.7205	-1.10559	AT5G56670	Ribosomal protein S30 family protein	Protein translation, processing, and degradation: translation
comp28598_c0_seq1	124.446	53.5158	-1.21749	AT5G52650	RNA binding Plectin/S10 domain-containing protein	Protein translation, processing, and degradation: translation
comp28271_c0_seq1	147.128	53.6624	-1.45508	AT5G52650	RNA binding Plectin/S10 domain-containing protein	Protein translation, processing, and degradation: translation
comp28598_c0_seq2	133.868	49.2837	-1.44163	AT5G52650	RNA binding Plectin/S10 domain-containing protein	Protein translation, processing, and degradation: translation
comp28271_c0_seq3	129.771	57.4665	-1.17517	AT5G52650	RNA binding Plectin/S10 domain-containing protein	Protein translation, processing, and degradation: translation
comp30681_c0_seq2	102.016	38.0491	-1.42286	AT5G45775	Ribosomal L5P family protein	Protein translation, processing, and degradation: translation
comp23595_c0_seq1	35.3263	13.7589	-1.36037	AT5G45775	Ribosomal L5P family protein	Protein translation, processing, and degradation: translation
comp29734_c0_seq6	82.7505	33.1968	-1.31772	AT5G45775	Ribosomal L5P family protein	Protein translation, processing, and degradation: translation
comp29734_c0_seq5	85.8389	37.2172	-1.20566	AT5G45775	Ribosomal L5P family protein	Protein translation, processing, and degradation: translation
comp30681_c0_seq1	77.277	37.1141	-1.05807	AT5G45775	Ribosomal L5P family protein	Protein translation, processing, and degradation: translation
comp30681_c0_seq5	210.466	74.2744	-1.50265	AT5G45775	Ribosomal L5P family protein	Protein translation, processing, and degradation: translation
comp29734_c0_seq2	206.844	78.8675	-1.39104	AT5G45775	Ribosomal L5P family protein	Protein translation, processing, and degradation: translation
comp30681_c0_seq6	180.844	72.3375	-1.32193	AT5G45775	Ribosomal L5P family protein	Protein translation, processing, and degradation: translation
comp29734_c0_seq1	127.62	54.7801	-1.22013	AT5G45775	Ribosomal L5P family protein	Protein translation, processing, and degradation: translation
comp28271_c0_seq4	94.5063	37.1082	-1.34867	AT5G41520	RIBOSOMAL PROTEIN S10E B	Protein translation, processing, and degradation: translation
comp32073_c0_seq5	375.299	174.116	-1.10799	AT5G39850	Ribosomal protein S4	Protein translation, processing, and degradation: translation
comp31698_c0_seq2	332.025	157.764	-1.07353	AT5G39850	Ribosomal protein S4	Protein translation, processing, and degradation: translation
comp32073_c0_seq4	207.891	98.7868	-1.07343	AT5G39850	Ribosomal protein S4	Protein translation, processing, and degradation: translation
comp31698_c0_seq1	268.212	125.747	-1.09285	AT5G39850	Ribosomal protein S4	Protein translation, processing, and degradation: translation
comp29433_c0_seq1	81.2532	28.4035	-1.51635	AT5G39740	RIBOSOMAL PROTEIN L5 B	Protein translation, processing, and degradation: translation
comp27723_c0_seq3	153.932	72.2538	-1.09115	AT5G35530	Ribosomal protein S3 family protein	Protein translation, processing, and degradation: translation
comp26013_c0_seq1	102.154	30.2228	-1.75704	AT5G35530	Ribosomal protein S3 family protein	Protein translation, processing, and degradation: translation
comp26013_c0_seq2	179.059	86.0881	-1.05655	AT5G35530	Ribosomal protein S3 family protein	Protein translation, processing, and degradation: translation
comp26314_c0_seq2	68.9043	25.7907	-1.41774	AT5G27850	Ribosomal protein L18e/L15 superfamily protein	Protein translation, processing, and degradation: translation
comp25812_c0_seq1	75.3743	28.8057	-1.38772	AT5G27850	Ribosomal protein L18e/L15 superfamily protein	Protein translation, processing, and degradation: translation
comp25002_c0_seq1	62.1786	24.1302	-1.36558	AT5G27850	Ribosomal protein L18e/L15 superfamily protein	Protein translation, processing, and degradation: translation
comp25896_c0_seq2	67.0493	26.2351	-1.35372	AT5G27850	Ribosomal protein L18e/L15 superfamily protein	Protein translation, processing, and degradation: translation
comp22710_c0_seq1	154.687	58.0782	-1.41329	AT5G27700	Ribosomal protein S21e	Protein translation, processing, and degradation: translation
comp20971_c0_seq2	139.318	54.3965	-1.3568	AT5G27700	Ribosomal protein S21e	Protein translation, processing, and degradation: translation
comp31339_c0_seq1	103.293	44.1436	-1.22646	AT5G27700	Ribosomal protein S21e	Protein translation, processing, and degradation: translation
comp18960_c0_seq1	38.4813	15.6453	-1.29843	AT5G24510	60S acidic ribosomal protein family	Protein translation, processing, and degradation: translation
comp30898_c0_seq3	235.373	99.9912	-1.23508	AT5G24510	60S acidic ribosomal protein family	Protein translation, processing, and degradation: translation
comp30898_c0_seq5	279.082	120.84	-1.20759	AT5G24510	60S acidic ribosomal protein family	Protein translation, processing, and degradation: translation
comp30898_c0_seq4	255.452	111.874	-1.19118	AT5G24510	60S acidic ribosomal protein family	Protein translation, processing, and degradation: translation
comp29841_c0_seq3	234.611	103.778	-1.17677	AT5G24510	60S acidic ribosomal protein family	Protein translation, processing, and degradation: translation
comp23523_c0_seq1	174.503	72.7721	-1.26179	AT5G23740	RIBOSOMAL PROTEIN S11-BETA	Protein translation, processing, and degradation: translation
comp25723_c0_seq1	154.962	65.4324	-1.24384	AT5G23740	RIBOSOMAL PROTEIN S11-BETA	Protein translation, processing, and degradation: translation
comp27895_c0_seq1	62.186	28.2493	-1.13838	AT5G23740	RIBOSOMAL PROTEIN S11-BETA	Protein translation, processing, and degradation: translation
comp29310_c0_seq1	88.5349	37.6893	-1.23209	AT5G23740	RIBOSOMAL PROTEIN S11-BETA	Protein translation, processing, and degradation: translation
comp29705_c0_seq2	65.791	23.6602	-1.47542	AT5G18380	Ribosomal protein S5 domain 2-like superfamily protein	Protein translation, processing, and degradation: translation
comp24497_c0_seq1	49.2692	14.4448	-1.77013	AT5G12110	Translation elongation factor EF1B/ribosomal protein S6	Protein translation, processing, and degradation: translation
comp12256_c0_seq1	46.6662	15.4336	-1.59631	AT5G09500	Ribosomal protein S19 family protein	Protein translation, processing, and degradation: translation
comp7421_c0_seq1	111.511	43.6922	-1.35173	AT5G09500	Ribosomal protein S19 family protein	Protein translation, processing, and degradation: translation
comp24502_c0_seq1	171.357	64.989	-1.39873	AT5G07090	Ribosomal protein S4 (RPS4A) family protein	Protein translation, processing, and degradation: translation
comp26685_c0_seq1	89.5047	28.0812	-1.67236	AT5G04800	Ribosomal S17 family protein	Protein translation, processing, and degradation: translation
comp26657_c0_seq2	111.815	48.3822	-1.20857	AT5G02960	Ribosomal protein S12/S23 family protein	Protein translation, processing, and degradation: translation
comp12393_c0_seq1	73.6016	24.1168	-1.6097	AT5G02450	Ribosomal protein L36e family protein	Protein translation, processing, and degradation: translation
comp31247_c0_seq3	345.079	153.882	-1.1651	AT4G36130	Ribosomal protein L2 family	Protein translation, processing, and degradation: translation
comp31220_c0_seq2	339.951	153.555	-1.14657	AT4G36130	Ribosomal protein L2 family	Protein translation, processing, and degradation: translation
comp31220_c0_seq1	294.347	133.599	-1.1396	AT4G36130	Ribosomal protein L2 family	Protein translation, processing, and degradation: translation
comp25286_c0_seq2	163.543	62.0763	-1.39755	AT4G33865	Ribosomal protein S14p/S29e family protein	Protein translation, processing, and degradation: translation
comp29054_c0_seq1	174.702	78.6415	-1.15154	AT4G31985	Ribosomal protein L39 family protein	Protein translation, processing, and degradation: translation
comp29054_c0_seq6	170.735	81.4232	-1.06825	AT4G31985	Ribosomal protein L39 family protein	Protein translation, processing, and degradation: translation
comp26878_c0_seq1	150.651	72.4739	-1.05568	AT4G31985	Ribosomal protein L39 family protein	Protein translation, processing, and degradation: translation
comp29054_c0_seq4	122.825	61.0775	-1.00789	AT4G31985	Ribosomal protein L39 family protein	Protein translation, processing, and degradation: translation
comp29054_c0_seq2	135.832	67.8102	-1.00225	AT4G31985	Ribosomal protein L39 family protein	Protein translation, processing, and degradation: translation
comp30893_c0_seq3	115.958	53.1538	-1.12536	AT4G31700	RIBOSOMAL PROTEIN S6	Protein translation, processing, and degradation: translation
comp30893_c0_seq1	87.6309	34.1137	-1.36109	AT4G31700	RIBOSOMAL PROTEIN S6	Protein translation, processing, and degradation: translation
comp23331_c0_seq1	243.99	118.511	-1.0418	AT4G27090	Ribosomal protein L14	Protein translation, processing, and degradation: translation
comp21640_c0_seq1	228.032	113.035	-1.01247	AT4G27090	Ribosomal protein L14	Protein translation, processing, and degradation: translation
comp12352_c0_seq1	95.6792	38.042	-1.33061	AT4G18100	Ribosomal protein L32e	Protein translation, processing, and degradation: translation
comp12317_c0_seq2	27.8209	11.2558	-1.30549	AT4G18100	Ribosomal protein L32e	Protein translation, processing, and degradation: translation
comp28065_c0_seq3	76.8932	34.9191	-1.13884	AT4G18100	Ribosomal protein L32e	Protein translation, processing, and degradation: translation
comp28065_c0_seq2	93.4089	42.4389	-1.13817	AT4G18100	Ribosomal protein L32e	Protein translation, processing, and degradation: translation
comp28065_c0_seq5	107.542	51.702	-1.05661	AT4G18100	Ribosomal protein L32e	Protein translation, processing, and degradation: translation
comp31776_c0_seq8	127.381	49.6124	-1.36038	AT4G16720	Ribosomal protein L23/L15e family protein	Protein translation, processing, and degradation: translation
comp31776_c0_seq2	47.6419	23.7048	-1.00705	AT4G16720	Ribosomal protein L23/L15e family protein	Protein translation, processing, and degradation: translation
comp31776_c0_seq3	184.017	88.3965	-1.05777	AT4G16720	Ribosomal protein L23/L15e family protein	Protein translation, processing, and degradation: translation
comp28211_c0_seq3	167.476	53.2694	-1.65257	AT4G15000	Ribosomal L27e protein family	Protein translation, processing, and degradation: translation
comp29204_c0_seq1	227.262	78.1423	-1.54018	AT4G15000	Ribosomal L27e protein family	Protein translation, processing, and degradation: translation
comp28211_c0_seq1	209.347	72.06	-1.53863	AT4G15000	Ribosomal L27e protein family	Protein translation, processing, and degradation: translation
comp28211_c0_seq4	58.673	20.0861	-1.5465	AT4G15000	Ribosomal L27e protein family	Protein translation, processing, and degradation: translation
comp28211_c0_seq2	55.9675	20.3643	-1.45855	AT4G15000	Ribosomal L27e protein family	Protein translation, processing, and degradation: translation
comp23707_c0_seq1	56.6186	24.6111	-1.20196	AT4G15000	Ribosomal L27e protein family	Protein translation, processing, and degradation: translation
comp28741_c0_seq4	140.89	67.5493	-1.06055	AT4G14320	Zinc-binding ribosomal protein family protein	Protein translation, processing, and degradation: translation
comp17894_c0_seq1	68.1669	22.0949	-1.62535	AT4G13170	Ribosomal protein L13 family protein	Protein translation, processing, and degradation: translation
comp30879_c1_seq1	297.32	122.154	-1.28332	AT4G09800	S18 RIBOSOMAL PROTEIN	Protein translation, processing, and degradation: translation
comp31004_c0_seq1	315.179	127.791	-1.30239	AT4G09800	S18 RIBOSOMAL PROTEIN	Protein translation, processing, and degradation: translation
comp23095_c0_seq1	125.601	57.956	-1.11581	AT4G09800	S18 RIBOSOMAL PROTEIN	Protein translation, processing, and degradation: translation
comp31319_c0_seq2	127.616	37.5045	-1.76667	AT3G62870	Ribosomal protein L7Ae/L30e/S12e/Gadd45 family protein	Protein translation, processing, and degradation: translation
comp25092_c0_seq1	36.5279	16.089	-1.18293	AT3G61110	RIBOSOMAL PROTEIN S27	Protein translation, processing, and degradation: translation
comp23476_c0_seq2	173.678	57.9449	-1.58366	AT3G61110	RIBOSOMAL PROTEIN S27	Protein translation, processing, and degradation: translation
comp24950_c0_seq1	142.606	47.5991	-1.58303	AT3G61110	RIBOSOMAL PROTEIN S27	Protein translation, processing, and degradation: translation
comp32593_c0_seq7	164.353	57.9167	-1.50474	AT3G57490	Ribosomal protein S5 family protein	Protein translation, processing, and degradation: translation
comp20569_c0_seq1	68.3107	14.0408	-2.28249	AT3G57490	Ribosomal protein S5 family protein	Protein translation, processing, and degradation: translation
comp28246_c0_seq2	196.966	76.1919	-1.37024	AT3G56340	Ribosomal protein S26e family protein	Protein translation, processing, and degradation: translation
comp28246_c0_seq3	174.699	76.7783	-1.1861	AT3G56340	Ribosomal protein S26e family protein	Protein translation, processing, and degradation: translation
comp27174_c0_seq3	189.542	67.0702	-1.49877	AT3G56340	Ribosomal protein S26e family protein	Protein translation, processing, and degradation: translation
comp27174_c0_seq2	236.484	87.3891	-1.43622	AT3G56340	Ribosomal protein S26e family protein	Protein translation, processing, and degradation: translation
comp24647_c0_seq1	159.703	61.2283	-1.38312	AT3G53740	Ribosomal protein L36e family protein	Protein translation, processing, and degradation: translation
comp26276_c0_seq2	218.736	94.6678	-1.20824	AT3G53740	Ribosomal protein L36e family protein	Protein translation, processing, and degradation: translation
comp20801_c0_seq1	128.094	62.8564	-1.02707	AT3G52590	UBIQUITIN EXTENSION PROTEIN 1	Protein translation, processing, and degradation: translation
comp18328_c0_seq1	132.478	45.6162	-1.53813	AT3G52590	UBIQUITIN EXTENSION PROTEIN 1	Protein translation, processing, and degradation: translation
comp23897_c0_seq1	341.965	159.608	-1.09932	AT3G52590	UBIQUITIN EXTENSION PROTEIN 1	Protein translation, processing, and degradation: translation
comp25730_c0_seq1	302.17	144.666	-1.06264	AT3G52590	UBIQUITIN EXTENSION PROTEIN 1	Protein translation, processing, and degradation: translation
comp32808_c0_seq6	155.521	77.0696	-1.01288	AT3G49010	40S RIBOSOMAL PROTEIN	Protein translation, processing, and degradation: translation
comp28686_c0_seq1	89.2222	40.5508	-1.13767	AT3G48930	EMBRYO DEFECTIVE 1080	Protein translation, processing, and degradation: translation
comp22769_c0_seq1	96.8177	47.1717	-1.03735	AT3G44590	60S acidic ribosomal protein family	Protein translation, processing, and degradation: translation
comp23246_c0_seq1	88.0334	43.1789	-1.02773	AT3G44590	60S acidic ribosomal protein family	Protein translation, processing, and degradation: translation
comp26333_c0_seq1	178.743	67.5254	-1.40438	AT3G44590	60S acidic ribosomal protein family	Protein translation, processing, and degradation: translation
comp25660_c0_seq1	161.813	61.4415	-1.39704	AT3G44590	60S acidic ribosomal protein family	Protein translation, processing, and degradation: translation
comp22740_c0_seq1	95.2698	45.6122	-1.0626	AT3G24830	Ribosomal protein L13 family protein	Protein translation, processing, and degradation: translation
comp27155_c0_seq1	97.3307	39.7856	-1.29065	AT3G24830	Ribosomal protein L13 family protein	Protein translation, processing, and degradation: translation
comp28537_c0_seq1	145.477	60.932	-1.25552	AT3G24830	Ribosomal protein L13 family protein	Protein translation, processing, and degradation: translation
comp22087_c0_seq1	162.813	80.0677	-1.02392	AT3G16780	RIBSOMAL PROTEIN LIKE 19B	Protein translation, processing, and degradation: translation
comp17633_c0_seq1	87.4974	35.3744	-1.30653	AT3G16080	Zinc-binding ribosomal protein family protein	Protein translation, processing, and degradation: translation
comp19886_c0_seq1	48.6896	23.6311	-1.04292	AT3G14600	Ribosomal protein L18ae/LX family protein	Protein translation, processing, and degradation: translation
comp26171_c0_seq1	185.566	64.7619	-1.51871	AT3G13580	Ribosomal protein L30/L7 family protein	Protein translation, processing, and degradation: translation
comp8902_c0_seq1	39.6304	12.5198	-1.6624	AT3G10950	Zinc-binding ribosomal protein family protein	Protein translation, processing, and degradation: translation
comp33148_c0_seq1	240.862	105.83	-1.18646	AT3G09630	Ribosomal protein L4/L1 family	Protein translation, processing, and degradation: translation
comp33046_c0_seq3	132.555	41.5763	-1.67276	AT3G09200	Ribosomal protein L10 family protein	Protein translation, processing, and degradation: translation
comp32963_c0_seq4	187.62	61.4685	-1.6099	AT3G09200	Ribosomal protein L10 family protein	Protein translation, processing, and degradation: translation
comp33046_c0_seq6	174.14	57.1999	-1.60617	AT3G09200	Ribosomal protein L10 family protein	Protein translation, processing, and degradation: translation
comp32963_c0_seq1	89.4209	34.7945	-1.36175	AT3G09200	Ribosomal protein L10 family protein	Protein translation, processing, and degradation: translation
comp12498_c0_seq1	199.586	72.335	-1.46424	AT3G06680	Ribosomal L29e protein family	Protein translation, processing, and degradation: translation
comp9076_c0_seq1	223.572	81.1847	-1.46146	AT3G06680	Ribosomal L29e protein family	Protein translation, processing, and degradation: translation
comp26508_c0_seq3	152.434	64.602	-1.23853	AT3G05560	Ribosomal L22e protein family	Protein translation, processing, and degradation: translation
comp26508_c0_seq6	149.826	69.7436	-1.10316	AT3G05560	Ribosomal L22e protein family	Protein translation, processing, and degradation: translation
comp28366_c0_seq1	144.355	67.9406	-1.08727	AT3G05560	Ribosomal L22e protein family	Protein translation, processing, and degradation: translation
comp26508_c0_seq4	136.361	54.6115	-1.32015	AT3G05560	Ribosomal L22e protein family	Protein translation, processing, and degradation: translation
comp28366_c0_seq2	123.861	50.1372	-1.30477	AT3G05560	Ribosomal L22e protein family	Protein translation, processing, and degradation: translation
comp28366_c0_seq3	133.535	58.5316	-1.18993	AT3G05560	Ribosomal L22e protein family	Protein translation, processing, and degradation: translation
comp26508_c0_seq5	130.563	58.3009	-1.16315	AT3G05560	Ribosomal L22e protein family	Protein translation, processing, and degradation: translation
comp30105_c0_seq1	217.094	78.6669	-1.46449	AT3G04400	EMBRYO DEFECTIVE 2171	Protein translation, processing, and degradation: translation
comp27547_c0_seq4	250.723	98.2853	-1.35105	AT3G04400	EMBRYO DEFECTIVE 2171	Protein translation, processing, and degradation: translation
comp30105_c0_seq3	224.929	91.5183	-1.29734	AT3G04400	EMBRYO DEFECTIVE 2171	Protein translation, processing, and degradation: translation
comp30105_c0_seq2	215.499	99.6275	-1.11307	AT3G04400	EMBRYO DEFECTIVE 2171	Protein translation, processing, and degradation: translation
comp24653_c0_seq1	119.103	47.1901	-1.33566	AT3G02080	Ribosomal protein S19e family protein	Protein translation, processing, and degradation: translation
comp31319_c0_seq1	96.0583	33.557	-1.5173	AT2G47610	Ribosomal protein L7Ae/L30e/S12e/Gadd45 family protein	Protein translation, processing, and degradation: translation
comp20809_c0_seq1	72.3947	15.2584	-2.24628	AT2G47610	Ribosomal protein L7Ae/L30e/S12e/Gadd45 family protein	Protein translation, processing, and degradation: translation
comp31319_c0_seq3	65.7631	29.1986	-1.17138	AT2G47610	Ribosomal protein L7Ae/L30e/S12e/Gadd45 family protein	Protein translation, processing, and degradation: translation
comp20782_c0_seq1	166.094	50.9913	-1.70368	AT2G47110	UBIQUITIN EXTENSION PROTEIN 6	Protein translation, processing, and degradation: translation
comp25751_c0_seq1	222.59	85.7774	-1.37572	AT2G47110	UBIQUITIN EXTENSION PROTEIN 6	Protein translation, processing, and degradation: translation
comp25751_c0_seq2	237.972	94.0568	-1.33919	AT2G47110	UBIQUITIN EXTENSION PROTEIN 6	Protein translation, processing, and degradation: translation
comp25751_c0_seq3	254.883	104.22	-1.2902	AT2G47110	UBIQUITIN EXTENSION PROTEIN 6	Protein translation, processing, and degradation: translation
comp20852_c0_seq1	162.877	49.7681	-1.71049	AT2G47110	UBIQUITIN EXTENSION PROTEIN 6	Protein translation, processing, and degradation: translation
comp32963_c0_seq3	63.421	20.0754	-1.65953	AT2G40010	Ribosomal protein L10 family protein	Protein translation, processing, and degradation: translation
comp25034_c0_seq1	178.045	76.225	-1.22391	AT2G39390	Ribosomal L29 family protein	Protein translation, processing, and degradation: translation
comp26184_c0_seq1	166.126	72.1657	-1.20289	AT2G39390	Ribosomal L29 family protein	Protein translation, processing, and degradation: translation
comp22833_c0_seq1	79.1658	39.4181	-1.00602	AT2G39390	Ribosomal L29 family protein	Protein translation, processing, and degradation: translation
comp28220_c0_seq1	260.011	129.804	-1.00224	AT2G27710	60S acidic ribosomal protein family	Protein translation, processing, and degradation: translation
comp26371_c0_seq1	219.123	71.4754	-1.61622	AT2G20450	Ribosomal protein L14	Protein translation, processing, and degradation: translation
comp25147_c0_seq1	247.326	80.7009	-1.61575	AT2G20450	Ribosomal protein L14	Protein translation, processing, and degradation: translation
comp27389_c0_seq1	148.816	71.3406	-1.06074	AT2G19740	Ribosomal protein L31e family protein	Protein translation, processing, and degradation: translation
comp26362_c0_seq1	168.223	81.092	-1.05274	AT2G19740	Ribosomal protein L31e family protein	Protein translation, processing, and degradation: translation
comp30575_c0_seq1	187.107	72.233	-1.37313	AT2G19730	Ribosomal L28e protein family	Protein translation, processing, and degradation: translation
comp30036_c0_seq2	168.216	66.4214	-1.34059	AT2G19730	Ribosomal L28e protein family	Protein translation, processing, and degradation: translation
comp25216_c0_seq1	47.5794	15.3538	-1.63174	AT2G18110	Translation elongation factor EF1B/ribosomal protein S6 family protein	Protein translation, processing, and degradation: translation
comp30789_c0_seq3	82.3877	31.972	-1.36562	AT2G09990	Ribosomal protein S5 domain 2-like superfamily protein	Protein translation, processing, and degradation: translation
comp30789_c0_seq7	65.1179	16.1035	-2.01568	AT2G09990	Ribosomal protein S5 domain 2-like superfamily protein	Protein translation, processing, and degradation: translation
comp29149_c0_seq3	125.508	56.3208	-1.15604	AT1G77940	Ribosomal protein L7Ae/L30e/S12e/Gadd45 family protein	Protein translation, processing, and degradation: translation
comp30746_c0_seq1	119.187	56.405	-1.07933	AT1G77940	Ribosomal protein L7Ae/L30e/S12e/Gadd45 family protein	Protein translation, processing, and degradation: translation
comp30746_c0_seq2	163.682	79.2522	-1.04637	AT1G77940	Ribosomal protein L7Ae/L30e/S12e/Gadd45 family protein	Protein translation, processing, and degradation: translation
comp29149_c0_seq4	147.953	69.8328	-1.08316	AT1G77940	Ribosomal protein L7Ae/L30e/S12e/Gadd45 family protein	Protein translation, processing, and degradation: translation
comp21023_c0_seq2	183.852	72.984	-1.33289	AT1G74270	Ribosomal protein L35Ae family protein	Protein translation, processing, and degradation: translation
comp24421_c0_seq1	100.823	43.167	-1.22383	AT1G74270	Ribosomal protein L35Ae family protein	Protein translation, processing, and degradation: translation
comp23604_c0_seq1	92.7292	41.574	-1.15734	AT1G74270	Ribosomal protein L35Ae family protein	Protein translation, processing, and degradation: translation
comp20518_c0_seq1	84.5635	38.5574	-1.13303	AT1G74270	Ribosomal protein L35Ae family protein	Protein translation, processing, and degradation: translation
comp26418_c0_seq1	68.5308	31.649	-1.11459	AT1G74050	Ribosomal protein L6 family protein	Protein translation, processing, and degradation: translation
comp30058_c0_seq1	227.522	113.082	-1.00863	AT1G74050	Ribosomal protein L6 family protein	Protein translation, processing, and degradation: translation
comp31522_c0_seq5	68.4629	27.62	-1.30961	AT1G72370	40S RIBOSOMAL PROTEIN SA	Protein translation, processing, and degradation: translation
comp28073_c0_seq1	172.722	71.6514	-1.26938	AT1G69620	RIBOSOMAL PROTEIN L34	Protein translation, processing, and degradation: translation
comp25505_c0_seq4	189.794	79.6343	-1.25298	AT1G69620	RIBOSOMAL PROTEIN L34	Protein translation, processing, and degradation: translation
comp25505_c0_seq1	231.22	99.4878	-1.21668	AT1G69620	RIBOSOMAL PROTEIN L34	Protein translation, processing, and degradation: translation
comp28073_c0_seq2	202.104	89.3121	-1.17817	AT1G69620	RIBOSOMAL PROTEIN L34	Protein translation, processing, and degradation: translation
comp26712_c0_seq1	23.9541	11.2482	-1.09058	AT1G52930	ARABIDOPSIS HOMOLOGUE OF YEAST BRX1 2	Protein translation, processing, and degradation: translation
comp24528_c0_seq1	23.7425	11.3305	-1.06726	AT1G52930	ARABIDOPSIS HOMOLOGUE OF YEAST BRX1 2	Protein translation, processing, and degradation: translation
comp26418_c0_seq2	88.0934	37.9117	-1.21639	AT1G52930	ARABIDOPSIS HOMOLOGUE OF YEAST BRX1 2	Protein translation, processing, and degradation: translation
comp28048_c0_seq1	62.2671	13.8943	-2.16397	AT1G48830	Ribosomal protein S7e family protein	Protein translation, processing, and degradation: translation
comp19807_c0_seq1	55.0037	17.4959	-1.65251	AT1G33140	PIGGYBACK2	Protein translation, processing, and degradation: translation
comp28323_c0_seq2	176.334	75.8195	-1.21767	AT1G33140	PIGGYBACK2	Protein translation, processing, and degradation: translation
comp25722_c0_seq1	58.7839	21.9989	-1.41799	AT1G33140	PIGGYBACK2	Protein translation, processing, and degradation: translation
comp28323_c0_seq1	276.762	106.445	-1.37853	AT1G33140	PIGGYBACK2	Protein translation, processing, and degradation: translation
comp32163_c0_seq1	151.855	60.4035	-1.32999	AT1G30230	EUKARYOTIC ELONGATION FACTOR 1B BETA 1	Protein translation, processing, and degradation: translation
comp32450_c0_seq1	152.719	62.6789	-1.28483	AT1G30230	EUKARYOTIC ELONGATION FACTOR 1B BETA 1	Protein translation, processing, and degradation: translation
comp31722_c0_seq3	226.667	77.745	-1.54375	AT1G26910	RIBOSOMAL PROTEIN L10 B	Protein translation, processing, and degradation: translation
comp31722_c0_seq4	169.722	70.2931	-1.27172	AT1G26910	RIBOSOMAL PROTEIN L10 B	Protein translation, processing, and degradation: translation
comp31722_c0_seq1	217.022	100.133	-1.11593	AT1G26910	RIBOSOMAL PROTEIN L10 B	Protein translation, processing, and degradation: translation
comp21374_c0_seq1	81.6288	40.26	-1.01973	AT1G26880	Ribosomal protein L34e superfamily protein	Protein translation, processing, and degradation: translation
comp28235_c0_seq1	51.1706	19.4704	-1.39403	AT1G23290	RIBOSOMAL PROTEIN L27A	Protein translation, processing, and degradation: translation
comp27991_c0_seq1	141.311	48.2164	-1.55127	AT1G23290	RIBOSOMAL PROTEIN L27A	Protein translation, processing, and degradation: translation
comp23301_c0_seq1	151.878	49.6547	-1.61291	AT1G23290	RIBOSOMAL PROTEIN L27A	Protein translation, processing, and degradation: translation
comp30913_c0_seq3	150.716	73.6394	-1.03329	AT1G23290	RIBOSOMAL PROTEIN L27A	Protein translation, processing, and degradation: translation
comp30457_c0_seq1	109.237	43.7265	-1.32088	AT1G18540	Ribosomal protein L6 family protein	Protein translation, processing, and degradation: translation
comp5674_c0_seq1	29.8702	11.653	-1.35801	AT1G16740	Ribosomal protein L20	Protein translation, processing, and degradation: translation
comp24822_c0_seq1	158.587	73.4488	-1.11046	AT1G15250	Zinc-binding ribosomal protein family protein	Protein translation, processing, and degradation: translation
comp29239_c0_seq2	130.098	61.9456	-1.07053	AT1G15250	Zinc-binding ribosomal protein family protein	Protein translation, processing, and degradation: translation
comp29239_c0_seq1	96.9547	48.2298	-1.00739	AT1G15250	Zinc-binding ribosomal protein family protein	Protein translation, processing, and degradation: translation
comp18421_c0_seq1	119.822	43.2555	-1.46994	AT1G08360	Ribosomal protein L1p/L10e family	Protein translation, processing, and degradation: translation
comp41114_c0_seq1	25.3908	11.522	-1.13991	AT2G46280	TGF-BETA RECEPTOR INTERACTING PROTEIN 1	Protein translation, processing, and degradation: translation
comp4915_c0_seq1	25.2538	11.0392	-1.19387	AT2G46280	TGF-BETA RECEPTOR INTERACTING PROTEIN 1	Protein translation, processing, and degradation: translation
comp31954_c0_seq1	254.705	116.699	-1.12604	AT4G34670	Ribosomal protein S3Ae	Protein translation, processing, and degradation: translation
comp22689_c0_seq1	222.92	97.8232	-1.18827	AT4G00100	RIBOSOMAL PROTEIN S13A	Protein translation, processing, and degradation: translation
comp23722_c0_seq1	44.9838	17.4322	-1.36766	AT4G00100	RIBOSOMAL PROTEIN S13A	Protein translation, processing, and degradation: translation
comp26183_c0_seq1	154.063	62.348	-1.30511	AT2G44120	Ribosomal protein L30/L7 family protein	Protein translation, processing, and degradation: translation
comp18445_c0_seq1	107.223	40.1457	-1.4173	AT2G27530	PIGGYBACK1	Protein translation, processing, and degradation: translation
comp30934_c0_seq1	29.5672	12.8939	-1.19731	AT4G20980	Eukaryotic translation initiation factor 3 subunit 7 (eIF-3)	Protein translation, processing, and degradation: translation
comp27791_c0_seq1	249.39	103.58	-1.26765	AT4G25890	60S acidic ribosomal protein family	Protein translation, processing, and degradation: translation
comp27050_c0_seq1	220.628	92.2273	-1.25835	AT4G25890	60S acidic ribosomal protein family	Protein translation, processing, and degradation: translation
comp29465_c0_seq4	66.7398	27.0512	-1.30286	AT5G10360	RIBOSOMAL PROTEIN SMALL SUBUNIT 6B	Protein translation, processing, and degradation: translation
comp23061_c0_seq1	130.483	63.7594	-1.03315	AT3G11940	RIBOSOMAL PROTEIN 5A	Protein translation, processing, and degradation: translation
comp21940_c0_seq1	212.349	105.906	-1.00366	AT3G11940	RIBOSOMAL PROTEIN 5A	Protein translation, processing, and degradation: translation
comp21559_c0_seq2	74.425	33.3527	-1.15798	AT4G31985	Ribosomal protein L39 family protein	Protein translation, processing, and degradation: translation
comp18070_c0_seq1	64.3866	26.3063	-1.29135	AT2G34480	Encodes a nuclear localized member of the ribosomal L18ae/LX protein family	Protein translation, processing, and degradation: translation
comp12101_c0_seq1	62.4575	26.72	-1.22496	AT5G08180	Ribosomal protein L7Ae/L30e/S12e/Gadd45 family protein	Protein translation, processing, and degradation: translation
comp17759_c0_seq1	58.2388	25.1504	-1.2114	AT5G08180	Ribosomal protein L7Ae/L30e/S12e/Gadd45 family protein	Protein translation, processing, and degradation: translation
comp23392_c0_seq1	22.2613	10.4275	-1.09414	AT4G32915	protein_coding	Protein translation, processing, and degradation: translation
comp22749_c0_seq1	23.2651	10.9808	-1.08319	AT4G32915	protein_coding	Protein translation, processing, and degradation: translation
comp30893_c0_seq2	106.537	43.4521	-1.29386	AT4G31700	RIBOSOMAL PROTEIN S6	Protein translation, processing, and degradation: translation
comp29465_c0_seq3	119.5	49.0971	-1.2833	AT4G31700	RIBOSOMAL PROTEIN S6	Protein translation, processing, and degradation: translation
comp29465_c0_seq1	105.789	44.201	-1.25904	AT4G31700	RIBOSOMAL PROTEIN S6	Protein translation, processing, and degradation: translation
comp29465_c0_seq2	115.622	48.501	-1.25333	AT4G31700	RIBOSOMAL PROTEIN S6	Protein translation, processing, and degradation: translation
comp8897_c0_seq1	102.615	45.5058	-1.17312	AT4G14320	Zinc-binding ribosomal protein family protein	Protein translation, processing, and degradation: translation
comp28281_c0_seq3	135.788	64.0726	-1.08358	AT4G14320	Zinc-binding ribosomal protein family protein	Protein translation, processing, and degradation: translation
comp28741_c0_seq2	137.954	65.4804	-1.07505	AT4G14320	Zinc-binding ribosomal protein family protein	Protein translation, processing, and degradation: translation
comp22655_c0_seq1	23.0396	10.3605	-1.15303	AT3G59540	Ribosomal L38e protein family	Protein translation, processing, and degradation: translation
comp26174_c0_seq2	154.161	56.8638	-1.43885	AT3G59540	Ribosomal L38e protein family	Protein translation, processing, and degradation: translation
comp20701_c0_seq1	146.311	57.2295	-1.3542	AT3G49910	Translation protein SH3-like family protein	Protein translation, processing, and degradation: translation
comp26996_c0_seq1	100.506	47.9078	-1.06896	AT3G49910	Translation protein SH3-like family protein	Protein translation, processing, and degradation: translation
comp24810_c0_seq1	98.3876	48.747	-1.01316	AT3G49910	Translation protein SH3-like family protein	Protein translation, processing, and degradation: translation
comp12353_c0_seq1	133.673	66.4465	-1.00845	AT3G49910	Translation protein SH3-like family protein	Protein translation, processing, and degradation: translation
comp24512_c0_seq5	177.757	88.2723	-1.00987	AT3G10950	Zinc-binding ribosomal protein family protein	Protein translation, processing, and degradation: translation
comp21453_c0_seq1	291.42	144.749	-1.00954	AT3G04920	Ribosomal protein S24e family protein	Protein translation, processing, and degradation: translation
comp21615_c0_seq1	107.944	50.4654	-1.09691	AT3G04920	Ribosomal protein S24e family protein	Protein translation, processing, and degradation: translation
comp26679_c0_seq1	71.5574	33.6967	-1.08649	AT3G04920	Ribosomal protein S24e family protein	Protein translation, processing, and degradation: translation
comp25708_c0_seq1	62.1686	30.1382	-1.04459	AT3G04920	Ribosomal protein S24e family protein	Protein translation, processing, and degradation: translation
comp30043_c0_seq2	126.83	45.8222	-1.46877	AT2G39460	RIBOSOMAL PROTEIN L23A	Protein translation, processing, and degradation: translation
comp30733_c0_seq2	254.986	82.1463	-1.63415	AT2G39460	RIBOSOMAL PROTEIN L23A	Protein translation, processing, and degradation: translation
comp30043_c0_seq1	238.463	78.0829	-1.61068	AT2G39460	RIBOSOMAL PROTEIN L23A	Protein translation, processing, and degradation: translation
comp29974_c0_seq1	99.8549	32.3317	-1.62688	AT2G37190	Ribosomal protein L11 family protein	Protein translation, processing, and degradation: translation
comp29580_c0_seq1	89.1851	29.2936	-1.60621	AT2G37190	Ribosomal protein L11 family protein	Protein translation, processing, and degradation: translation
comp29974_c0_seq2	122.747	45.7311	-1.42444	AT2G37190	Ribosomal protein L11 family protein	Protein translation, processing, and degradation: translation
comp29580_c0_seq3	115.659	43.6023	-1.4074	AT2G37190	Ribosomal protein L11 family protein	Protein translation, processing, and degradation: translation
comp29599_c0_seq1	199.634	82.4809	-1.27523	AT2G37190	Ribosomal protein L11 family protein	Protein translation, processing, and degradation: translation
comp28381_c0_seq1	178.81	74.8086	-1.25715	AT2G37190	Ribosomal protein L11 family protein	Protein translation, processing, and degradation: translation
comp29580_c0_seq2	40.9896	10.7729	-1.92785	AT2G37190	Ribosomal protein L11 family protein	Protein translation, processing, and degradation: translation
comp29317_c0_seq2	153.619	66.5538	-1.20676	AT2G36620	RIBOSOMAL PROTEIN L24	Protein translation, processing, and degradation: translation
comp29317_c0_seq4	221.333	99.876	-1.14801	AT2G36620	RIBOSOMAL PROTEIN L24	Protein translation, processing, and degradation: translation
comp29317_c0_seq3	179.984	87.6036	-1.03881	AT2G36620	RIBOSOMAL PROTEIN L24	Protein translation, processing, and degradation: translation
comp27711_c0_seq1	241.579	108.133	-1.15968	AT2G36620	RIBOSOMAL PROTEIN L24	Protein translation, processing, and degradation: translation
comp30789_c0_seq9	137.513	58.5122	-1.23276	AT2G09990	Ribosomal protein S5 domain 2-like superfamily protein	Protein translation, processing, and degradation: translation
comp29705_c0_seq3	179.392	77.2825	-1.21491	AT2G09990	Ribosomal protein S5 domain 2-like superfamily protein	Protein translation, processing, and degradation: translation
comp30789_c0_seq10	137.75	60.9096	-1.17731	AT2G09990	Ribosomal protein S5 domain 2-like superfamily protein	Protein translation, processing, and degradation: translation
comp30789_c0_seq6	164.762	73.8064	-1.15856	AT2G09990	Ribosomal protein S5 domain 2-like superfamily protein	Protein translation, processing, and degradation: translation
comp29705_c0_seq1	131.111	61.4118	-1.0942	AT2G09990	Ribosomal protein S5 domain 2-like superfamily protein	Protein translation, processing, and degradation: translation
comp29705_c0_seq4	161.792	75.9221	-1.09155	AT2G09990	Ribosomal protein S5 domain 2-like superfamily protein	Protein translation, processing, and degradation: translation
comp26114_c0_seq1	21.7803	10.8783	-1.00158	AT1G80620	S15/NS1, RNA-binding protein	Protein translation, processing, and degradation: translation
comp16866_c0_seq1	54.6643	22.9883	-1.2497	AT1G72370	40S RIBOSOMAL PROTEIN SA	Protein translation, processing, and degradation: translation
comp22633_c0_seq1	89.8112	34.9341	-1.36226	AT1G72370	40S RIBOSOMAL PROTEIN SA	Protein translation, processing, and degradation: translation
comp31522_c0_seq1	68.0551	26.8996	-1.33912	AT1G72370	40S RIBOSOMAL PROTEIN SA	Protein translation, processing, and degradation: translation
comp31522_c0_seq4	132.778	42.4574	-1.64493	AT1G72370	40S RIBOSOMAL PROTEIN SA	Protein translation, processing, and degradation: translation
comp17928_c0_seq1	67.666	16.859	-2.00491	AT1G67430	Ribosomal protein L22p/L17e family protein	Protein translation, processing, and degradation: translation
comp33064_c0_seq6	118.137	58.0406	-1.02532	AT1G57720	Translation elongation factor EF1B, gamma chain	Protein translation, processing, and degradation: translation
comp30732_c0_seq1	191.034	77.3969	-1.30348	AT1G15930	Ribosomal protein L7Ae/L30e/S12e/Gadd45 family protei	Protein translation, processing, and degradation: translation
comp30147_c0_seq1	215.15	87.256	-1.30202	AT1G15930	Ribosomal protein L7Ae/L30e/S12e/Gadd45 family protei	Protein translation, processing, and degradation: translation
comp29068_c0_seq1	79.7785	34.842	-1.19517	AT1G15930	Ribosomal protein L7Ae/L30e/S12e/Gadd45 family protei	Protein translation, processing, and degradation: translation
comp31590_c0_seq1	176.217	63.4862	-1.47284	AT1G02780	EMBRYO DEFECTIVE 2386	Protein translation, processing, and degradation: translation
comp30796_c0_seq1	166.191	61.2594	-1.43984	AT1G02780	EMBRYO DEFECTIVE 2386	Protein translation, processing, and degradation: translation
comp30796_c0_seq4	221.323	103.676	-1.09407	AT1G02780	EMBRYO DEFECTIVE 2386	Protein translation, processing, and degradation: translation
comp29151_c0_seq1	118.299	51.8631	-1.18965	AT1G48920	NUCLEOLIN LIKE 1	Protein translation, processing, and degradation: rRNA processing, ribosome biosynthesis, and vascular pattern formation
comp16856_c0_seq1	30.9957	14.6563	-1.08054	AT3G22660	rRNA processing protein-related	Protein translation, processing, and degradation: rRNA processing, ribosomal large subunit biogenesis
comp26030_c0_seq1	49.5237	17.4794	-1.50246	AT1G56110	HOMOLOG OF NUCLEOLAR PROTEIN NOP56	Protein translation, processing, and degradation: rRNA modification
comp30853_c0_seq1	37.6043	16.2109	-1.21394	AT5G42240	SERINE CARBOXYPEPTIDASE-LIKE 42	Protein translation, processing, and degradation: proteolysis, proteolysis involved in cellular protein catabolic process
comp32362_c0_seq1	56.9189	11.2731	-2.33602	AT3G54400	Eukaryotic aspartyl protease family protein	Protein translation, processing, and degradation: proteolysis
comp32399_c0_seq1	63.6202	30.6985	-1.05131	AT1G25510	Eukaryotic aspartyl protease family protein	Protein translation, processing, and degradation: proteolysis
comp32865_c0_seq1	69.1277	27.1771	-1.34687	AT1G25510	Eukaryotic aspartyl protease family protein	Protein translation, processing, and degradation: proteolysis
comp19339_c0_seq1	24.1113	11.8968	-1.01914	AT1G50380	Prolyl oligopeptidase family protein	Protein translation, processing, and degradation: proteolysis
comp17846_c0_seq1	78.7214	36.7864	-1.09758	AT3G09440	Heat shock protein 70 (Hsp 70) family protein	Protein translation, processing, and degradation: protein folding, response to cadmium ion, response to heat, response to karrikin, response to virus
comp25187_c0_seq1	59.3965	17.3335	-1.77681	AT1G56410	EARLY-RESPONSIVE TO DEHYDRATION 2	Protein translation, processing, and degradation: protein folding, response to cadmium ion, response to heat
comp28456_c0_seq1	63.317	22.8461	-1.47064	AT2G16600	CYCLOPHILIN 19	Protein translation, processing, and degradation: protein folding, protein peptidyl-prolyl isomerization, signal transduction
comp27553_c0_seq1	55.1426	20.3034	-1.44144	AT2G16600	CYCLOPHILIN 19	Protein translation, processing, and degradation: protein folding, protein peptidyl-prolyl isomerization, signal transduction
comp24014_c0_seq1	642.426	304.442	-1.07736	AT2G16600	CYCLOPHILIN 19	Protein translation, processing, and degradation: protein folding, protein peptidyl-prolyl isomerization, signal transduction
comp23467_c0_seq1	165.772	80.9073	-1.03485	AT2G16600	CYCLOPHILIN 19	Protein translation, processing, and degradation: protein folding, protein peptidyl-prolyl isomerization, signal transduction
comp30891_c0_seq1	37.4188	16.1967	-1.20807	AT3G03960	TCP-1/cpn60 chaperonin family protein	Protein translation, processing, and degradation: positive regulation of transport, protein folding
comp20138_c0_seq1	29.1289	14.2619	-1.03028	AT1G61790	OLIGOSACCHARYLTRANSFERASE SUBUNIT 3/6	Protein translation, processing, and degradation: pollen tube reception, protein N-linked glycosylation, protein N-linked glycosylation via asparagine
comp31275_c0_seq1	43.4286	18.9606	-1.19564	AT4G34980	SUBTILISIN-LIKE SERINE PROTEASE 2	Protein translation, processing, and degradation: metabolic process, plant-type cell wall modification, proteolysis
comp30532_c0_seq1	43.7216	19.1057	-1.19435	AT4G34980	SUBTILISIN-LIKE SERINE PROTEASE 2	Protein translation, processing, and degradation: metabolic process, plant-type cell wall modification, proteolysis
comp32840_c0_seq2	95.2396	46.1331	-1.04576	AT4G32940	GAMMA VACUOLAR PROCESSING ENZYME	Protein translation, processing, and degradation: leaf senescence, proteolysis, proteolysis involved in cellular protein catabolic process, response to ethylene, response to jasmonic acid, response to salicylic acid, response to wounding, vacuolar protein processing
comp26910_c0_seq1	21.498	10.1225	-1.08664	AT2G20580	26S PROTEASOME REGULATORY SUBUNIT S2 1A	Protein translation, processing, and degradation: innate immune response, proteasome-mediated ubiquitin-dependent protein catabolic process, protein catabolic process, regulation of cell cycle, response to salicylic acid, ubiquitin-dependent protein catabolic process
comp26409_c0_seq2	37.1034	17.5989	-1.07607	AT3G20050	T-COMPLEX PROTEIN 1 ALPHA SUBUNIT	Protein translation, processing, and degradation: 'de novo' protein folding, chaperone-mediated protein folding
comp27532_c0_seq2	35.8159	17.8439	-1.00517	AT3G20050	T-COMPLEX PROTEIN 1 ALPHA SUBUNIT	Protein translation, processing, and degradation: 'de novo' protein folding, chaperone-mediated protein folding
comp27794_c0_seq2	46.9989	18.781	-1.32335	AT3G46560	TRANSLOCASE OF THE INNER MEMBRANE 9	Protein translation, processing, and degradation: chaperone-mediated protein transport, embryo development ending in seed dormancy, mitochondrion organization, protein import into mitochondrial inner membrane, protein targeting to mitochondrion
comp27794_c0_seq1	43.9049	18.2365	-1.26756	AT3G46560	TRANSLOCASE OF THE INNER MEMBRANE 9	Protein translation, processing, and degradation: chaperone-mediated protein transport, embryo development ending in seed dormancy, mitochondrion organization, protein import into mitochondrial inner membrane, protein targeting to mitochondrion
comp33242_c0_seq1	82.5167	31.6255	-1.3836	AT5G56030	HEAT SHOCK PROTEIN 90.2	Protein translation, processing, and degradation: chaperone-mediated protein complex assembly, chaperone-mediated protein folding, defense response, defense response to bacterium, incompatible interaction, flower development, heat acclimation, leaf development, negative regulation of seed germination, protein folding, protein stabilization, response to heat, response to salt stress, response to s…
comp33242_c0_seq7	170.153	78.5851	-1.1145	AT5G56030	HEAT SHOCK PROTEIN 90.2	Protein translation, processing, and degradation: chaperone-mediated protein complex assembly, chaperone-mediated protein folding, defense response, defense response to bacterium, incompatible interaction, flower development, heat acclimation, leaf development, negative regulation of seed germination, protein folding, protein stabilization, response to heat, response to salt stress, response to s…
comp4973_c0_seq1	30.6193	14.9247	-1.03674	AT5G56030	HEAT SHOCK PROTEIN 90.2	Protein translation, processing, and degradation: chaperone-mediated protein complex assembly, chaperone-mediated protein folding, defense response, defense response to bacterium, incompatible interaction, flower development, heat acclimation, leaf development, negative regulation of seed germination, protein folding, protein stabilization, response to heat, response to salt stress, response to s…
comp23717_c0_seq1	37.1138	12.078	-1.61957	AT1G14980	CHAPERONIN 10	Protein translation, processing, and degradation: chaperone mediated protein folding requiring cofactor, positive regulation of superoxide dismutase activity, response to cadmium ion, response to cold, response to unfolded protein
comp25992_c0_seq1	64.5137	19.2751	-1.74287	AT1G14980	CHAPERONIN 10	Protein translation, processing, and degradation: chaperone mediated protein folding requiring cofactor, positive regulation of superoxide dismutase activity, response to cadmium ion, response to cold, response to unfolded protein
comp17838_c0_seq1	58.5759	18.9215	-1.63028	AT1G14980	CHAPERONIN 10	Protein translation, processing, and degradation: chaperone mediated protein folding requiring cofactor, positive regulation of superoxide dismutase activity, response to cadmium ion, response to cold, response to unfolded protein
comp36013_c0_seq1	56.1605	14.9556	-1.90887	AT1G14980	CHAPERONIN 10	Protein translation, processing, and degradation: chaperone mediated protein folding requiring cofactor, positive regulation of superoxide dismutase activity, response to cadmium ion, response to cold, response to unfolded protein
comp31755_c0_seq1	132.938	60.9629	-1.12475	AT5G20720	CHAPERONIN 20	Protein translation, processing, and degradation: chaperone mediated protein folding requiring cofactor, positive regulation of superoxide dismutase activity, response to cadmium ion, response to cold, response to unfolded protein
comp31363_c0_seq4	133.639	61.5088	-1.11947	AT5G20720	CHAPERONIN 20	Protein translation, processing, and degradation: chaperone mediated protein folding requiring cofactor, positive regulation of superoxide dismutase activity, response to cadmium ion, response to cold, response to unfolded protein
comp31363_c0_seq1	128.175	59.2961	-1.11211	AT5G20720	CHAPERONIN 20	Protein translation, processing, and degradation: chaperone mediated protein folding requiring cofactor, positive regulation of superoxide dismutase activity, response to cadmium ion, response to cold, response to unfolded protein
comp31363_c0_seq3	129.19	63.0021	-1.03603	AT5G20720	CHAPERONIN 20	Protein translation, processing, and degradation: chaperone mediated protein folding requiring cofactor, positive regulation of superoxide dismutase activity, response to cadmium ion, response to cold, response to unfolded protein
comp24424_c0_seq2	47.1252	23.176	-1.02387	AT5G03240	POLYUBIQUITIN 3	Protein translation, processing, and degradation: cellular protein modification process, response to UV-B, ubiquitin-dependent protein catabolic process
comp32334_c0_seq2	47.426	21.8377	-1.11886	AT3G23990	HEAT SHOCK PROTEIN 60	Protein translation, processing, and degradation
comp32667_c0_seq8	72.6326	33.1139	-1.13318	AT2G42590	GENERAL REGULATORY FACTOR 9	Protein translation, processing, and degradation
comp32667_c0_seq13	64.315	28.7964	-1.15927	AT2G42590	GENERAL REGULATORY FACTOR 9	Protein translation, processing, and degradation
comp32667_c0_seq10	48.9715	23.6864	-1.04788	AT2G42590	GENERAL REGULATORY FACTOR 9	Protein translation, processing, and degradation
comp22734_c0_seq1	122.511	55.8964	-1.13209	AT5G13120	PHOTOSYNTHETIC NDH SUBCOMPLEX L 5	Metaoblism: Photosynthesis
comp33246_c0_seq1	65.9758	30.3007	-1.12258	AT4G13930	SERINE HYDROXYMETHYLTRANSFERASE 4	Metaoblism: Photorespiration
comp32629_c0_seq2	54.9262	21.3272	-1.3648	AT2G44160	METHYLENETETRAHYDROFOLATE REDUCTASE 2	Metaoblism: Photorespiration
comp25828_c0_seq1	27.4626	11.5939	-1.2441	AT2G27820	AROGENATE DEHYDRATASE 3	Metaoblism: phenylalanine biosynthesis
comp25548_c0_seq1	24.219	12.0544	-1.00658	AT2G07050	CYCLOARTENOL SYNTHASE	Metaoblism: pentacyclic triterpenoid biosynthetic process, pollen development, thylakoid membrane organization
comp24636_c0_seq1	36.7392	16.5081	-1.15414	AT1G74110	CYTOCHROME P450, FAMILY 78, SUBFAMILY A, POLYPEPTIDE 10	Metaoblism: oxidation-reduction process, secondary metabolite biosynthetic process
comp30193_c0_seq1	36.6008	15.5312	-1.2367	AT5G20080	FAD/NAD(P)-binding oxidoreductase	Metaoblism: oxidation-reduction process, response to salt stress
comp29903_c0_seq1	38.2966	17.0819	-1.16474	AT1G12570	Glucose-methanol-choline (GMC) oxidoreductase family protein	Metaoblism: oxidation-reduction process
comp29053_c0_seq1	35.2109	12.2671	-1.52123	AT4G35630	PHOSPHOSERINE AMINOTRANSFERASE 1	Metaoblism: hotorespiration
comp31597_c0_seq2	48.8424	18.806	-1.37694	AT3G14790	RHAMNOSE BIOSYNTHESIS 3	Metabolism: UDP-rhamnose biosynthetic process, nucleotide-sugar metabolic process, oxidation-reduction process
comp31597_c0_seq1	53.5889	16.5107	-1.69853	AT1G78570	RHAMNOSE BIOSYNTHESIS 1	Metabolism: UDP-rhamnose biosynthetic process, auxin efflux, cell differentiation, cell wall organization, flavonol biosynthetic process, nucleotide-sugar metabolic process, oxidation-reduction process, regulation of cell proliferation
comp29640_c0_seq1	22.6229	11.103	-1.02684	AT1G78570	RHAMNOSE BIOSYNTHESIS 1	Metabolism: UDP-rhamnose biosynthetic process, auxin efflux, cell differentiation, cell wall organization, flavonol biosynthetic process, nucleotide-sugar metabolic process, oxidation-reduction process, regulation of cell proliferation
comp31597_c0_seq4	42.8915	17.3508	-1.30569	AT1G78570	RHAMNOSE BIOSYNTHESIS 1	Metabolism: UDP-rhamnose biosynthetic process, auxin efflux, cell differentiation, cell wall organization, flavonol biosynthetic process, nucleotide-sugar metabolic process, oxidation-reduction process, regulation of cell proliferation
comp32302_c0_seq4	31.193	10.047	-1.63446	AT3G29360	UDP-GLUCOSE DEHYDROGENASE 2	Metabolism: UDP-glucuronate biosynthetic process, carbohydrate metabolic process, cell wall pectin metabolic process, glycosaminoglycan biosynthetic process, oxidation-reduction process
comp32179_c0_seq2	27.6848	10.2653	-1.43132	AT3G29360	UDP-GLUCOSE DEHYDROGENASE 2	Metabolism: UDP-glucuronate biosynthetic process, carbohydrate metabolic process, cell wall pectin metabolic process, glycosaminoglycan biosynthetic process, oxidation-reduction process
comp30765_c0_seq1	59.6782	16.4227	-1.86151	AT5G13710	STEROL METHYLTRANSFERASE 1	Metabolism: sterol biosynthetic process
comp29368_c0_seq2	57.8942	15.9536	-1.85954	AT5G13710	STEROL METHYLTRANSFERASE 1	Metabolism: sterol biosynthetic process
comp28648_c0_seq1	26.9115	12.0722	-1.15653	AT4G12110	STEROL-4ALPHA-METHYL OXIDASE 1-1	Metabolism: sterol biosynthetic process
comp28326_c0_seq2	26.3815	11.9378	-1.144	AT4G12110	STEROL-4ALPHA-METHYL OXIDASE 1-1	Metabolism: sterol biosynthetic process
comp28490_c0_seq1	33.2049	16.3508	-1.02204	AT1G11680	putative obtusifoliol 14-alpha demethylase	Metabolism: sterol biosynthetic process
comp21241_c0_seq1	87.4259	42.3297	-1.04639	AT2G36880	METHIONINE ADENOSYLTRANSFERASE 3	Metabolism: S-adenosylmethionine biosynthetic process, lignin biosynthetic process, one-carbon metabolic process, pollen tube growth
comp12240_c0_seq1	42.6461	18.7021	-1.18921	AT4G01850	S-ADENOSYLMETHIONINE SYNTHETASE 2	Metabolism: S-adenosylmethionine biosynthetic process, cellular response to iron ion, one-carbon metabolic process, response to cytokinin
comp22096_c0_seq1	32.2273	10.3224	-1.64251	AT4G01850	S-ADENOSYLMETHIONINE SYNTHETASE 2	Metabolism: S-adenosylmethionine biosynthetic process, cellular response to iron ion, one-carbon metabolic process, response to cytokinin
comp9911_c0_seq1	122.348	60.9996	-1.00412	AT4G01850	S-ADENOSYLMETHIONINE SYNTHETASE 2	Metabolism: S-adenosylmethionine biosynthetic process, cellular response to iron ion, one-carbon metabolic process, response to cytokinin
comp5682_c0_seq1	28.6976	11.0555	-1.37616	AT4G01850	S-ADENOSYLMETHIONINE SYNTHETASE 2	Metabolism: S-adenosylmethionine biosynthetic process, cellular response to iron ion, one-carbon metabolic process, response to cytokinin
comp32748_c0_seq7	188.42	87.2419	-1.11086	AT1G02500	S-ADENOSYLMETHIONINE SYNTHETASE-1	Metabolism: S-adenosylmethionine biosynthetic process, cellular response to iron ion, ethylene biosynthetic process, one-carbon metabolic process, response to cadmium ion, response to salt stress
comp32837_c0_seq2	100.873	47.5253	-1.08577	AT1G02500	S-ADENOSYLMETHIONINE SYNTHETASE 1	Metabolism: S-adenosylmethionine biosynthetic process, cellular response to iron ion, ethylene biosynthetic process, one-carbon metabolic process, response to cadmium ion, response to salt stress
comp17305_c0_seq1	26.1757	12.1752	-1.10429	AT4G13940	S-ADENOSYL-L-HOMOCYSTEIN HYDROLASE 1	Metabolism: S-adenosylhomocysteine catabolic process, S-adenosylmethionine cycle, embryo development ending in seed dormancy, methylation-dependent chromatin silencing, one-carbon metabolic process, posttranscriptional gene silencing
comp31032_c0_seq2	136.493	62.984	-1.11577	AT5G08690	mitochondrial ATP synthase beta-subunit	Metabolism: respiration
comp31032_c0_seq1	109.894	52.3905	-1.06873	AT5G08690	mitochondrial ATP synthase beta-subunit	Metabolism: respiration
comp25890_c0_seq1	50.6312	21.2856	-1.25015	AT2G21870	MALE GAMETOPHYTE DEFECTIVE 1/FAd subunit of mitochondrial F1F0-ATP synthase	Metabolism: respiration
comp19399_c0_seq1	45.6333	21.6499	-1.07573	AT2G21870	MALE GAMETOPHYTE DEFECTIVE 1/FAd subunit of mitochondrial F1F0-ATP synthase	Metabolism: respiration
comp23997_c0_seq1	45.3014	22.343	-1.01973	AT2G21870	MALE GAMETOPHYTE DEFECTIVE 1/FAd subunit of mitochondrial F1F0-ATP synthase	Metabolism: respiration
comp27910_c0_seq1	101.816	40.8512	-1.31751	AT1G51650	ATP synthase epsilon chain, mitochondrial	Metabolism: respiration
comp28170_c0_seq1	97.8448	40.4467	-1.27447	AT1G51650	ATP synthase epsilon chain, mitochondrial	Metabolism: respiration
comp31608_c0_seq1	40.7518	17.3773	-1.22966	AT4G34710	ARGININE DECARBOXYLASE 2	Metabolism: polyamine (PA) biosynthesis
comp5150_c0_seq1	29.6131	10.3389	-1.51816	AT4G12420	SKU5	Metabolism: oxidation-reduction process
comp32813_c0_seq1	240.032	104.826	-1.19522	AT4G09320	NUCLEOSIDE DIPHOSPHATE KINASE 1	Metabolism: nucleoside triphosphate biosynthetic process, purine nucleotide metabolic process, pyrimidine nucleotide metabolic process, response to cadmium ion, response to salt stress
comp32661_c0_seq1	201.843	80.7985	-1.32083	AT4G09320	NUCLEOSIDE DIPHOSPHATE KINASE 1	Metabolism: nucleoside triphosphate biosynthetic process, purine nucleotide metabolic process, pyrimidine nucleotide metabolic process, response to cadmium ion, response to salt stress
comp26862_c0_seq1	23.4036	10.6379	-1.13751	AT2G42910	Phosphoribosyltransferase family protein	Metabolism: nucleoside metabolic process, nucleotide biosynthetic process, phosphorylation
comp30025_c0_seq1	44.2128	16.8748	-1.38959	AT3G63410	VITAMIN E DEFECTIVE 3	Metabolism: methylation, plastoquinone biosynthetic process, vitamin E biosynthetic process
comp24544_c0_seq2	32.9006	13.3468	-1.30162	AT4G33680	ABERRANT GROWTH AND DEATH 2	Metabolism: lysine biosynthetic process via diaminopimelate, response to cytokinin, systemic acquired resistance, salicylic acid mediated signaling pathway
comp28629_c0_seq1	34.7327	12.7384	-1.44711	AT2G05830	5-METHYLTHIORIBOSE-1-PHOSPHATE-ISOMERASE1	Metabolism: L-methionine biosynthetic process from methylthioadenosine, cellular biosynthetic process, cellular response to ethylene stimulus, cellular response to iron ion, cellular response to nitric oxide, translational initiation
comp21231_c0_seq1	212.557	40.2854	-2.39952	AT5G59320	LIPID TRANSFER PROTEIN 3	Metabolism: lipid transport, response to abscisic acid, response to water deprivation
comp26369_c0_seq1	204.74	45.2063	-2.1792	AT5G59320	LIPID TRANSFER PROTEIN 3	Metabolism: lipid transport, response to abscisic acid, response to water deprivation
comp26369_c0_seq3	194.581	54.0603	-1.84773	AT5G59320	LIPID TRANSFER PROTEIN 3	Metabolism: lipid transport, response to abscisic acid, response to water deprivation
comp28174_c0_seq1	213.713	95.8475	-1.15686	AT5G59320	LIPID TRANSFER PROTEIN 3	Metabolism: lipid transport, response to abscisic acid, response to water deprivation
comp22182_c0_seq1	50.4257	22.7055	-1.15112	AT3G18280	Bifunctional inhibitor/lipid-transfer protein/seed storage 2S albumin superfamily protein	Metabolism: lipid transport
comp24919_c0_seq1	44.0111	20.0234	-1.13618	AT3G18280	Bifunctional inhibitor/lipid-transfer protein/seed storage 2S albumin superfamily protein	Metabolism: lipid transport
comp30137_c0_seq1	239.092	92.5811	-1.36878	AT2G10940	Bifunctional inhibitor/lipid-transfer protein/seed storage 2S albumin superfamily protein	Metabolism: lipid transport
comp29034_c0_seq3	83.8619	27.1285	-1.62821	AT1G29660	GDSL-motif esterase/acyltransferase/lipase	Metabolism: lipid catabolic process, systemic acquired resistance
comp29034_c0_seq4	63.1821	18.5608	-1.76726	AT1G29660	GDSL-motif esterase/acyltransferase/lipase	Metabolism: lipid catabolic process, systemic acquired resistance
comp31295_c0_seq1	28.5232	13.8112	-1.0463	AT5G14450	GDSL-motif esterase/acyltransferase/lipase	Metabolism: lipid catabolic process
comp28776_c0_seq1	36.842	12.8057	-1.52457	AT3G11210	SGNH hydrolase-type esterase superfamily protein	Metabolism: lipid catabolic process
comp27674_c0_seq1	36.8801	13.4782	-1.45222	AT3G11210	SGNH hydrolase-type esterase superfamily protein	Metabolism: lipid catabolic process
comp29034_c0_seq1	54.0558	11.651	-2.21399	AT1G29670	GDSL-motif esterase/acyltransferase/lipase	Metabolism: lipid catabolic process
comp29034_c0_seq2	70.3701	18.5173	-1.92609	AT1G29670	GDSL-motif esterase/acyltransferase/lipase	Metabolism: lipid catabolic process
comp28318_c0_seq1	208.1	67.3749	-1.62699	AT5G33370	GDSL-motif esterase/acyltransferase/lipase	Metabolism: lipid
comp30615_c0_seq1	29.8823	14.2486	-1.06847	AT5G33370	GDSL-motif esterase/acyltransferase/lipase	Metabolism: lipid
comp26180_c0_seq1	29.7549	14.2755	-1.05959	AT5G33370	GDSL-motif esterase/acyltransferase/lipase	Metabolism: lipid
comp30887_c0_seq1	33.4272	16.5896	-1.01075	AT3G23530	Cyclopropane-fatty-acyl-phospholipid synthase	Metabolism: lipid
comp31187_c0_seq3	29.6153	12.8648	-1.20292	AT3G19450	CINNAMYL ALCOHOL DEHYDROGENASE 4	Metabolism: lignin biosynthetic process, oxidation-reduction process, response to karrikin
comp23617_c0_seq2	24.4344	10.8414	-1.17236	AT1G80560	ISOPROPYLMALATE DEHYDROGENASE 2	Metabolism: leucine biosynthetic process, oxidation-reduction process
comp31729_c0_seq2	128.352	40.061	-1.67984	AT1G13280	ALLENE OXIDE CYCLASE 4	Metabolism: jasmonic acid biosynthetic process
comp31475_c0_seq2	129.175	40.4321	-1.67575	AT1G13280	ALLENE OXIDE CYCLASE 4	Metabolism: jasmonic acid biosynthetic process
comp30618_c0_seq1	50.4324	18.2128	-1.4694	AT4G21960	PRXR1	Metabolism: hydrogen peroxide catabolic process, oxidation-reduction process, plant-type cell wall organization, response to oxidative stress, rhythmic process
comp24104_c0_seq1	25.907	10.2707	-1.3348	AT5G05340	PEROXIDASE 52	Metabolism: hydrogen peroxide catabolic process, lignin biosynthetic process, oxidation-reduction process, positive regulation of syringal lignin biosynthetic process, response to oxidative stress, xylem development
comp33269_c0_seq1	57.8128	18.0396	-1.68022	AT5G17920	COBALAMIN-INDEPENDENT METHIONINE SYNTHASE	Metabolism: homocysteine metabolic process, methionine biosynthetic process, methylation, response to cadmium ion, response to salt stress, response to zinc ion
comp33268_c0_seq2	147.792	50.7382	-1.54242	AT5G17920	COBALAMIN-INDEPENDENT METHIONINE SYNTHASE	Metabolism: homocysteine metabolic process, methionine biosynthetic process, methylation, response to cadmium ion, response to salt stress, response to zinc ion
comp33269_c0_seq5	29.5579	14.6426	-1.01338	AT5G17920	COBALAMIN-INDEPENDENT METHIONINE SYNTHASE	Metabolism: homocysteine metabolic process, methionine biosynthetic process, methylation, response to cadmium ion, response to salt stress, response to zinc ion
comp28827_c0_seq1	129.958	56.1076	-1.21177	AT3G21720	ISOCITRATE LYASE	Metabolism: glyoxylate cycle, tricarboxylic acid cycle
comp29337_c0_seq1	40.2567	18.6029	-1.1137	AT3G52990	Pyruvate kinase family protein	Metabolism: glycolytic process, response to cadmium ion
comp12250_c0_seq1	31.2286	12.8273	-1.28365	AT3G52990	Pyruvate kinase family protein	Metabolism: glycolytic process, response to cadmium ion
comp33155_c0_seq1	45.6769	15.4925	-1.5599	AT1G76550	Phosphofructokinase family protein	Metabolism: glycolytic process, photosynthesis
comp31085_c0_seq2	34.6617	16.3047	-1.08805	AT3G22960	PLASTIDIAL PYRUVATE KINASE 1	Metabolism: glycolytic process, lipid metabolic process, response to cadmium ion, seed maturation
comp25631_c0_seq1	24.3081	10.0714	-1.27118	AT3G29320	ALPHA-GLUCAN PHOSPHORYLASE 1	Metabolism: glycogen catabolic process, response to temperature stimulus, response to water deprivation
comp21152_c0_seq1	164.961	68.0776	-1.27687	AT1G79440	a mitochondrial succinic semialdehyde dehydrogenase	Metabolism: gamma-aminobutyric acid catabolic process, glutamate decarboxylation to succinate, oxidation-reduction process, reactive oxygen species metabolic process, response to heat, response to light stimulus
comp30739_c0_seq1	55.0391	24.4041	-1.17333	AT1G12000	Phosphofructokinase family protein	Metabolism: fructose 6-phosphate metabolic process, glycolytic process, photosynthesis, response to cadmium ion, response to cytokinin
comp35818_c0_seq1	46.312	22.8476	-1.01934	AT2G36790	UDP-GLUCOSYL TRANSFERASE 73C6	Metabolism: flavonoid glucuronidation, flavonol biosynthetic process
comp30923_c0_seq1	167.585	34.6877	-2.2724	AT5G05270	CHALCONE ISOMERASE LIKE	Metabolism: flavonoid biosynthetic process, response to karrikin
comp31815_c0_seq1	165.913	34.9692	-2.24627	AT5G05270	CHALCONE ISOMERASE LIKE	Metabolism: flavonoid biosynthetic process, response to karrikin
comp30880_c0_seq6	60.1967	21.753	-1.46847	AT5G13930	CHALCONE SYNTHASE/TRANSPARENT TESTA 4	Metabolism: flavonoid biosynthetic process
comp33113_c0_seq1	53.2127	14.0118	-1.92513	AT5G54010	UDP-GLYCOSYLTRANSFERASE 79B6	Metabolism: flavonoid
comp24973_c0_seq1	22.0156	10.8542	-1.02028	AT5G48930	HYDROXYCINNAMOYL-COA SHIKIMATE/QUINATE HYDROXYCINNAMOYL TRANSFERASE	Metabolism: flavonoid
comp29936_c0_seq1	25.0992	12.0614	-1.05724	AT5G48930	HYDROXYCINNAMOYL-COA SHIKIMATE/QUINATE HYDROXYCINNAMOYL TRANSFERASE	Metabolism: flavonoid
comp33195_c0_seq1	173.13	12.6527	-3.77434	AT5G13930	CHALCONE SYNTHASE/TT4	Metabolism: flavonoid
comp30880_c0_seq3	66.6485	30.0957	-1.14701	AT5G13930	CHALCONE SYNTHASE/TT4	Metabolism: flavonoid
comp30880_c0_seq4	56.7689	13.049	-2.12116	AT5G13930	CHALCONE SYNTHASE/TT4	Metabolism: flavonoid
comp30880_c0_seq1	57.639	13.0416	-2.14392	AT5G13930	CHALCONE SYNTHASE/TT4	Metabolism: flavonoid
comp30880_c0_seq7	65.3944	28.5452	-1.19592	AT5G13930	CHALCONE SYNTHASE/TT4	Metabolism: flavonoid
comp29561_c0_seq1	56.3503	12.2471	-2.20198	AT4G39230	PHENYLCOUMARAN BENZYLIC ETHER REDUCTASE 1	Metabolism: flavonoid
comp26887_c0_seq1	29.1113	12.1955	-1.25523	AT3G51240	FLAVANONE 3-HYDROXYLASE/TT6	Metabolism: flavonoid
comp26887_c0_seq2	54.9092	18.7115	-1.55312	AT3G51240	FLAVANONE 3-HYDROXYLASE/TT6	Metabolism: flavonoid
comp27774_c0_seq1	30.5817	11.9915	-1.35066	AT3G51240	FLAVANONE 3-HYDROXYLASE/TT6	Metabolism: flavonoid
comp5327_c0_seq1	28.247	10.8222	-1.38411	AT2G37040	PHE AMMONIA LYASE 1	Metabolism: flavonoid
comp17456_c0_seq1	22.207	10.7977	-1.04029	AT2G37040	PHE AMMONIA LYASE 1	Metabolism: flavonoid
comp24390_c0_seq1	65.7352	20.3559	-1.69122	AT1G61720	BANYULS	Metabolism: flavonoid
comp30826_c0_seq1	26.0684	11.4377	-1.18851	AT2G26640	3-KETOACYL-COA SYNTHASE 11	Metabolism: fatty acid biosynthetic process, response to cold, response to light stimulus
comp23611_c0_seq3	27.0113	12.2759	-1.13773	AT2G26640	3-KETOACYL-COA SYNTHASE 11	Metabolism: fatty acid biosynthetic process, response to cold, response to light stimulus
comp26046_c0_seq1	55.4572	19.5621	-1.50332	AT2G05990	ENOYL-ACP REDUCTASE 1	Metabolism: fatty acid biosynthetic process, oxidation-reduction process
comp26176_c0_seq1	33.5845	16.7694	-1.00197	AT2G34770	FATTY ACID HYDROXYLASE 1	Metabolism: fatty acid biosynthetic process, negative regulation of programmed cell death, oxidation-reduction process, very long-chain fatty acid metabolic process
comp27819_c0_seq1	36.0402	17.0061	-1.08356	AT5G35360	ACETYL CO-ENZYME A CARBOXYLASE BIOTIN CARBOXYLASE SUBUNIT	Metabolism: fatty acid biosynthetic process, malonyl-CoA biosynthetic process
comp28903_c0_seq1	35.5193	17.5549	-1.01673	AT5G35360	ACETYL CO-ENZYME A CARBOXYLASE BIOTIN CARBOXYLASE SUBUNIT	Metabolism: fatty acid biosynthetic process, malonyl-CoA biosynthetic process
comp28710_c0_seq1	49.8665	22.3389	-1.15851	AT1G65290	MITOCHONDRIAL ACYL CARRIER PROTEIN 2	Metabolism: fatty acid biosynthetic process, lipid A biosynthetic process, oxidation-reduction process
comp27385_c0_seq1	46.4697	21.5404	-1.10924	AT1G65290	MITOCHONDRIAL ACYL CARRIER PROTEIN 2	Metabolism: fatty acid biosynthetic process, lipid A biosynthetic process, oxidation-reduction process
comp9235_c0_seq1	77.4258	33.8345	-1.19432	AT1G54580	ACYL CARRIER PROTEIN 2	Metabolism: fatty acid biosynthetic process, lipid A biosynthetic process
comp25906_c0_seq1	59.3755	19.3197	-1.6198	AT1G54580	ACYL CARRIER PROTEIN 2	Metabolism: fatty acid biosynthetic process, lipid A biosynthetic process
comp27242_c0_seq1	50.9637	16.6108	-1.61735	AT1G54580	ACYL CARRIER PROTEIN 2	Metabolism: fatty acid biosynthetic process, lipid A biosynthetic process
comp26445_c0_seq1	37.8275	12.7825	-1.56526	AT5G10160	Thioesterase superfamily protein	Metabolism: fatty acid biosynthetic process
comp30678_c0_seq1	21.7791	10.2528	-1.08693	AT5G46290	3-KETOACYL-ACYL CARRIER PROTEIN SYNTHASE I	Metabolism: fatty acid
comp30678_c0_seq2	28.5254	13.166	-1.11543	AT5G46290	3-KETOACYL-ACYL CARRIER PROTEIN SYNTHASE I	Metabolism: fatty acid
comp28997_c0_seq2	47.2791	21.7758	-1.11848	AT3G56130	BIOTIN/LIPOYL ATTACHMENT DOMAIN CONTAINING 1	Metabolism: fatty acid
comp28978_c0_seq1	30.6992	12.7676	-1.26571	AT3G56130	BIOTIN/LIPOYL ATTACHMENT DOMAIN CONTAINING 1	Metabolism: fatty acid
comp24564_c0_seq1	25.3107	11.9751	-1.07971	AT2G44620	MITOCHONDRIAL ACYL CARRIER PROTEIN 1	Metabolism: fatty acid
comp27068_c0_seq1	24.4909	12.151	-1.01117	AT2G44620	MITOCHONDRIAL ACYL CARRIER PROTEIN 1	Metabolism: fatty acid
comp12489_c0_seq1	33.4172	16.493	-1.01873	AT2G30200	EMBRYO DEFECTIVE 3147	Metabolism: fatty acid
comp25127_c0_seq1	44.7887	10.3901	-2.10793	AT2G27510	FERREDOXIN 3	Metabolism: electron transport chain
comp25523_c0_seq1	43.3406	10.2385	-2.08172	AT2G27510	FERREDOXIN 3	Metabolism: electron transport chain
comp31652_c0_seq1	29.3216	10.7324	-1.44999	AT4G00360	CYTOCHROME P450, FAMILY 86, SUBFAMILY A, POLYPEPTIDE 2	Metabolism: defense response, fatty acid metabolic process, oxidation-reduction process
comp30368_c0_seq1	38.3463	18.6467	-1.04017	AT5G04660	CYTOCHROME P450, FAMILY 77, SUBFAMILY A, POLYPEPTIDE 4	Metabolism: cutin biosynthetic process, fatty acid oxidation, secondary metabolite biosynthetic process
comp30430_c0_seq1	74.5344	23.8874	-1.64166	AT5G23940	a putative acyl-transferase	Metabolism: cutin biosynthetic process, embryo development ending in seed dormancy, localization, plant epidermis morphogenesis, trichome morphogenesis
comp21700_c0_seq1	56.3262	28.0514	-1.00573	AT4G34050	CAFFEOYL COENZYME A O-METHYLTRANSFERASE 1	Metabolism: coumarin biosynthetic process, lignin biosynthetic process, methylation, response to cadmium ion
comp31620_c0_seq1	31.602	14.5434	-1.11965	AT4G00400	GLYCEROL-3-PHOSPHATE SN-2-ACYLTRANSFERASE 8	Metabolism: CDP-diacylglycerol biosynthetic process, cutin biosynthetic process
comp30979_c0_seq1	32.154	15.4026	-1.06182	AT3G55430	O-Glycosyl hydrolases family 17 protein	Metabolism: carbohydrate metabolic process
comp17094_c0_seq1	23.9002	10.5293	-1.18262	AT1G05160	ENT-KAURENOIC ACID OXYDASE 1	Metabolism: brassinosteroid biosynthetic process, brassinosteroid homeostasis, gibberellin biosynthetic process, multicellular organism development, oxidation-reduction process, sterol metabolic process
comp26792_c0_seq1	35.241	10.7365	-1.71473	AT2G43360	BIOTIN AUXOTROPH 2	Metabolism: biotin biosynthetic process
comp28193_c0_seq1	30.2416	11.2284	-1.42939	AT5G19530	Encodes a spermine synthase	Metabolism: auxin polar transport, phloem or xylem histogenesis, polyamine biosynthetic process, unidimensional cell growth, xylem vessel member cell differentiation
comp29065_c0_seq1	42.7814	21.3888	-1.00013	AT3G02870	L-galactose-1-phosphate phosphatase	Metabolism: ascorbate biosynthesis
comp25242_c0_seq1	51.3946	16.5032	-1.63888	AT4G39980	3-DEOXY-D-ARABINO-HEPTULOSONATE 7-PHOSPHATE SYNTHASE 1	Metabolism: aromatic amino acid family biosynthetic process, chorismate biosynthetic process, response to bacterium, response to wounding
comp12063_c0_seq1	36.8221	14.5675	-1.33782	AT4G39980	3-DEOXY-D-ARABINO-HEPTULOSONATE 7-PHOSPHATE SYNTHASE 1	Metabolism: aromatic amino acid family biosynthetic process, chorismate biosynthetic process, response to bacterium, response to wounding
comp12050_c0_seq1	53.5063	22.37	-1.25814	AT4G39980	3-DEOXY-D-ARABINO-HEPTULOSONATE 7-PHOSPHATE SYNTHASE 1	Metabolism: aromatic amino acid family biosynthetic process, chorismate biosynthetic process, response to bacterium, response to wounding
comp22015_c0_seq1	45.473	20.1248	-1.17604	AT4G39980	3-DEOXY-D-ARABINO-HEPTULOSONATE 7-PHOSPHATE SYNTHASE 1	Metabolism: aromatic amino acid family biosynthetic process, chorismate biosynthetic process, response to bacterium, response to wounding
comp31150_c0_seq1	44.255	19.99	-1.14656	AT2G45300	encodes 3-phosphoshikimate 1-carboxyvinyltransferase / 5-enolpyruvylshikimate-3-phosphate / EPSP synthase	Metabolism: aromatic amino acid family biosynthetic process, chorismate biosynthetic process, glyphosate metabolic process
comp29958_c0_seq2	35.5003	12.5096	-1.5048	AT4G08900	ARGININE AMIDOHYDROLASE 1	Metabolism: arginine catabolic process, defense response to bacterium, polyamine metabolic process, urea cycle
comp31582_c0_seq2	26.665	11.3079	-1.23762	AT4G24830	arginosuccinate synthase family	Metabolism: arginine biosynthetic process
comp8660_c0_seq1	26.9843	13.1527	-1.03675	AT2G06925	PHOSPHOLIPASE A2-ALPHA	Metabolism: arachidonic acid secretion, lipid catabolic process, phospholipid metabolic process
comp32009_c0_seq1	91.1557	23.6602	-1.94587	AT5G03300	ADENOSINE KINASE 2	Metabolism: AMP
comp27232_c0_seq1	86.6534	24.4545	-1.82516	AT3G09820	ADENOSINE KINASE 1	Metabolism: AMP
comp32009_c0_seq3	95.7889	28.303	-1.7589	AT3G09820	ADENOSINE KINASE 1	Metabolism: AMP
comp30777_c0_seq1	91.6842	27.5977	-1.73213	AT3G09820	ADENOSINE KINASE 1	Metabolism: AMP
comp23764_c0_seq2	43.2842	21.4044	-1.01593	AT1G27450	ADENINE PHOSPHORIBOSYL TRANSFERASE 1	Metabolism: AMP
comp25524_c0_seq1	32.7861	15.3695	-1.09302	AT3G23940	DIHYDROXYACID DEHYDRATASE	Metabolism: amino acid
comp24772_c0_seq2	33.3813	16.5697	-1.01049	AT3G23940	DIHYDROXYACID DEHYDRATASE	Metabolism: amino acid
comp29568_c0_seq1	28.1757	12.799	-1.13842	AT3G25860	PLASTID E2 SUBUNIT OF PYRUVATE DECARBOXYLASE	Metabolism: acetyl-CoA biosynthetic process from pyruvate, glycolytic process
comp28586_c0_seq1	31.5937	15.2429	-1.0515	AT3G25860	PLASTID E2 SUBUNIT OF PYRUVATE DECARBOXYLASE	Metabolism: acetyl-CoA biosynthetic process from pyruvate, glycolytic process
comp22676_c0_seq2	21.2958	10.6416	-1.00085	AT3G16950	LIPOAMIDE DEHYDROGENASE 1	Metabolism: acetyl-CoA biosynthetic process from pyruvate
gene	‘-Al	’+Al	log2FC	TAIR ID	Description	GO Biological Process
comp28005_c0_seq1	26.1354	11.5926	-1.17281	AT5G52040	ARGININE/SERINE-RICH SPLICING FACTOR 41	DNA and RNA processing: RNA splicing, mRNA processing, mRNA splicing, via spliceosome
comp26205_c0_seq1	28.449	12.7697	-1.15565	AT5G52040	ARGININE/SERINE-RICH SPLICING FACTOR 41	DNA and RNA processing: RNA splicing, mRNA processing, mRNA splicing, via spliceosome
comp28928_c0_seq1	199.316	85.3688	-1.22328	AT4G34110	POLY(A) BINDING PROTEIN 2	DNA and RNA processing: nuclear-transcribed mRNA catabolic process, nonsense-mediated decay, regulation of nuclear-transcribed mRNA catabolic process, deadenylation-dependent decay, regulation of nuclear-transcribed mRNA poly(A) tail shortening, regulation of translational initiation, response to salt stress, translational initiation, viral process
comp27273_c0_seq4	60.7376	29.4979	-1.04198	AT4G30220	SMALL NUCLEAR RIBONUCLEOPROTEIN F	DNA and RNA processing: mRNA splicing, via spliceosome, spliceosomal snRNP assembly
comp24467_c0_seq2	66.9272	33.1012	-1.01571	AT4G30220	SMALL NUCLEAR RIBONUCLEOPROTEIN F	DNA and RNA processing: mRNA splicing, via spliceosome, spliceosomal snRNP assembly
comp27273_c0_seq2	65.704	32.6137	-1.0105	AT4G30220	SMALL NUCLEAR RIBONUCLEOPROTEIN F	DNA and RNA processing: mRNA splicing, via spliceosome, spliceosomal snRNP assembly
comp23263_c0_seq1	112.733	45.1495	-1.32012	AT2G23930	PROBABLE SMALL NUCLEAR RIBONUCLEOPROTEIN G	DNA and RNA processing: mRNA splicing, via spliceosome, spliceosomal snRNP assembly
comp22928_c0_seq1	98.787	39.6336	-1.3176	AT2G23930	PROBABLE SMALL NUCLEAR RIBONUCLEOPROTEIN G	DNA and RNA processing: mRNA splicing, via spliceosome, spliceosomal snRNP assembly
comp22901_c0_seq1	39.0607	11.255	-1.79514	AT2G23930	PROBABLE SMALL NUCLEAR RIBONUCLEOPROTEIN G	DNA and RNA processing: mRNA splicing, via spliceosome, spliceosomal snRNP assembly
comp25696_c0_seq1	33.2593	15.2006	-1.12963	AT2G47580	SPLICEOSOMAL PROTEIN U1A	DNA and RNA processing: mRNA splicing, via spliceosome, response to salt stress
comp24216_c0_seq1	31.6639	14.8793	-1.08953	AT2G47580	SPLICEOSOMAL PROTEIN U1A	DNA and RNA processing: mRNA splicing, via spliceosome, response to salt stress
comp25692_c0_seq1	31.2699	14.1961	-1.13927	AT3G50670	U1 SMALL NUCLEAR RIBONUCLEOPROTEIN-70K	DNA and RNA processing: mRNA splicing, via spliceosome
comp24381_c0_seq3	28.3466	13.4276	-1.07798	AT3G50670	U1 SMALL NUCLEAR RIBONUCLEOPROTEIN-70K	DNA and RNA processing: mRNA splicing, via spliceosome
comp31360_c0_seq1	24.8556	10.6016	-1.22928	AT3G02760	Class II aaRS and biotin synthetases superfamily protein	DNA and RNA processing: histidyl-tRNA aminoacylation
comp30362_c0_seq1	25.6765	10.4257	-1.30031	AT3G02760	Class II aaRS and biotin synthetases superfamily protein	DNA and RNA processing: histidyl-tRNA aminoacylation
comp33129_c0_seq1	262.313	119.842	-1.13016	AT4G13940	S-ADENOSYL-L-HOMOCYSTEIN HYDROLASE 1	DNA and RNA processing: DNA methylation-dependent gene silencing
comp25099_c1_seq2	433.457	128.709	-1.75178	AT2G21660	GLYCINE RICH PROTEIN 7	DNA and RNA processing: DNA duplex unwinding, RNA secondary structure unwinding, alternative mRNA splicing, via spliceosome, circadian rhythm, innate immune response, mRNA export from nucleus, regulation of stomatal movement, response to cadmium ion, response to cold, response to cytokinin, response to osmotic stress, response to salt stress, response to water deprivation, response to zinc ion, v…
comp25099_c1_seq1	769.424	221.127	-1.7989	AT2G21660	GLYCINE RICH PROTEIN 7	DNA and RNA processing: DNA duplex unwinding, RNA secondary structure unwinding, alternative mRNA splicing, via spliceosome, circadian rhythm, innate immune response, mRNA export from nucleus, regulation of stomatal movement, response to cadmium ion, response to cold, response to cytokinin, response to osmotic stress, response to salt stress, response to water deprivation, response to zinc ion, v…
comp25099_c1_seq3	857.129	249.096	-1.78281	AT2G21660	GLYCINE RICH PROTEIN 7	DNA and RNA processing: DNA duplex unwinding, RNA secondary structure unwinding, alternative mRNA splicing, via spliceosome, circadian rhythm, innate immune response, mRNA export from nucleus, regulation of stomatal movement, response to cadmium ion, response to cold, response to cytokinin, response to osmotic stress, response to salt stress, response to water deprivation, response to zinc ion, v…
comp12306_c0_seq2	885.696	257.962	-1.77965	AT2G21660	GLYCINE RICH PROTEIN 7	DNA and RNA processing: DNA duplex unwinding, RNA secondary structure unwinding, alternative mRNA splicing, via spliceosome, circadian rhythm, innate immune response, mRNA export from nucleus, regulation of stomatal movement, response to cadmium ion, response to cold, response to cytokinin, response to osmotic stress, response to salt stress, response to water deprivation, response to zinc ion, v…
comp27244_c0_seq1	27.4671	11.2991	-1.2815	AT5G23070	THYMIDINE KINASE 1B	DNA and RNA processing: DNA biosynthetic process, DNA metabolic process, phosphorylation, response to cold, thymidine metabolic process
comp28559_c0_seq1	33.7166	14.9952	-1.16896	AT2G15430	NRPD3	Development: stomatal complex development, stomatal complex patterning, transcription, DNA-templated
comp11890_c0_seq1	34.57	13.8451	-1.32015	AT5G14090	ATLAZY1	Development: regulation of growth
comp19380_c0_seq1	33.9247	14.645	-1.21193	AT5G14090	ATLAZY1	Development: regulation of growth
comp25108_c0_seq1	23.8083	10.6004	-1.16735	AT5G42900	COLD REGULATED GENE 27	Development: regulation of circadian rhythm, response to cold, response to karrikin, vegetative to reproductive phase transition of meristem
comp19756_c0_seq1	25.5132	11.4947	-1.15027	AT2G26580	YABBY5	Development: polarity specification of adaxial/abaxial axis, regulation of leaf development, regulation of shoot apical meristem development, regulation of transcription, DNA-templated
comp25616_c0_seq1	44.1135	16.8911	-1.38496	AT2G40080	EARLY FLOWERING 4	Development: Flower development
comp23179_c0_seq1	37.4079	15.8826	-1.2359	AT2G40080	EARLY FLOWERING 4	Development: Flower development
comp33126_c0_seq4	42.8424	18.8254	-1.18636	AT3G07050	NUCLEOSTEMIN-LIKE 1	Development: flower
comp33126_c0_seq1	39.4713	16.5981	-1.24979	AT3G07050	NUCLEOSTEMIN-LIKE 1	Development: flower
comp33126_c0_seq3	42.0195	19.0116	-1.14418	AT3G07050	NUCLEOSTEMIN-LIKE 1	Development: flower
comp32578_c0_seq11	34.5306	16.6637	-1.05116	AT3G07050	NUCLEOSTEMIN-LIKE 1	Development: cotyledon development, floral organ morphogenesis, maintenance of inflorescence meristem identity, negative regulation of transcription, DNA-templated, regulation of embryonic development, regulation of epidermal cell differentiation, regulation of leaf development, ribosome biogenesis
comp31935_c0_seq4	97.0684	34.0948	-1.50945	AT3G22440	FRIGIDA-like protein	Development: cell differentiation, flower development
comp31935_c0_seq3	77.6247	33.1054	-1.22945	AT3G22440	FRIGIDA-like protein	Development: cell differentiation, flower development
comp31935_c0_seq6	101.559	45.0671	-1.17216	AT3G22440	FRIGIDA-like protein	Development: cell differentiation, flower development
comp27720_c0_seq2	76.3456	37.5517	-1.02367	AT3G22440	FRIGIDA-like protein	Development: cell differentiation, flower development
comp26134_c0_seq2	130.295	49.6401	-1.3922	AT2G02850	Encodes plantacyanin one of blue copper proteins	Development: anther development, oxidation-reduction process, pollination
comp26134_c0_seq4	135.004	51.5789	-1.38815	AT2G02850	Encodes plantacyanin one of blue copper proteins	Development: anther development, oxidation-reduction process, pollination
comp28056_c0_seq1	103.017	19.4403	-2.40576	AT5G22430	Pollen Ole e 1 allergen and extensin family protein	Cell wall synthesis and organization
comp27592_c0_seq1	97.9171	18.4889	-2.4049	AT5G22430	Pollen Ole e 1 allergen and extensin family protein	Cell wall synthesis and organization
comp31165_c0_seq1	67.4502	27.8844	-1.27436	AT5G20740	Plant invertase/pectin methylesterase inhibitor superfamily protein	Cell wall synthesis and organization
comp30393_c0_seq1	61.3585	27.8977	-1.13712	AT5G20740	Plant invertase/pectin methylesterase inhibitor superfamily protein	Cell wall synthesis and organization
comp21665_c0_seq1	43.5083	19.4441	-1.16196	AT5G20740	Plant invertase/pectin methylesterase inhibitor superfamily protein	Cell wall synthesis and organization
comp33244_c0_seq1	90.2985	18.6793	-2.27326	AT1G68560	ALPHA-XYLOSIDASE 1	Cell wall synthesis and organization
comp30349_c0_seq1	35.478	10.0866	-1.81448	AT2G34070	TRICHOME BIREFRINGENCE-LIKE 37	Cell wall synthesis and organization
comp31148_c0_seq1	33.9001	10.1428	-1.74084	AT2G34070	TRICHOME BIREFRINGENCE-LIKE 37	Cell wall synthesis and organization
comp25200_c0_seq1	25.2386	12.498	-1.01393	AT4G18800	RAB GTPASE HOMOLOG A1D	Cell wall synthesis and organization
comp25146_c0_seq1	41.2704	15.7663	-1.38826	AT5G22740	CELLULOSE SYNTHASE-LIKE A02	Cell wall synthesis and organization
comp20385_c0_seq1	22.9464	10.9736	-1.06423	AT5G05170	CELLULOSE SYNTHASE 3	Cell wall synthesis and organization
comp31896_c0_seq1	212.082	53.4324	-1.98884	AT4G03210	XTH9	Cell wall synthesis and organization
comp30988_c0_seq2	26.455	11.4515	-1.208	AT4G02290	GLYCOSYL HYDROLASE 9B13	Cell wall synthesis and organization
comp33076_c0_seq2	48.5941	13.4472	-1.85347	AT1G70370	POLYGALACTURONASE 2	Cell wall synthesis and organization
comp31092_c0_seq1	93.0433	28.5296	-1.70544	AT1G69530	EXPANSIN 1	Cell wall synthesis and organization
comp29924_c0_seq1	43.1501	16.2758	-1.40663	AT1G67750	Pectate lyase family protein	Cell wall synthesis and organization
comp25388_c0_seq1	31.2276	12.421	-1.33004	AT1G45688	COMPANION OF CELLULOSE SYNTHASE 1	Cell wall synthesis and organization
comp29328_c0_seq1	24.5254	10.6703	-1.20068	AT1G26770	EXPANSIN A10	Cell wall synthesis and organization
comp23447_c0_seq1	35.45	17.4028	-1.02647	AT1G04680	Pectin lyase-like superfamily protein	Cell wall synthesis and organization
comp32899_c0_seq5	47.4087	13.707	-1.79024	AT1G70370	POLYGALACTURONASE 2	Cell wall synthesis and organization
comp27722_c0_seq1	109.186	49.9943	-1.12696	AT3G51800	ERBB-3 BINDING PROTEIN 1	Cell division and cytoskleton: auxin-activated signaling pathway, cell cycle G1/S phase transition, multicellular organism development, proteolysis, rRNA processing, regulation of cell division, regulation of cell growth, response to cytokinin
comp24481_c0_seq2	60.5855	29.2524	-1.05041	AT5G23860	TUBULIN BETA 8	Cell division and cytoskeleton: microtubule-based process, response to salt stress
comp17202_c0_seq1	38.1751	17.331	-1.13927	AT1G47200	WPP DOMAIN PROTEIN 2	Cell division and cytoskeleton: lateral root development, mitotic nuclear division
comp30257_c0_seq1	54.7803	11.0359	-2.31145	AT4G34160	CYCLIN D3;1	Cell division and cytoskeleton: G1/S transition of mitotic cell cycle, cell division, guard mother cell differentiation, mitotic nuclear division, regulation of cell cycle, regulation of cell proliferation, response to brassinosteroid, response to cytokinin, response to sucrose, seed development
comp21680_c0_seq1	22.5166	11.1123	-1.01883	AT5G62440	DOMINO1	Cell division and cytoskeleton: embryo development, nucleologenesis, regulation of cell division
comp33163_c0_seq5	888.89	230.833	-1.94515	AT4G14960	TUBULIN ALPHA-6	Cell division and cytoskeleton
comp33189_c0_seq3	930.074	241.943	-1.94268	AT4G14960	TUBULIN ALPHA-6	Cell division and cytoskeleton
comp33255_c0_seq2	43.6748	12.6801	-1.78424	AT5G55230	MICROTUBULE-ASSOCIATED PROTEINS 65-1	Cell division and cytoskeleton
comp22706_c0_seq1	25.8574	12.483	-1.05061	AT5G10480	PASTICCINO 2	Cell division and cytoskeleton
comp28228_c0_seq1	44.8248	17.2882	-1.37451	AT5G09810	ATACT7	Cell division and cytoskeleton
comp28228_c0_seq2	44.7569	17.2822	-1.37283	AT5G09810	ATACT7	Cell division and cytoskeleton
comp23877_c0_seq1	44.1687	15.1107	-1.54745	AT5G09810	ACTIN 7	Cell division and cytoskeleton
comp33189_c0_seq4	179.317	66.8054	-1.42447	AT4G14960	TUBULIN ALPHA-6	Cell division and cytoskeleton
comp29978_c0_seq1	58.6941	26.036	-1.17271	AT1G72160	Sec14p-like phosphatidylinositol transfer family protein	Cell division and cytoskeleton
comp40726_c0_seq1	25.1504	11.623	-1.1136	AT1G14830	DYNAMIN-LIKE PROTEIN 5	Cell division and cytoskeleton
comp37896_c0_seq1	25.6375	12.4741	-1.03931	AT1G14830	DYNAMIN-LIKE PROTEIN 5	Cell division and cytoskeleton
comp26043_c0_seq1	33.487	12.738	-1.39446	AT3G52750	a plastidial division protein (FtsZ2-2)	Cell division and cytoskeleton
comp25938_c0_seq1	25.1008	11.635	-1.10926	AT3G52750	a plastidial division protein (FtsZ2-2)	Cell division and cytoskeleton
comp30056_c0_seq1	35.7984	12.2314	-1.5493	AT2G36250	tubulin-like proteins	Cell division and cytoskeleton
comp30549_c0_seq1	42.6245	13.8399	-1.62285	AT3G51670	SEC14 cytosolic factor family protein / phosphoglyceride transfer family protein	Cell division and cytoskeleton
comp29967_c0_seq1	318.533	118.141	-1.43093	AT5G23860	TUBULIN BETA 8	Cell division and cytoskeleton
