# Supplementary material for: Genome-Wide Transcriptome Analysis Reveals Conserved and Distinct Molecular Mechanisms of Al Resistance in Buckwheat (Fagopyrum esculentum Moench) Leaves
Source: Int J Mol Sci. 2017 Aug 27;18(9):1859. doi: 10.3390/ijms18091859 (PMC5618508; doi:10.3390/ijms18091859)
Supplement: Supplementary file 1 [file ijms-18-01859-s001.zip › ijms-218121-supple/Supplemental Table S3.xlsx]

## Sheet: Sheet1
Tabls S3. List of genes displaying conserved expression trend between root apex and leaves under Al stress in buckwheat.
Down-regulated
Gene ID in root apices	Gene ID in leaves	homolog in Arabidopsis	Description
comp27459_c0_seq1	comp23211_c0_seq1	AT5G37770	CALMODULIN-LIKE 24
comp16784_c0_seq1	comp24264_c0_seq1	AT2G36830	TIP1;1
comp24790_c0_seq2	comp30137_c0_seq1	AT2G10940	Bifunctional inhibitor/lipid-transfer protein/seed storage 2S albumin superfamily protein
comp14850_c0_seq1; comp19156_c0_seq1；comp15828_c0_seq1	comp24104_c0_seq1	AT5G05340	PEROXIDASE 52
comp28981_c0_seq1	comp33195_c0_seq1；comp30880_c0_seq3；comp30880_c0_seq4；comp30880_c0_seq1；comp30880_c0_seq6；comp30880_c0_seq7	AT5G13930	CHALCONE SYNTHASE/TT4
comp28868_c0_seq1; comp24412_c0_seq1	comp28928_c0_seq1	AT4G34110	POLY(A) BINDING PROTEIN 2
comp26805_c0_seq1	comp25388_c0_seq1	AT1G45688	COMPANION OF CELLULOSE SYNTHASE 1
comp6715_c0_seq1	comp23447_c0_seq1	AT1G04680	Pectin lyase-like superfamily protein
Up-regulated
Gene ID in root apices	Gene ID in leaves	homolog in Arabidopsis	Description
comp33821_c0_seq1; comp15441_c0_seq1; comp29455_c0_seq2	comp30095_c0_seq1	AT1G01720	ATAF1
comp34167_c0_seq1; comp24534_c0_seq1; comp4176_c0_seq1	comp31346_c0_seq4	AT1G02260	Divalent ion symporter
comp34981_c0_seq5	comp29520_c0_seq1; comp3719_c0_seq1; comp32696_c0_seq2	AT5G39040	ALS1
comp33105_c0_seq1	comp31757_c0_seq3; comp32441_c0_seq1	AT1G06570	4-HYDROXYPHENYLPYRUVATE DIOXYGENASE
comp74772_c0_seq1	comp6234_c0_seq1	AT1G10070	BRANCHED-CHAIN AMINO ACID TRANSAMINASE 2
comp24543_c0_seq1; comp28313_c0_seq3; comp32867_c0_seq2	comp27351_c0_seq2; comp27351_c0_seq1	AT1G17180	GLUTATHIONE S-TRANSFERASE TAU 25
comp25096_c0_seq1	comp24373_c0_seq1; comp26759_c0_seq1	AT1G19530	unknown protein
comp26135_c0_seq1	comp27368_c0_seq1	AT1G32700	PLATZ transcription factor family protein
comp72993_c0_seq1	comp29305_c0_seq1	AT1G43670	CYTOSOLIC FRUCTOSE-1,6-BISPHOSPHATASE
comp29796_c0_seq1	comp98352_c0_seq1; comp11267_c0_seq1; comp96590_c0_seq1; comp88250_c0_seq1	AT1G51340	MATE efflux family protein
comp9613_c0_seq1	comp30783_c0_seq3	AT1G55850	CELLULOSE SYNTHASE LIKE E1
comp32428_c0_seq1	comp25749_c0_seq1; comp26709_c0_seq1	AT1G67940	AtSTAR1
comp21379_c0_seq2	comp26721_c0_seq1	AT1G70290	TREHALOSE-6-PHOSPHATASE SYNTHASE S8
comp22481_c0_seq1; comp21675_c0_seq1	comp62560_c0_seq1; comp84852_c0_seq1; comp78199_c0_seq1	AT1G72680	CINNAMYL ALCOHOL DEHYDROGENASE 1
comp20864_c0_seq1	comp26821_c0_seq2; comp27182_c0_seq1; comp27715_c0_seq2; comp27799_c0_seq1; comp27799_c0_seq2	AT1G80160	GLYOXYLASE I 7
comp32128_c0_seq1; comp31281_c0_seq1	comp29546_c0_seq2	AT2G36690	2-oxoglutarate (2OG) and Fe(II)-dependent oxygenase superfamily protein
comp29702_c0_seq1	comp30641_c0_seq1; comp30389_c0_seq1	AT2G37330	ALUMINUM SENSITIVE 3
comp5234_c0_seq1	comp28809_c0_seq1	AT2G41380	S-adenosyl-L-methionine-dependent methyltransferases superfamily protein
comp9026_c0_seq1; comp54745_c0_seq1	comp24020_c0_seq1	AT2G45550	CYTOCHROME P450, FAMILY 76, SUBFAMILY C, POLYPEPTIDE 4
comp30333_c0_seq1	comp28788_c0_seq1	AT2G47710	Adenine nucleotide alpha hydrolases-like superfamily protein
comp23992_c0_seq1; comp33146_c0_seq1; comp32719_c0_seq4; comp27336_c0_seq1; comp27634_c0_seq1	comp22627_c0_seq1	AT3G09270	GLUTATHIONE S-TRANSFERASE TAU 8
comp24322_c0_seq2	comp27857_c0_seq1	AT3G12490	PHYTOCYSTATIN 6
comp30264_c0_seq1	comp19586_c0_seq1	AT3G14690	CYTOCHROME P450, FAMILY 72, SUBFAMILY A, POLYPEPTIDE 15
comp55298_c0_seq1; comp56752_c0_seq1; comp34155_c0_seq3	comp50433_c0_seq1	AT3G24170	GLUTATHIONE-DISULFIDE REDUCTASE
comp67614_c0_seq1; comp11019_c0_seq1	comp31132_c0_seq2	AT3G48530	SNF1-RELATED PROTEIN KINASE REGULATORY SUBUNIT GAMMA 1
comp24021_c0_seq1; comp34459_c0_seq1	comp11921_c0_seq1; comp33208_c0_seq2; comp33156_c0_seq3	AT3G48990	ACYL-ACTIVATING ENZYME 3
comp44450_c0_seq1	comp108975_c0_seq1; comp86665_c0_seq1	AT3G54040	PAR1 protein
comp60850_c0_seq1; comp69087_c0_seq1	comp16314_c0_seq1	AT3G60190	DYNAMIN-LIKE 4/ENHANCED DISEASE RESISTANCE 3
comp24044_c0_seq1	comp26733_c0_seq1	AT3G62560	Ras-related small GTP-binding family protein
comp59331_c0_seq1	comp5951_c0_seq1	AT3G62860	alpha/beta-Hydrolases superfamily protein
comp34538_c0_seq1	comp32835_c0_seq1	AT4G08950	EXORDIUM
comp34234_c0_seq1; comp25751_c0_seq1	comp33180_c0_seq7	AT4G15550	INDOLE-3-ACETATE BETA-D-GLUCOSYLTRANSFERASE
comp5176_c0_seq1	comp32298_c0_seq1	AT4G17940	Tetratricopeptide repeat (TPR)-like superfamily protein
comp61855_c0_seq1; comp61919_c0_seq1; comp18885_c0_seq1; comp14333_c0_seq2	comp4994_c0_seq1; comp109660_c0_seq1; comp16113_c0_seq1; comp12045_c0_seq1; comp17223_c0_seq1; comp23519_c0_seq2; comp19316_c0_seq2; comp78982_c0_seq1	AT4G23160	CYSTEINE-RICH RLK (RECEPTOR-LIKE PROTEIN KINASE) 8
comp14768_c0_seq2; comp24894_c0_seq1; comp10744_c0_seq1	comp31349_c0_seq2	AT4G24000	CELLULOSE SYNTHASE LIKE G2
comp56979_c0_seq1	comp24147_c0_seq1	AT4G24120	YELLOW STRIPE LIKE 1
comp26637_c0_seq1	comp24639_c0_seq1	AT4G27450	Aluminium induced protein with YGL and LRDR motifs
comp46049_c0_seq1	comp27964_c0_seq1	AT4G30270	XTH24
comp31655_c0_seq2	comp32778_c0_seq4; comp32778_c0_seq6	AT4G37990	CINNAMYL-ALCOHOL DEHYDROGENASE 8
comp34895_c0_seq8; comp32385_c0_seq1; comp33303_c0_seq1	comp6633_c0_seq1; comp18134_c0_seq1; comp13924_c0_seq1	AT5G01720	RNI-like superfamily protein
comp1608_c0_seq1; comp10148_c0_seq1; comp54320_c0_seq1; comp16858_c0_seq1	comp30426_c0_seq1	AT5G06860	POLYGALACTURONASE INHIBITING PROTEIN 1
comp33491_c0_seq5	comp14651_c0_seq1; comp17567_c0_seq1	AT5G19440	similar to Eucalyptus gunnii alcohol dehydrogenase
comp27314_c0_seq4; comp24781_c0_seq2	comp17090_c0_seq1; comp20423_c0_seq1	AT5G20400	a protein whose sequence is similar to flavanone 3 hydroxylase from Malus
comp20534_c0_seq1	comp28135_c0_seq1	AT5G21170	a subunit of the SnRK1 kinase
comp30544_c0_seq1	comp52378_c0_seq1; comp58359_c0_seq1	AT5G38200	Class I glutamine amidotransferase-like superfamily protein
comp27097_c0_seq1	comp29594_c0_seq1	AT5G54080	HOMOGENTISATE 1,2-DIOXYGENASE
comp32969_c0_seq2	comp33004_c0_seq4; comp33004_c0_seq2; comp32870_c0_seq5	AT5G62740	HYPERSENSITIVE INDUCED REACTION 4
comp26255_c0_seq2	comp20477_c0_seq2	AT5G63620	GroES-like zinc-binding alcohol dehydrogenase family protein
