# Supplementary material for: Genome-Wide Transcriptome Analysis Reveals Conserved and Distinct Molecular Mechanisms of Al Resistance in Buckwheat (Fagopyrum esculentum Moench) Leaves
Source: Int J Mol Sci. 2017 Aug 27;18(9):1859. doi: 10.3390/ijms18091859 (PMC5618508; doi:10.3390/ijms18091859)
Supplement: Supplementary file 1 [file ijms-18-01859-s001.zip › ijms-218121-supple/Supplemental Table S4.xlsx]

## Sheet: Sheet1
Table S1. Primers used in this study
Gene ID	Forward primer	Reverse primer	Amplicon (bp)
comp30187_c0_seq1	ATCATCTGCTGCGGGGGTT	TCATCCTCTAATGGCGGGC	90
comp30099_c0_seq1	AGTCTCCACAAAAGGGGGCT	TTCAACCCCCGCAGCAGAT	117
comp7947_c0_seq1	AAAAATCATCAACCCTCCTCGTG	GGCTTTTTGGATGGGTCGTG	95
comp30095_c0_seq1	AGGGGACCATAGAGAAAGTAGCC	ATCTGTTGCGGTGCTGGTGG	139
comp25749_c0_seq1	TCGGGATGACGATTGTTATGG	TCGGGATGACGATTGTTATGG	134
comp26709_c0_seq1	TAGAACTTTGGCTAATGAACCCG	TTCAGCAGGACGGATTCTATGTT	99
comp30641_c0_seq1	GCCGACTGTCTTCGCATTGT	ATGACATCAAGAGCCAGACGAAT	140
comp30389_c0_seq1	GGGGTGGCTGTCGGAGTTTA	CTGTAAGTAAGAAAGGGCAACCG	91
comp31346_c0_seq4	CAATGGCTGTGACAATAATGGTG	TGCGAACTTGATAGTGTGCGAG	119
comp29520_c0_seq1	TTCCACTTTCTGCTATCTTCCCG	GCCGAGAGCGAGTATCTTGTCC	145
comp3719_c0_seq1	TCGTCGGTTTCTCTGTGTTTGA	CCGTTCTTCTTCCTTTTCACCTC	129
comp32696_c0_seq2	AACACACAGGTTGGAGAACGAGG	TCTCGGCATCAAGGGCACT	133
comp23073_c0_seq1	GGTGGCGTTGCTCCTGAAA	ACAAGGGAAGAGTGTGGGATGA	140
comp27116_c0_seq1	TTTTGCTGGTGTTGGTTCTGTTC	TGCCACGAATAACCCAAACC	115
comp24264_c0_seq1	GATACTCCTGATGAGAGGGCGA	TCGCTCAGTGCCTTGGTTCC	97
comp28684_c0_seq1	ATGTGGGTCTTCTGTGCCTCA	AGCGACCAAGAAGGTTGTAATGA	108
comp29502_c0_seq1	AGCAACCAAGTCTTCACCAACAT	TATTGCTGAAGGGGTGCTGAC	96
comp49196_c0_seq1	AATGGAAGCAGAAGCAAAGCA	ACACCAACAAGTTTGCCGATG	137
comp26699_c0_seq1	ATCCAACCATTGTAAACGCCTC	CGACACAAGGGACATTGGTTTCT	96
comp28002_c0_seq1	AGGGTAGCCCGCTGGTTAGT	TGTTATGATGGCACCTTTGTCG	173
comp24147_c0_seq1	ACTCGCAGGGAGACAAAGTATCA	CGGAAACTGGTTGAATCCACACTT	131
comp27368_c0_seq1	GCTGGATTTGGAGTTGATGAGAA	TGAGCATCAGCGTGGACTTTG	104
comp24549_c0_seq1	GGATGAAGGAGCCGAGCAA	TTTCTACCCCTTTTCCGCTTG	118
comp32831_c0_seq1	GCTACAGCCTCACCAAAATCACA	TCCATAACCAACACATTCTTGAGTC	120
comp47425_c0_seq1	TTTGGCTCTGATTTCCCGTAA	GGTATGTTGCTCCGATGGTTG	102
comp26124_c0_seq1	ATCATCAAGCCTGAGAGAGCCA	CGGTGGCAAGCCTCCTAAAG	124
comp17528_c0_seq2	TCCCACTCATCATTCCACTTTTG	GCCACATCATTTGACTCTTCACTTC	117
comp94475_c0_seq1	ACAGTGAGCACCATCCGTATTTC	GGCTCTACTTCGTTTGTATCGTGAC	91
comp31092_c0_seq1	CAAACTTCTGCCCCCCAAA	CCTCCCCTTCTTCTACAAGCCAC	169
comp31896_c0_seq1	ATCCAAATCAGCGTTTTCTTCG	CGCCGCCAGGGTCATTAGTA	99
comp33244_c0_seq1	CTGACATCCCTAATCTGCGTTTC	TGGAGGTGGTTGTTCTCTTGGT	131
comp30187_c0_seq2	TTGCCCGCCATTAGAGGAT	GCTTATTTCACGCCGTTCATC	109
comp7947_c0_seq1	ATGACGACAAAGCAAGGCAGA	TGTTAGTTTGCCGTGTTATCGCT	178
comp41764_c0_seq1	AAAGCGAGACAACCAAAAGACC	TCTCTTGGATGGGAAGGAAACA	116
comp27794_c0_seq2	CGCAACAGAGAGGGAGAAAGG	GCTGTCACGCATCTGTTGTTGG	131
